# Supplementary material for: Identification and profiling of Cyprinus carpio microRNAs during ovary differentiation by deep sequencing
Source: BMC Genomics. 2017 Apr 28;18:333. doi: 10.1186/s12864-017-3701-y (PMC5410099; doi:10.1186/s12864-017-3701-y)
Supplement: Supplementary file 2 — Conserved miRNAs identified from the five development stages of Yellow River carp. (XLS 159 kb) [file 12864_2017_3701_MOESM2_ESM.xls]

ID	length	seq	total	PGC1_count	SJP1_count	QLH1_count	CO1_count	C1_count	PGC1_TPM	SJP1_TPM	QLH1_TPM	CO1_TPM	C1_TPM
mir-430-y	22	AAAGTGCTATCAAGTTGGGGTA	3683785	55	3674885	8777	9	59	5.0325	455956.4541	811.0948	4.3066	60.0066
mir-19-y	23	TGTGCAAATCTATGCAAAACTGA	620401	65965	294128	238631	12050	9627	6035.8355	36493.5392	22052.2222	5766.0137	9791.2482
mir-143-y	22	TGAGATGAAGCACTGTAGCTCT	462261	352148	989	37873	53756	17495	32221.7447	122.7089	3499.8965	25722.6418	17793.4857
mir-202-x	23	TTCCTATGCATATACCTCTTTGA	454788	147077	684	63	271282	35682	13457.6302	84.8664	5.8219	129810.4345	36290.7778
mir-30-x	20	TGTAAACATCCTTGACTGGA	432918	293179	13046	104211	12482	10000	26826.0472	1618.6650	9630.2833	5972.7289	10170.6120
mir-122-x	22	TGGAGTGTGACAATGGTGTTTG	320739	170427	256	87622	768	61666	15594.1686	31.7629	8097.2707	367.4937	62718.0961
let-7-x	22	TGAGGTAGTAGATTGAATAGTT	302010	180455	600	41641	57391	21923	16511.7364	74.4442	3848.1027	27462.0161	22297.0327
mir-451-x	22	AAACCGTTACCATTACTGAGTT	225103	199868	447	2470	8756	13562	18288.0370	55.4609	228.2561	4189.8105	13793.3840
mir-223-y	22	TGTCAGTTTGTCAAATACCCCA	204073	165179	299	9681	20688	8226	15113.9736	37.0980	894.6347	9899.3603	8366.3454
mir-216-x	22	TAATCTCAGCTGGCAACTGTGA	163288	92757	982	64822	275	4452	8487.3189	121.8403	5990.2911	131.5895	4527.9565
mir-125-x	22	TCCCTGAGACCCTTAACCTGTG	135862	41708	206	73817	13809	6322	3816.3060	25.5592	6821.5315	6607.7082	6429.8609
mir-124-y	21	TAAGGCACGCGGTGAATGCCA	84831	154	5686	78953	31	7	14.0911	705.4829	7296.1564	14.8337	7.1194
mir-457-x	22	CAGCAGCACATCAATATTGGCA	83202	39381	9005	23869	8452	2495	3603.3842	1117.2834	2205.7675	4044.3442	2537.5677
mir-2184-x	23	AACAGTAAGAGTTTATGTGCTGA	82369	71295	61	6299	2872	1842	6523.5335	7.5685	582.0993	1374.2731	1873.4267
mir-190-x	22	TGATATGTTTGATATTCGGTTG	81002	1503	257	78804	237	201	137.5254	31.8869	7282.3871	113.4062	204.4293
mir-141-y	23	TAACACTGTCTGGTAACGATGCA	68119	6182	6840	54732	265	100	565.6566	848.6639	5057.8602	126.8045	101.7061
mir-15-x	23	TAGCAGCACAGAATGGTTTGTGA	66442	28056	16967	15640	4357	1422	2567.1401	2105.1579	1445.3141	2084.8566	1446.2610
mir-2188-x	22	AAGGTCCAACCTCACATGTCCT	60947	52112	139	5177	1355	2164	4768.2780	17.2462	478.4138	648.3775	2200.9204
mir-26-x	23	TTCAAGTAATCCAGGATAGGTTT	55174	38075	634	6938	5521	4006	3483.8844	78.6627	641.1502	2641.8392	4074.3472
mir-204-x	22	TTCCCTTTGTCATCCTATGCCT	50122	37932	78	11444	361	307	3470.7998	9.6777	1057.5559	172.7412	312.2378
mir-430-x	22	ACTCTAACTCTAGCATCTTTCT	47378	4	45650	1706	3	15	0.3660	5663.9629	157.6538	1.4355	15.2559
mir-211-x	22	TTCCCTTTGTCATCCTATGCCT	47329	35903	75	10711	340	300	3285.1452	9.3055	989.8184	162.6925	305.1184
mir-462-x	23	TAACGGAACCCATAATGCAGCTG	46671	37530	166	707	5727	2541	3434.0166	20.5962	65.3349	2740.4117	2584.3525
mir-145-x	23	GTCCAGTTTTCCCAGGAATCCCT	45299	26538	115	10682	5836	2128	2428.2423	14.2685	987.1385	2792.5690	2164.3062
mir-181-x	23	AACATTCAACGCTGTCGGTGAGA	41989	11222	352	28444	1308	663	1026.8195	43.6739	2628.5496	625.8876	674.3116
mir-30-y	22	CTTTCAGTCGGATGTTTGCAGC	39894	21138	2714	13954	1085	1003	1934.1392	336.7359	1289.5085	519.1805	1020.1124
mir-181-y	22	ACCATCGACCGTTGATTGTACC	39639	2895	4545	31375	550	274	264.8942	563.9148	2899.4073	263.1790	278.6748
mir-146-x	22	TGAGAACTGAATTCCAAGGGTG	35681	29083	296	911	4044	1347	2661.1112	36.7258	84.1868	1935.0838	1369.9814
mir-2478-y	22	TCGAATCCCACTTCTGACACCA	33099	3129	12593	10647	2949	3781	286.3053	1562.4597	983.9041	1411.1182	3845.5084
mir-124-x	22	CGTGTTCACAGCGGACCTTGAT	30196	20	11252	18921	1	2	1.8300	1396.0769	1748.5159	0.4785	2.0341
mir-21-x	23	ATAGCTTATCAGACTGGTGTTGG	29782	14700	3711	5879	4228	1264	1345.0585	460.4374	543.2866	2023.1291	1285.5654
mir-458-y	22	ATAGCTCTTTGAATGGTACTGC	29122	11713	384	15415	1266	344	1071.7462	47.6443	1424.5216	605.7903	349.8691
mir-222-x	23	TGCTCAGTAGTCAGTGTAGATCC	27951	5104	11197	9380	1708	562	467.0189	1389.2528	866.8188	817.2906	571.5884
mir-456-y	22	CAGGCTGGTTAGATGGTTGTCT	27684	7404	1175	17245	1388	472	677.4703	145.7866	1593.6344	664.1682	480.0529
mir-145-y	22	GGATTCCTGGAAATACTGTTCT	27359	6152	202	17713	2572	720	562.9115	25.0629	1636.8829	1230.7209	732.2841
mir-199-y	22	AACAGTAGTCCGCACATTGGTT	24091	10119	25	11864	1262	821	925.8943	3.1018	1096.3687	603.8763	835.0072
mir-126-y	23	TCGTACCGTGAGTAATAATGCAA	23895	19578	58	1932	1463	864	1791.3983	7.1963	178.5388	700.0563	878.7409
mir-99-x	23	AACCCGTAGATCCGATCTTGTGT	23206	12966	103	5374	3184	1579	1186.3965	12.7796	496.6188	1523.5674	1605.9396
mir-142-x	22	TCCATAAAGTAGAAAGCACTAC	20412	16434	156	570	2464	788	1503.7205	19.3555	52.6745	1179.0421	801.4442
mir-135-x	23	TATGGCTTTTTATTCCTATCTGA	19917	381	829	18467	166	74	34.8617	102.8571	1706.5611	79.4322	75.2625
mir-150-x	22	TCTCCCAATCCTTGTACCAGTG	19797	14752	232	1646	1725	1442	1349.8165	28.7851	152.1091	825.4252	1466.6023
mir-140-y	23	ACCACAGGGTAGAACCACGGACA	18982	2987	332	15288	232	143	273.3122	41.1925	1412.7853	111.0137	145.4398
mir-152-y	22	TCAGTGCATGACAGAACTTTGA	17722	11756	428	3725	1114	699	1075.6808	53.1035	344.2324	533.0572	710.9258
mir-454-y	23	TAGTGCAATATTGCTTATAGGGA	17555	10046	329	5738	774	668	919.2148	40.8202	530.2566	370.3647	679.3969
mir-2779-z	19	TTTCCGGCTCGAAGGACCA	17208	1168	5791	4045	2853	3351	106.8727	718.5106	373.8041	1365.1815	3408.1721
mir-301-y	23	CAGTGCAATAGTATTGTCATTGC	16687	4113	234	12244	70	26	376.3419	29.0332	1131.4851	33.4955	26.4436
mir-731-x	22	AATGACACGTTTTCTCCCGGAT	16387	12687	49	381	1933	1337	1160.8678	6.0796	35.2087	924.9547	1359.8108
mir-9-y	22	TAAAGCTAGAGAACCGAATGTA	16173	49	93	15924	68	39	4.4835	11.5389	1471.5590	32.5385	39.6654
mir-221-y	23	AGCTACATTGTCTGCTGGGTTTT	15857	8652	197	5079	1479	450	791.6630	24.4425	469.3574	707.7124	457.6775
mir-194-x	24	TGTAACAGCAACTCCATGTGGAAT	15808	3107	436	12217	8	40	284.2923	54.0961	1128.9899	3.8281	40.6824
mir-222-y	23	AGCTACATCTGATTACTGGGTCA	15405	10269	213	1517	2647	759	939.6194	26.4277	140.1881	1266.6090	771.9495
mir-4454-x	18	ATCCGGGTCACGGCACCA	15379	1374	6175	4489	1767	1574	125.7218	766.1549	414.8347	845.5225	1600.8543
mir-34-x	21	AGGCAGTGTAGTTAGTTGATT	15340	3204	803	1482	8769	1082	293.1678	99.6312	136.9537	4196.0311	1100.4602
mir-10-x	23	ACCCTGTAGAACCGAATTTGTGA	14667	6336	560	7449	193	129	579.7476	69.4813	688.3724	92.3519	131.2009
mir-192-x	23	ATGACCTATGAATTGACAGCCAT	13423	7188	59	5790	17	369	657.7061	7.3203	535.0619	8.1346	375.2956
mir-1386-x	18	CTCCTGGCTGGCTCGCCA	12961	886	6114	3342	1211	1408	81.0695	758.5864	308.8389	579.4724	1432.0222
mir-215-x	23	ATGACCTATGAATTGACAGCCAT	12780	7053	41	5313	17	356	645.3536	5.0870	490.9817	8.1346	362.0738
mir-100-x	23	AACCCGTAGATCCGAACTTGTGT	12540	7333	60	2175	1956	1016	670.9737	7.4444	200.9948	935.9604	1033.3342
mir-210-y	22	CTGTGCGTGTGACAGCGGCTAT	12352	8715	709	1539	1088	301	797.4275	87.9682	142.2211	520.6160	306.1354
mir-92-x	23	AGGTTGGGATTGGTAGCAATGCT	11660	135	9969	1414	106	36	12.3526	1236.8904	130.6697	50.7218	36.6142
mir-9226-y	21	CAGGTCCCTGTTCGGGCGCCA	11567	1867	2685	3843	1283	1889	170.8316	333.1378	355.1370	613.9249	1921.2286
mir-200-y	23	TAATACTGCCTGGTAATGATGCA	11313	2228	1249	7435	234	167	203.8633	154.9680	687.0787	111.9707	169.8492
mir-202-z	22	AAAGAGGCATAGGGCATGGGAA	11089	5465	12	4	4682	926	500.0506	1.4889	0.3696	2240.3715	941.7987
mir-101-y	22	TACAGTACTATGATAACTGAAT	9949	6434	1147	1036	913	419	588.7147	142.3125	95.7382	436.8772	426.1486
mir-1388-y	22	ATCTCAGGTTCGTCAGCCCATG	9548	7238	62	229	1494	525	662.2812	7.6926	21.1622	714.8900	533.9571
mir-214-y	22	ACAGCAGGCACAGACAGGCAGT	9519	6414	5	2577	364	159	586.8847	0.6204	238.1442	174.1767	161.7127
mir-27-y	21	TTCACAGTGGCTAAGTTCAGT	8968	5655	148	2206	583	376	517.4358	18.3629	203.8595	278.9698	382.4150
mir-125-y	22	ACGGGTTAGGTTCTTGGGAGCT	8802	1216	49	7215	171	151	111.2647	6.0796	666.7482	81.8248	153.5762
mir-202-y	21	AGAGGCATAGGGCATGGGAAA	8524	3442	16	7	4450	609	314.9450	1.9852	0.6469	2129.3578	619.3903
mir-92-y	24	TATTGCACTTGTCCCGGCCTGTAT	8505	3385	1175	2442	959	544	309.7294	145.7866	225.6686	458.8886	553.2813
mir-133-y	22	TTTGGTCCCTTTCAACCAGCTA	7777	83	207	7487	0	0	7.5945	25.6832	691.8841	0.01	0.01
mir-22-x	22	AGTTCTTCACTGGCAAGCTTTA	7587	3669	159	1589	1697	473	335.7156	19.7277	146.8417	812.0270	481.0699
mir-1338-y	22	ATCTCAGGTTCGTCAGCCCATG	7019	5317	45	210	1053	394	486.5086	5.5833	19.4064	503.8683	400.7221
mir-23-y	24	ATCACATTGCCAGGGATTACCACT	6600	3254	252	2409	466	219	297.7429	31.2666	222.6190	222.9844	222.7364
mir-9-x	24	TCTTTGGTTATCTAGCTGTATGAT	6469	51	677	5528	135	78	4.6665	83.9979	510.8502	64.5985	79.3308
mir-737-x	22	GTTTTTTTAGGTTTTGATTTTT	6427	3037	328	1103	1304	655	277.8872	40.6962	101.9298	623.9736	666.1751
mir-31-x	22	TGGCAAGATGTTGGCATAGCTG	6388	1264	2790	1728	541	65	115.6567	346.1655	159.6869	258.8725	66.1090
mir-16-x	23	TAGCAGCATGTAAATATTGGAGA	6292	3807	602	599	916	368	348.3427	74.6923	55.3544	438.3127	374.2785
mir-142-y	24	TGTAGTGTTTCCTACTTTATGGAA	6000	5347	38	152	298	165	489.2536	4.7148	14.0465	142.5952	167.8151
mir-8159-x	23	TCAGTAACTGGTATCTGTCCCTG	5940	4554	0	436	17	933	416.6936	0.01	40.2914	8.1346	948.9181
let-7-y	22	TATACAACTTACTGTCTTTCCT	5529	2670	50	1191	1160	458	244.3065	6.2037	110.0620	555.0685	465.8140
mir-33-x	21	GTGCATTGTAGTTGCATTGCA	5444	3490	692	982	81	199	319.3370	85.8590	90.7480	38.7591	202.3952
mir-132-x	22	ACCGTGGCTTTAGATTGTTACT	5211	294	90	4722	71	34	26.9012	11.1666	436.3666	33.9740	34.5801
mir-9-z	24	TCTTTGGTTATCTAGCTGTATGAA	5211	21	52	5114	10	14	1.9215	6.4518	472.5918	4.7851	14.2389
mir-10-y	21	CAAATTCGTGTCTTGGGGAAT	5159	611	2275	2219	45	9	55.9069	282.2676	205.0609	21.5328	9.1536
mir-7550-x	18	ATCCGGCTCGAAGGACCA	4961	114	1844	2245	398	360	10.4311	228.7918	207.4636	190.4459	366.1420
mir-1-y	23	TGGAATGTAAAGAAGTATGTACC	4843	394	1000	3415	20	14	36.0512	124.0737	315.5849	9.5701	14.2389
mir-199-x	23	CTTAGTGTTCAGACTACCTGTTC	4525	2163	19	2035	182	126	197.9157	2.3574	188.0572	87.0883	128.1497
mir-212-x	23	ACCTTGGCTCTAGACTGCTTACT	4451	282	36	4080	47	6	25.8032	4.4667	377.0385	22.4898	6.1024
mir-1788-y	22	CAGGCAGCTAAAGCAAGTCTGT	4256	924	49	3276	3	4	84.5465	6.0796	302.7397	1.4355	4.0682
mir-72-x	22	TGGCAAGATGTTGGCATAGCTG	4161	890	1658	1180	385	48	81.4355	205.7141	109.0454	184.2253	48.8189
mir-193-y	22	AACTGGCCCGCAAAGTCCCGCT	4083	2035	57	1879	92	20	186.2037	7.0722	173.6410	44.0227	20.3412
mir-203-y	23	TGAAATGTTCAGGACCACTTGAA	3812	730	1219	1843	3	17	66.7954	151.2458	170.3142	1.4355	17.2900
mir-20-x	23	CAAAGTGCTCACAGTGCAAGTAG	3689	1249	541	1635	181	83	114.2842	67.1239	151.0926	86.6098	84.4161
mir-20-y	23	ACTGCAATGTGAGCACTTCAAGT	3657	373	2342	888	39	15	34.1297	290.5805	82.0613	18.6618	15.2559
mir-7977-x	18	TTCCCGGCCAATGCACCA	3598	73	1397	1240	420	468	6.6795	173.3309	114.5901	200.9731	475.9846
mir-22-y	23	CAAGCTGCCAGCTGAAGAACTGT	3559	1237	618	656	830	218	113.1862	76.6775	60.6219	397.1611	221.7193
mir-206-y	24	TGGAATGTAAGGAAGTGTGTGGTT	3488	233	129	3117	6	3	21.3196	16.0055	288.0463	2.8710	3.0512
mir-221-x	23	ACCTGGCATACAATGTAGATTTC	3332	802	592	1791	104	43	73.3835	73.4516	165.5088	49.7648	43.7336
mir-200-x	22	CATCTTACAAGGCAGTTTTGGA	3284	166	1040	1997	50	31	15.1891	129.0366	184.5455	23.9254	31.5289
mir-148-y	23	TCAGTGCATTACAGAACTTTGAA	3240	1767	245	750	314	164	161.6815	30.3980	69.3085	150.2513	166.7980
mir-153-x	23	GTCATTTTTGTGATGTTGCAGCT	3048	235	1078	1707	12	16	21.5026	133.7514	157.7462	5.7421	16.2730
mir-218-x	23	TTGTGCTTGATCTAACCATGCAA	2910	655	62	2116	43	34	59.9329	7.6926	195.5425	20.5758	34.5801
mir-19-x	22	GCTAGTTTTGCATAGTTGCACT	2796	307	1176	1247	35	31	28.0907	145.9106	115.2370	16.7478	31.5289
mir-210-z	23	CTGTGCGTGTGACAGCGGCTAAT	2725	2099	71	258	221	76	192.0597	8.8092	23.8421	105.7501	77.2967
mir-34-y	22	AATCACTAACCTCACTACCAGG	2489	427	185	246	1465	166	39.0707	22.9536	22.7332	701.0133	168.8322
mir-2779-x	22	TCGTATCCGGCTCGAAGGACCA	2474	556	374	1190	173	181	50.8743	46.4036	109.9696	82.7818	184.0881
mir-107-y	23	AGCAGCATTGTACAGGGCTTTCT	2436	1104	83	1007	128	114	101.0166	10.2981	93.0583	61.2489	115.9450
mir-128-y	23	TCACAGTGAACCGGTCTCTTTTT	2408	687	259	964	365	133	62.8609	32.1351	89.0846	174.6552	135.2691
mir-144-x	21	GGATATCATCGTATACTGTAT	2375	1956	17	212	43	147	178.9751	2.1093	19.5912	20.5758	149.5080
mir-1260-x	18	ATCCCACCGCTGCCACCA	2266	143	767	836	286	234	13.0846	95.1645	77.2559	136.8531	237.9923
mir-24-y	23	TGGCTCAGTTCAGCAGGAACCGA	2233	1272	17	732	140	72	116.3887	2.1093	67.6451	66.9910	73.2284
mir-29-y	23	TAGCACCATATGAAATCGGTTAA	2149	1093	166	280	469	141	100.0101	20.5962	25.8752	224.4200	143.4056
mir-100-y	22	CAAGCTCGTGTCTATAGGTATG	2143	940	29	771	265	138	86.0105	3.5981	71.2492	126.8045	140.3544
mir-1388-x	22	AGGACTGTCCAACCTGAGAATG	2136	1467	22	75	397	175	134.2313	2.7296	6.9309	189.9674	177.9857
mir-26-y	22	CCTATTCGGGATGACTTGGTTC	2103	290	376	1295	79	63	26.5352	46.6517	119.6727	37.8021	64.0749
mir-128-x	23	CGGGGCCGTGTCACTGTATGAGA	2065	212	130	1661	38	24	19.3981	16.1296	153.4953	18.1833	24.4095
mir-133-x	22	GCTGGTCAAATGGAACCAAGTC	2022	14	607	1401	0	0	1.2810	75.3127	129.4684	0.01	0.01
mir-9277-y	18	ATCCTGCCGACTACGCCA	1981	81	907	446	173	374	7.4115	112.5348	41.2155	82.7818	380.3809
mir-2188-y	22	GCTGTGTGAGGTTGGACCTATC	1944	1091	12	719	47	75	99.8271	1.4889	66.4438	22.4898	76.2796
mir-21-y	22	CGACAACAGTCTGTAGGCTGTC	1893	773	871	203	29	17	70.7299	108.0682	18.7595	13.8767	17.2900
mir-301-x	22	GCTTTGACGATGTTGCACTACT	1885	52	636	1187	6	4	4.7580	78.9109	109.6923	2.8710	4.0682
mir-219-y	22	AGAATTGTGCCTGGACATCTGT	1847	10	564	1270	2	1	0.9150	69.9775	117.3625	0.9570	1.0171
mir-1338-x	22	AGGACTGTCCAACCTGAGAATG	1810	1230	18	73	337	152	112.5457	2.2333	6.7460	161.2570	154.5933
mir-193-x	21	CGGGACTTTGGGGGCAAGATG	1800	556	82	1024	107	31	50.8743	10.1740	94.6293	51.2003	31.5289
mir-7-x	25	TGGAAGACTAGTGATTTTGTTGTGT	1787	65	81	1320	311	10	5.9475	10.0500	121.9830	148.8158	10.1706
mir-219-x	23	TGATTGTCCAAACGCAATTCTTG	1726	68	371	1286	0	1	6.2220	46.0313	118.8410	0.01	1.0171
mir-130-y	23	CAGTGCAATATTAAAAGGGCACC	1697	514	523	572	69	19	47.0313	64.8905	52.8593	33.0170	19.3242
mir-5100-y	18	ATCCCAGCGGTGCCTCCA	1696	77	838	274	173	334	7.0455	103.9737	25.3207	82.7818	339.6984
mir-7552-x	22	TTACAATTAAAGGATATTTCTT	1602	154	29	1328	35	56	14.0911	3.5981	122.7223	16.7478	56.9554
mir-429-y	22	TAATACTGCCTGGTAATGCCAT	1600	495	142	900	35	28	45.2928	17.6185	83.1703	16.7478	28.4777
mir-27-x	24	AGGACTTAGCTCACTCTGTGAACA	1597	686	43	748	77	43	62.7694	5.3352	69.1237	36.8451	43.7336
mir-3968-y	21	CGAATCCCACTTCTGACACCA	1562	169	752	259	191	191	15.4636	93.3034	23.9345	91.3949	194.2587
mir-221-z	22	AGCTACATTGTCTGCTGGGTTA	1545	999	23	237	197	89	91.4091	2.8537	21.9015	94.2660	90.5184
mir-29-x	23	ACCGATTTCTTTTGGTGTTCAGA	1404	512	46	569	179	98	46.8483	5.7074	52.5821	85.6528	99.6720
mir-205-x	24	TCCTTCATTCCACCGGAGTCTGTT	1370	167	111	1083	7	2	15.2806	13.7722	100.0815	3.3496	2.0341
mir-25-y	24	CATTGCACTTGTCTCGGTCTGATT	1368	641	150	342	166	69	58.6519	18.6110	31.6047	79.4322	70.1772
mir-455-x	22	TATGTGCCCTTGGACTGCATTG	1335	313	35	943	36	8	28.6397	4.3426	87.1439	17.2263	8.1365
mir-126-x	22	TCATTATTACTTTTGGTACGCG	1325	937	21	173	133	61	85.7360	2.6055	15.9872	63.6415	62.0407
mir-429-x	21	GTCTTACCAGACACGGTTAGA	1293	87	338	857	4	7	7.9606	41.9369	79.1966	1.9140	7.1194
mir-733-x	22	CGCGTTGGTTTAGCTCAGTGGT	1272	101	128	743	117	183	9.2416	15.8814	68.6617	55.9854	186.1222
mir-130-x	22	GCCCTTTTTCTGTTGTACTACC	1250	275	249	647	38	41	25.1627	30.8943	59.7902	18.1833	41.6995
mir-146-y	23	ATCTATGGGCTCAGTTCTTCTGT	1236	830	2	82	237	85	75.9455	0.2481	7.5777	113.4062	86.4502
mir-723-y	22	AGACATCAGAAAAATCTGTGCT	1227	11	34	1181	1	0	1.0065	4.2185	109.1379	0.4785	0.01
mir-722-y	22	TTTTGCAGAAACGTTTCAGATA	1202	827	17	126	25	207	75.6710	2.1093	11.6438	11.9627	210.5317
mir-2187-x	23	TTAATTAGTATAGCCTGTTTTAG	1201	350	52	515	205	79	32.0252	6.4518	47.5919	98.0940	80.3478
mir-101-x	23	TCAGTTATCATAGTGCTGATGCT	1174	758	34	277	40	65	69.3574	4.2185	25.5980	19.1403	66.1090
mir-196-x	24	TAGGTAGTTTCAAGTTGTTGGGCA	1142	528	71	447	81	15	48.3123	8.8092	41.3079	38.7591	15.2559
mir-6412-y	18	AACCATCCTCTGCTACCA	1124	58	542	223	77	224	5.3070	67.2479	20.6077	36.8451	227.8217
mir-135-y	21	TATAGGGATGGAAGCCATGCA	1068	11	50	1000	4	3	1.0065	6.2037	92.4114	1.9140	3.0512
mir-18-y	23	CTGCCCTAAGTGCTCCTTCTGGC	1057	32	638	382	3	2	2.9280	79.1590	35.3012	1.4355	2.0341
mir-460-x	23	CCTGCATTGTACACACTGTGTGA	1052	384	0	624	22	22	35.1362	0.01	57.6647	10.5272	22.3753
mir-520-y	19	AAAGTGCTTCTCTTTGGGG	1037	0	1018	19	0	0	0.01	126.3070	1.7558	0.01	0.01
mir-457-y	21	CAGTATTGTTGTTCTGCTGTA	1003	126	676	169	26	6	11.5291	83.8738	15.6175	12.4412	6.1024
mir-455-y	22	ATGCAGTCCATGGGCATATACT	998	491	21	362	82	42	44.9268	2.6055	33.4529	39.2376	42.7166
mir-122-y	22	AACGCCATTATCACACTAAATA	988	618	1	222	2	145	56.5474	0.1241	20.5153	0.9570	147.4739
mir-363-x	23	CGGGTGGATGACCCTGCAATTTT	932	32	585	312	2	1	2.9280	72.5831	28.8324	0.9570	1.0171
mir-3570-x	22	TACAGTCAACGGTCGATGGTTT	879	0	820	50	8	1	0.01	101.7404	4.6206	3.8281	1.0171
mir-103-y	25	AGCAGCATTGTACAGGGCTATGATT	860	290	37	462	52	19	26.5352	4.5907	42.6941	24.8824	19.3242
mir-214-x	22	TGCCTGTCTACACTTGCTGTGA	855	452	1	337	46	19	41.3583	0.1241	31.1426	22.0113	19.3242
mir-144-y	23	TACAGTATAGATGATGTACTATT	851	748	4	47	3	49	68.4424	0.4963	4.3433	1.4355	49.8360
mir-143-x	22	GGTGCAGTGCTGCATCTCTGGA	846	589	1	185	53	18	53.8938	0.1241	17.0961	25.3609	18.3071
mir-129-y	22	AAGCCCTTACCCCAAAAAGCAT	844	23	7	810	3	1	2.1045	0.8685	74.8532	1.4355	1.0171
mir-138-x	24	AGCTGGTGTTGTGAATCAGGCCGT	843	197	10	627	7	2	18.0256	1.2407	57.9419	3.3496	2.0341
mir-140-x	24	CAGTGGTTTTACCCTATGGTAGGA	825	231	13	542	27	12	21.1366	1.6130	50.0870	12.9197	12.2047
mir-194-y	22	CCAGTGGAGGAGCTGTTACCTG	819	156	2	660	0	1	14.2741	0.2481	60.9915	0.01	1.0171
mir-153-y	23	TTGCATAGTCACAAAAGTGATCT	779	70	39	647	14	9	6.4050	4.8389	59.7902	6.6991	9.1536
mir-99-y	21	CAAGCTCGTTTCTATGGGTCT	708	455	9	149	53	42	41.6328	1.1167	13.7693	25.3609	42.7166
mir-192-z	24	CCTGTCAGTTCTGTAGGCCACTGA	696	112	34	540	0	10	10.2481	4.2185	49.9022	0.01	10.1706
mir-24-x	22	TGCCTACTGAGCTGATAACAGT	693	364	7	284	14	24	33.3062	0.8685	26.2448	6.6991	24.4095
mir-217-x	25	TACTGCATCAGGAACTGATTGGATT	669	402	9	216	7	35	36.7832	1.1167	19.9609	3.3496	35.5971
mir-375-y	23	TTTGTTCGTTCGGCTCGCGTTTT	661	403	47	176	14	21	36.8747	5.8315	16.2644	6.6991	21.3583
mir-23-x	22	TGGGTTCCTGGCGTGCTGATTT	652	160	82	320	62	28	14.6401	10.1740	29.5716	29.6675	28.4777
mir-106-x	23	TAAAGTGCTTATAGTGCAGGTGA	650	206	82	275	70	17	18.8491	10.1740	25.4131	33.4955	17.2900
mir-7147-x	22	TGTACCATGCTGGTAGCCAGTA	649	271	51	291	24	12	24.7967	6.3278	26.8917	11.4842	12.2047
mir-338-y	24	TCCAGCATCAGTGATTTTGTTGCA	633	390	4	165	45	29	35.6852	0.4963	15.2479	21.5328	29.4948
mir-735-y	20	CCCACCGCTGAACTTGACTA	632	495	8	55	50	24	45.2928	0.9926	5.0826	23.9254	24.4095
mir-212-y	23	TAACAGTCTACAGTCATGGCTAC	630	8	8	612	0	2	0.7320	0.9926	56.5558	0.01	2.0341
mir-15-y	22	CAGGCCGTACTGTGCTGCGGCA	605	208	159	200	25	13	19.0321	19.7277	18.4823	11.9627	13.2218
mir-4448-y	18	GGCTCGTTCGTCTAGGGG	602	67	136	97	130	172	6.1305	16.8740	8.9639	62.2060	174.9345
bantam-y	23	TGAGATCATTGTGAAAGCTGATT	596	4	560	25	5	2	0.3660	69.4813	2.3103	2.3925	2.0341
mir-363-y	23	AATTGCACGGTATCCATCTGTTT	587	85	210	255	20	17	7.7775	26.0555	23.5649	9.5701	17.2900
mir-210-x	23	AGCCACTGACTAACGCACATTGA	576	374	43	41	83	35	34.2212	5.3352	3.7889	39.7161	35.5971
mir-2192-y	22	TGGAGGTGAATGGTGACTGAGA	562	144	78	332	7	1	13.1761	9.6777	30.6806	3.3496	1.0171
mir-141-x	22	CATCTTACCTGGCAGTGCTTGA	552	17	71	460	3	1	1.5555	8.8092	42.5092	1.4355	1.0171
lin-4-x	21	TCCCTGAGACTTAACTTGTGA	540	212	2	183	66	77	19.3981	0.2481	16.9113	31.5815	78.3137
mir-17-y	23	CTGCAGTGAAGGCACTTCAAGCT	536	32	341	152	9	2	2.9280	42.3091	14.0465	4.3066	2.0341
mir-8-y	24	TAATACTGTCAGGTAAAGATGTCT	492	20	418	49	5	0	1.8300	51.8628	4.5282	2.3925	0.01
mir-184-y	24	TGGACGGAGAACTGATAAGGGCCA	490	57	150	279	1	3	5.2155	18.6110	25.7828	0.4785	3.0512
mir-7149-x	21	TGTGAATCCTGCACTGGAAGA	482	6	65	407	3	1	0.5490	8.0648	37.6114	1.4355	1.0171
mir-137-y	25	TTATTGCTTAAGAATACGCGTAGTT	464	30	44	381	3	6	2.7450	5.4592	35.2087	1.4355	6.1024
mir-7552-y	22	AAATATCTCTTAATTGTTTGGT	454	31	45	367	10	1	2.8365	5.5833	33.9150	4.7851	1.0171
mir-735-x	20	GGCTGGTCCGAAGGCGGTGG	451	145	63	170	46	27	13.2676	7.8166	15.7099	22.0113	27.4607
mir-723-x	22	GACAGTTTTGAATGATGTTACT	420	1	2	417	0	0	0.0915	0.2481	38.5355	0.01	0.01
mir-276-y	22	TAGGAACTTCATACCGTGCTCT	416	4	396	14	2	0	0.3660	49.1332	1.2938	0.9570	0.01
mir-2187-y	22	TTTACAGGCTATGCTAATCTAT	375	151	18	141	43	22	13.8166	2.2333	13.0300	20.5758	22.3753
mir-451-y	21	TTTAGTAATGGTAAGGGTTCT	375	251	1	4	75	44	22.9666	0.1241	0.3696	35.8881	44.7507
mir-725-y	24	TTCAGTCATTGTTTCTAGTAGTTT	371	27	189	116	23	16	2.4705	23.4499	10.7197	11.0057	16.2730
mir-459-y	23	CAGGGAATCTCTGTTACTGGGGA	369	1	2	366	0	0	0.0915	0.2481	33.8226	0.01	0.01
mir-190-y	22	ACTAAATATCAGACATATTCCT	359	6	1	352	0	0	0.5490	0.1241	32.5288	0.01	0.01
mir-79-x	22	CTTTTGGTTATCTAGCTGTATG	356	0	2	349	3	2	0.01	0.2481	32.2516	1.4355	2.0341
mir-7553-x	22	TGACGTCATTAGCGACCCGACC	356	2	3	350	0	1	0.1830	0.3722	32.3440	0.01	1.0171
mir-736-y	22	GTAAGACGAACAAAAAGTTTTT	352	6	11	335	0	0	0.5490	1.3648	30.9578	0.01	0.01
mir-93-x	23	CAAAGTGCTGTTCGTGCAGGTAG	350	110	69	108	46	17	10.0651	8.5611	9.9804	22.0113	17.2900
mir-726-y	22	TTCACTACTAGCAGAACTCGAT	345	55	5	273	8	4	5.0325	0.6204	25.2283	3.8281	4.0682
mir-182-x	26	TTTGGCAATGGTAGAACTCACACTGT	342	1	7	334	0	0	0.0915	0.8685	30.8654	0.01	0.01
mir-98-x	20	TGAGGTAGTAGGTTGTATTT	341	198	7	21	90	25	18.1171	0.8685	1.9406	43.0657	25.4265
mir-1-z	23	CTGGAATGTAAAGAAGTATGTAT	328	39	0	287	1	1	3.5685	0.01	26.5221	0.4785	1.0171
mir-737-y	21	AATCGAAACCTAAAGAAAATA	288	115	58	80	25	10	10.5226	7.1963	7.3929	11.9627	10.1706
mir-17-x	24	CAAAGTGCTTACAGTGCAGGTAAA	287	96	29	127	27	8	8.7841	3.5981	11.7362	12.9197	8.1365
mir-18-x	22	TCAGGTGCATCTTGTGTAGTTA	275	59	40	167	7	2	5.3985	4.9629	15.4327	3.3496	2.0341
mir-183-x	24	ATGGCACTGGTAGAATTCACTGTT	272	1	2	266	2	1	0.0915	0.2481	24.5814	0.9570	1.0171
mir-218-y	22	CATGGTTCTGTCAAGCACCAGG	263	61	41	158	3	0	5.5815	5.0870	14.6010	1.4355	0.01
mir-133-z	24	TTGGTCCCCTTCAACCAGCTGTAA	261	31	0	227	3	0	2.8365	0.01	20.9774	1.4355	0.01
mir-2-y	21	TATCACAGCCAGCTTTGATGA	257	1	241	10	3	2	0.0915	29.9018	0.9241	1.4355	2.0341
mir-466-x	21	TGTGTGTGTGTGTGTGTGTCT	256	14	103	66	25	48	1.2810	12.7796	6.0992	11.9627	48.8189
mir-96-x	22	TTTGGCACTAGCACATTTTGCT	241	2	3	233	1	2	0.1830	0.3722	21.5319	0.4785	2.0341
mir-16-y	23	TCCAATATTGCTCGTGCTGCTGT	238	104	56	39	28	11	9.5161	6.9481	3.6040	13.3982	11.1877
mir-13-y	23	TATCACAGCCATTTTGACGAGTT	231	0	217	11	1	2	0.01	26.9240	1.0165	0.4785	2.0341
mir-107-x	23	AGCTTCTTTACAGTGTTGTCTTT	218	100	2	70	14	32	9.1501	0.2481	6.4688	6.6991	32.5460
mir-1357-x	19	ATTATGAGATCTGAGGGTC	214	40	29	74	37	34	3.6600	3.5981	6.8384	17.7048	34.5801
mir-4286-z	18	ACCCCACTCCTGGTACCA	214	18	64	120	5	7	1.6470	7.9407	11.0894	2.3925	7.1194
mir-275-y	21	TCAGGTACCTGAAGTAGCGCG	208	1	201	6	0	0	0.0915	24.9388	0.5545	0.01	0.01
mir-2779-y	18	TCCGGCTCGAAGGACCAA	208	29	56	70	26	27	2.6535	6.9481	6.4688	12.4412	27.4607
mir-459-x	24	CCAGTAACAAGGATTCATCCTGTT	204	4	1	199	0	0	0.3660	0.1241	18.3899	0.01	0.01
mir-750-y	23	CCAGATCTAACTCTTCCATGCGA	200	1	173	2	13	11	0.0915	21.4647	0.1848	6.2206	11.1877
mir-728-y	22	ATACTAAGTATACTACGTTTTC	197	46	8	129	5	9	4.2090	0.9926	11.9211	2.3925	9.1536
mir-187-y	23	TCGTGTCTTGTGTTGCAGCCACA	194	87	3	98	3	3	7.9606	0.3722	9.0563	1.4355	3.0512
mir-129-x	23	CTTTTTGCGGTCTGGGCTTGCAA	192	8	7	174	3	0	0.7320	0.8685	16.0796	1.4355	0.01
mir-3120-y	22	CACAGCAAGTGTAGACAGGCAG	189	127	4	52	4	2	11.6206	0.4963	4.8054	1.9140	2.0341
mir-33-y	21	CAATGTTCCTGCAGTGCAATA	181	28	60	72	8	13	2.5620	7.4444	6.6536	3.8281	13.2218
mir-206-x	23	ACATGCTTCCTTATATGCCCATA	176	6	66	104	0	0	0.5490	8.1889	9.6108	0.01	0.01
mir-365-y	22	TAATGCCCCTAAAAATCCTTTA	175	103	9	40	15	8	9.4246	1.1167	3.6965	7.1776	8.1365
mir-192-y	25	CCTGTCAGTTCTGTAGGCCACTGTT	172	36	2	132	0	2	3.2940	0.2481	12.1983	0.01	2.0341
mir-205-y	23	GATTTCAGTGGTGTGAAGTGTAA	168	2	135	30	1	0	0.1830	16.7499	2.7723	0.4785	0.01
mir-3150-x	18	CTCGCGGATCCCCCCAGC	160	1	5	5	149	0	0.0915	0.6204	0.4621	71.2976	0.01
mir-14-y	22	TCAGTCTTTTTCTCTCTCCTAT	160	1	152	7	0	0	0.0915	18.8592	0.6469	0.01	0.01
mir-499-x	23	CTTAAGACTTGCAGTGATGTTTA	158	16	2	134	2	4	1.4640	0.2481	12.3831	0.9570	4.0682
mir-7146-x	22	GTTACCATTGACTTCCATAGTA	152	13	88	40	10	1	1.1895	10.9185	3.6965	4.7851	1.0171
mir-127-y	22	TCGGATCCGTCTGAGCTTGGCT	151	0	64	16	56	15	0.01	7.9407	1.4786	26.7964	15.2559
mir-489-y	24	TGACATCATATGTACGGCTGCTTT	148	93	1	51	3	0	8.5096	0.1241	4.7130	1.4355	0.01
mir-1306-x	22	CCACCTCCCCTGCAAACGTCCA	147	19	69	54	4	1	1.7385	8.5611	4.9902	1.9140	1.0171
mir-724-x	23	CTTAAAGGGAATTTGCGACTGTT	140	8	7	117	5	3	0.7320	0.8685	10.8121	2.3925	3.0512
mir-458-x	22	AGTACCATTCAAAGAGCTATGA	137	93	0	40	3	1	8.5096	0.01	3.6965	1.4355	1.0171
mir-3618-x	21	TGATTTCCAATAATTGAGACA	136	22	60	46	3	5	2.0130	7.4444	4.2509	1.4355	5.0853
mir-7133-y	23	TAGTTTGATTCATAGCACAAGAT	131	109	5	8	4	5	9.9736	0.6204	0.7393	1.9140	5.0853
mir-155-x	24	TTAATGCTAATCGTGATAGGGGTA	127	69	13	21	15	9	6.3135	1.6130	1.9406	7.1776	9.1536
mir-96-y	22	CAATTATGTGTAGTGCCAATAT	126	0	10	115	0	1	0.01	1.2407	10.6273	0.01	1.0171
mir-1-x	23	ACATACTTCTTTATATGCCCATA	125	18	0	103	0	4	1.6470	0.01	9.5184	0.01	4.0682
mir-252-x	21	CTAAGTACTAGTGCCGCAGGA	124	0	117	4	3	0	0.01	14.5166	0.3696	1.4355	0.01
mir-279-y	21	TGACTAGATCGAACATTCGGA	124	2	110	9	2	1	0.1830	13.6481	0.8317	0.9570	1.0171
mir-137-x	24	ACGGGTATTCTTGGGTGGATAATC	124	1	36	87	0	0	0.0915	4.4667	8.0398	0.01	0.01
mir-139-y	23	TGGGGAGGCAGCGCTGTGGGAAT	124	14	9	98	1	2	1.2810	1.1167	9.0563	0.4785	2.0341
mir-6720-x	19	CCCTGGAAGGCGCCGCGGT	121	0	0	1	120	0	0.01	0.01	0.0924	57.4209	0.01
mir-1788-x	22	GGCTTGTTTTAAGTTGCCTGCG	120	10	1	109	0	0	0.9150	0.1241	10.0728	0.01	0.01
mir-223-x	22	GAGTATTTGACAGACTGTGGTT	118	84	4	20	7	3	7.6860	0.4963	1.8482	3.3496	3.0512
mir-25-x	23	AGGCGGAGACTTGGGCAGTTGCC	117	1	78	38	0	0	0.0915	9.6777	3.5116	0.01	0.01
mir-317-y	21	TGAACACAGCTGGTGGTATCT	116	1	110	4	0	1	0.0915	13.6481	0.3696	0.01	1.0171
mir-138-y	22	GCTATTTCACAACACCAGGGTT	116	12	3	101	0	0	1.0980	0.3722	9.3336	0.01	0.01
mir-497-x	22	CAGCAGCACACCATGGTTTGTA	114	28	26	42	14	4	2.5620	3.2259	3.8813	6.6991	4.0682
mir-574-x	19	TTCTGTGTGTGAGTGTGTG	109	10	33	17	23	26	0.9150	4.0944	1.5710	11.0057	26.4436
mir-204-y	21	GCTGGGACAGCAAAGGGAGGT	108	13	12	79	3	1	1.1895	1.4889	7.3005	1.4355	1.0171
mir-3963-x	19	CGTATCCCACTTCTGACAC	108	3	48	21	15	21	0.2745	5.9555	1.9406	7.1776	21.3583
mir-200-z	22	TAATACTGTTTGGTAATGATGA	108	41	11	47	6	3	3.7515	1.3648	4.3433	2.8710	3.0512
mir-5119-y	19	CTCATCACATCCTGGGGCT	106	4	38	52	7	5	0.3660	4.7148	4.8054	3.3496	5.0853
mir-191-x	22	CAACGGAATCCCAAAAGCAGCT	105	0	94	9	1	1	0.01	11.6629	0.8317	0.4785	1.0171
mir-3618-y	20	TGTCTTCATTAATGAAAAGA	102	4	55	43	0	0	0.3660	6.8241	3.9737	0.01	0.01
mir-235-y	22	TATTGCACTCGTCCCGGCCTAA	100	10	8	76	4	2	0.9150	0.9926	7.0233	1.9140	2.0341
mir-4443-x	18	TGGAGGCGTGGGTTTTTT	96	22	9	29	7	29	2.0130	1.1167	2.6799	3.3496	29.4948
mir-6240-x	18	GTGAAGGCCCGCGGCGGG	95	2	5	7	80	1	0.1830	0.6204	0.6469	38.2806	1.0171
mir-499-y	23	AACATCACTTTAAGTCTGTGCTA	94	7	10	76	1	0	0.6405	1.2407	7.0233	0.4785	0.01
mir-727-y	22	GTTGAGGCGAGTTGAAGACTAT	94	33	4	46	8	3	3.0195	0.4963	4.2509	3.8281	3.0512
mir-378-y	22	ACTGGACTTGGAGTCAGAAGGC	90	0	35	5	42	8	0.01	4.3426	0.4621	20.0973	8.1365
mir-281-x	22	AAGAGAGCTATCCGTCGACAGT	90	0	87	3	0	0	0.01	10.7944	0.2772	0.01	0.01
mir-730-x	24	TCCTCATTGTGCATGCTGTGTGTT	90	33	8	45	2	2	3.0195	0.9926	4.1585	0.9570	2.0341
mir-365-x	23	AGGGACTTTTGGGGGCACTTGTG	85	8	3	66	6	2	0.7320	0.3722	6.0992	2.8710	2.0341
mir-182-y	20	AGGTTCTAGACTTGCCAACT	84	0	1	83	0	0	0.01	0.1241	7.6701	0.01	0.01
mir-1290-y	20	ATTGATTTTTGGATCAGGGA	79	1	39	19	13	7	0.0915	4.8389	1.7558	6.2206	7.1194
let-7-z	22	TGAGGAAGTTGTTTGTACAGTT	79	47	1	8	13	10	4.3005	0.1241	0.7393	6.2206	10.1706
mir-6651-x	20	ACCAGGTCGTCTAAGGAGGG	77	11	28	18	13	7	1.0065	3.4741	1.6634	6.2206	7.1194
mir-5991-y	19	TGAGGTAGTAGGTGTGGTT	77	39	0	1	30	7	3.5685	0.01	0.0924	14.3552	7.1194
mir-338-x	25	AACAATATCCTGGTGCTGCCTGAGT	77	3	1	71	1	1	0.2745	0.1241	6.5612	0.4785	1.0171
mir-729-y	23	ATGGGTATGATACGACCTGGGTA	76	1	6	69	0	0	0.0915	0.7444	6.3764	0.01	0.01
mir-136-x	23	ACTCCATTTGTTTTGATGATGGA	75	0	49	7	16	3	0.01	6.0796	0.6469	7.6561	3.0512
mir-424-x	21	CAGCAGCAATTCATGTTTTGA	73	0	46	11	13	3	0.01	5.7074	1.0165	6.2206	3.0512
mir-7975-y	19	GATCCTGGTCACGGCACCA	68	2	41	13	9	3	0.1830	5.0870	1.2013	4.3066	3.0512
mir-195-x	22	TAGCAGCACAGAAATATTGGCA	67	19	23	13	10	2	1.7385	2.8537	1.2013	4.7851	2.0341
mir-277-y	21	TAAATGCACTATCTGGTACGA	67	0	65	2	0	0	0.01	8.0648	0.1848	0.01	0.01
mir-738-x	18	TACGGCCCGCGTCGGACC	63	3	17	14	28	1	0.2745	2.1093	1.2938	13.3982	1.0171
mir-722-x	20	TTTGAAGCGTTTTAGCCAAA	63	25	5	19	2	12	2.2875	0.6204	1.7558	0.9570	12.2047
mir-4792-x	19	CGGTGAGCTCTCGCTGGCC	61	2	42	12	3	2	0.1830	5.2111	1.1089	1.4355	2.0341
mir-263-x	23	AATGGCACTAGAAGAATTCACGG	61	0	52	7	0	2	0.01	6.4518	0.6469	0.01	2.0341
mir-139-x	23	TCTACAGTGCATGTGTCTCCAGG	61	20	3	36	2	0	1.8300	0.3722	3.3268	0.9570	0.01
mir-381-y	22	TATACAAGGGCAAGCTCTCTGT	60	0	4	0	42	14	0.01	0.4963	0.01	20.0973	14.2389
mir-451-z	25	AAACCGTTACCATTACTGAGTTTAG	57	47	1	9	0	0	4.3005	0.1241	0.8317	0.01	0.01
mir-2137-y	20	GCCGGCGGGAGCCCCGGGGA	55	1	32	17	3	2	0.0915	3.9704	1.5710	1.4355	2.0341
mir-970-y	21	TCATAAGACACACGCGGCTGT	55	0	53	2	0	0	0.01	6.5759	0.1848	0.01	0.01
mir-3966-x	23	AGCTGCCAGCTGAAGAACTGTTT	54	25	2	9	12	6	2.2875	0.2481	0.8317	5.7421	6.1024
mir-196-z	23	TAGGTAGTTTTATGTTGTTGGGT	54	20	2	32	0	0	1.8300	0.2481	2.9572	0.01	0.01
mir-203-x	22	AGTGGTTCTCAACAGTTCAACT	54	1	32	21	0	0	0.0915	3.9704	1.9406	0.01	0.01
mir-185-x	22	TGGAGAGAAAGGCAGTTCCTGA	53	0	38	14	0	1	0.01	4.7148	1.2938	0.01	1.0171
mir-19-z	23	AGTTTTGCAGGATTGCATCCAGA	52	14	20	17	1	0	1.2810	2.4815	1.5710	0.4785	0.01
mir-1246-x	20	AAATTGATTTTTGGATCAGG	51	3	17	18	9	4	0.2745	2.1093	1.6634	4.3066	4.0682
mir-132-y	24	TAACAGTCTACAGCCATGGTCGAA	50	9	2	33	6	0	0.8235	0.2481	3.0496	2.8710	0.01
mir-352-y	20	TGAGTAGTAGGTTGTATAGT	49	32	0	1	11	5	2.9280	0.01	0.0924	5.2636	5.0853
mir-466-y	22	TACATACATACATACACGCGCA	47	5	19	17	0	6	0.4575	2.3574	1.5710	0.01	6.1024
mir-551-x	23	GAAACCAAGTGTGGGTGTGGCCT	47	4	16	26	0	1	0.3660	1.9852	2.4027	0.01	1.0171
mir-2887-x	19	GGGACCGGGGTCCGGTGCG	46	0	24	19	1	2	0.01	2.9778	1.7558	0.4785	2.0341
mir-183-y	23	TGAATTACCAAAGGGCCATAACT	46	0	1	32	13	0	0.01	0.1241	2.9572	6.2206	0.01
mir-4510-x	22	TGAGGGAGTAGGTTGTATGGTT	46	31	0	5	8	2	2.8365	0.01	0.4621	3.8281	2.0341
mir-281-y	22	CTGTCATGGAGTTGCTCTCTTT	45	0	37	4	2	2	0.01	4.5907	0.3696	0.9570	2.0341
mir-6-y	22	TATCACAGTGGCTGTTCTTTTT	44	1	26	17	0	0	0.0915	3.2259	1.5710	0.01	0.01
mir-1623-x	18	CAGGCACAGACAGGCAGT	44	16	0	24	4	0	1.4640	0.01	2.2179	1.9140	0.01
mir-425-x	23	AATGACACGATCACTCCCGTTGA	43	0	31	11	0	1	0.01	3.8463	1.0165	0.01	1.0171
mir-6134-y	19	TGAGGTAGTAGGTTGTAGT	43	27	0	1	9	6	2.4705	0.01	0.0924	4.3066	6.1024
mir-286-y	23	TGACTAGACCGAACACTCGTGCT	42	4	20	18	0	0	0.3660	2.4815	1.6634	0.01	0.01
mir-8485-y	18	CACACACACACACACACA	42	3	17	17	2	3	0.2745	2.1093	1.5710	0.9570	3.0512
mir-186-x	23	CAAAGAATTCTCCTTTTGGGCTT	41	0	31	8	1	1	0.01	3.8463	0.7393	0.4785	1.0171
mir-1777-z	18	GGGGCGGTGGGGGGCGTC	40	19	10	9	1	1	1.7385	1.2407	0.8317	0.4785	1.0171
mir-7-y	22	CAACAAATCATAGTCTACCTCA	40	8	4	17	11	0	0.7320	0.4963	1.5710	5.2636	0.01
mir-305-x	24	ATTGTACTTCATCAGGTGCTCTGG	37	1	33	0	0	3	0.0915	4.0944	0.01	0.01	3.0512
mir-285-y	23	TAGCACCATTTGAAATCAGTCCA	37	7	24	0	4	2	0.6405	2.9778	0.01	1.9140	2.0341
mir-410-x	18	TGTCGGTGATGAGCTCGC	36	0	2	13	10	11	0.01	0.2481	1.2013	4.7851	11.1877
mir-4770-y	19	TGAGATGAAGCTGTAGCTC	36	16	1	15	1	3	1.4640	0.1241	1.3862	0.4785	3.0512
mir-5126-y	20	CGGGAGGGGCCCGGGGCGGG	36	3	20	4	7	2	0.2745	2.4815	0.3696	3.3496	2.0341
mir-454-x	23	CCCTATCAATATTGCCTCTGCTA	36	1	19	16	0	0	0.0915	2.3574	1.4786	0.01	0.01
mir-3970-x	23	TGAGGTAGTAGTTTGTGCTGTCT	36	16	0	1	11	8	1.4640	0.01	0.0924	5.2636	8.1365
mir-71-x	23	TGAAAGACATGGGTAGTGAGATG	36	0	33	2	1	0	0.01	4.0944	0.1848	0.4785	0.01
mir-460-y	22	CACAGCGCATACAATGTGGATA	35	19	0	11	3	2	1.7385	0.01	1.0165	1.4355	2.0341
mir-8981-y	22	TTTTTGCATCGGTGTGCTTGGT	35	3	32	0	0	0	0.2745	3.9704	0.01	0.01	0.01
mir-7149-y	23	TTCCATGTGGTATGAGTCAAAGT	35	0	4	30	1	0	0.01	0.4963	2.7723	0.4785	0.01
mir-730-y	22	CACAGCGCCTGCAATGTGGAGT	35	21	2	8	0	4	1.9215	0.2481	0.7393	0.01	4.0682
mir-228-x	23	AATGGCACTAGAAGAATTCACGG	34	0	31	1	0	2	0.01	3.8463	0.0924	0.01	2.0341
mir-734-y	23	CTAAATGCTGCAGAATCGTACCG	33	2	0	31	0	0	0.1830	0.01	2.8648	0.01	0.01
mir-320-y	22	AAAAGCTGGGTTGAGAGGGCGA	33	0	25	3	3	2	0.01	3.1018	0.2772	1.4355	2.0341
mir-187-x	20	GGCTGCAACGCAGGACATGG	32	2	0	30	0	0	0.1830	0.01	2.7723	0.01	0.01
mir-8335-y	20	TTGTTGTTGTTGTTGAGCCT	31	0	1	1	12	17	0.01	0.1241	0.0924	5.7421	17.2900
mir-369-y	21	AATAATACATGGTTGATCTTT	30	0	1	0	25	4	0.01	0.1241	0.01	11.9627	4.0682
mir-3529-x	22	AGGTAGACTGTGACTTGTTGTC	30	1	12	13	4	0	0.0915	1.4889	1.2013	1.9140	0.01
mir-411-x	22	ATAGTAGACCGTATAGCGTACG	28	0	12	2	12	2	0.01	1.4889	0.1848	5.7421	2.0341
mir-2442-x	19	CAGGGGTTCTGGGCTGCAG	27	2	5	4	11	5	0.1830	0.6204	0.3696	5.2636	5.0853
mir-7911-x	18	CTCCCGGCCAATGCACCA	27	4	9	9	5	0	0.3660	1.1167	0.8317	2.3925	0.01
mir-2423-y	18	TTCTGTGGTTGTTTTTTT	26	0	7	0	3	16	0.01	0.8685	0.01	1.4355	16.2730
mir-79-y	22	ATAAAGCTAGATTACCAAAGCA	26	10	2	12	1	1	0.9150	0.2481	1.1089	0.4785	1.0171
mir-2944-x	21	AAGGAACTTCTGGTGTGATAT	26	0	25	1	0	0	0.01	3.1018	0.0924	0.01	0.01
mir-379-x	21	TGGTAGACTATGGAACGTAGG	24	0	12	1	10	1	0.01	1.4889	0.0924	4.7851	1.0171
mir-150-y	22	ACTCCCAATCCTTGTACCAGTG	24	15	0	1	4	4	1.3725	0.01	0.0924	1.9140	4.0682
mir-7132-y	23	TGAGGAGTTTAGAGCAAGTAAAT	24	14	0	5	4	1	1.2810	0.01	0.4621	1.9140	1.0171
mir-1175-y	21	TGAGATTCAACTCCTCCAACT	24	0	22	1	1	0	0.01	2.7296	0.0924	0.4785	0.01
mir-283-x	21	AAATATCAGCTGGTAATTCTG	23	0	20	2	1	0	0.01	2.4815	0.1848	0.4785	0.01
mir-4968-y	20	AGCAGCAACAGCAGCAGCAG	23	1	6	5	9	2	0.0915	0.7444	0.4621	4.3066	2.0341
mir-306-x	21	TCAGGTACTATGTGACTCTGC	22	8	7	7	0	0	0.7320	0.8685	0.6469	0.01	0.01
mir-378-x	21	TGGACTTGTAGCCAGAAGGTC	22	0	9	1	10	2	0.01	1.1167	0.0924	4.7851	2.0341
mir-1983-y	20	CCTCACCTGGAGCAAGGTTT	22	0	16	0	1	5	0.01	1.9852	0.01	0.4785	5.0853
mir-449-x	18	TAGGCAGTGTTGTTAGCT	21	1	1	2	17	0	0.0915	0.1241	0.1848	8.1346	0.01
mir-7547-x	22	AGCGGCGTCAGAAGCGATGGCC	21	4	3	12	2	0	0.3660	0.3722	1.1089	0.9570	0.01
mir-3964-y	20	CATAAAGTAGAAAGCACTAA	20	12	2	0	4	2	1.0980	0.2481	0.01	1.9140	2.0341
mir-5-x	23	AAAGGAACGATCGTTGTGATATG	20	1	11	8	0	0	0.0915	1.3648	0.7393	0.01	0.01
mir-708-x	23	AAGGAGCTTACAATCTAGCTGGG	20	0	16	0	1	3	0.01	1.9852	0.01	0.4785	3.0512
mir-489-x	23	TGGTCGTATGTATGACGTCATTA	19	16	0	3	0	0	1.4640	0.01	0.2772	0.01	0.01
mir-745-y	22	AAGCTGCCGGCTGAAGAGCTGT	19	6	3	6	1	3	0.5490	0.3722	0.5545	0.4785	3.0512
mir-71-y	22	TCTCACTACCTTGTCTTTCATG	19	1	17	0	0	1	0.0915	2.1093	0.01	0.01	1.0171
mir-727-x	22	TCAGTCTTCAATTCCTCCCAAC	19	4	2	13	0	0	0.3660	0.2481	1.2013	0.01	0.01
mir-1692-x	18	GATAGCTCAGTTGGTAGA	19	1	13	5	0	0	0.0915	1.6130	0.4621	0.01	0.01
mir-374-x	23	TTATAATACAACCTGATAAGTGA	19	0	13	5	1	0	0.01	1.6130	0.4621	0.4785	0.01
mir-518-y	18	AAAAAGGTTCCCTTCAGA	19	0	19	0	0	0	0.01	2.3574	0.01	0.01	0.01
mir-1273-y	19	CACTGCAGTGCAGCCTGAG	19	2	7	3	6	1	0.1830	0.8685	0.2772	2.8710	1.0171
mir-1895-y	18	AGGAGGAGGAGGAGGAGG	19	2	3	1	11	2	0.1830	0.3722	0.0924	5.2636	2.0341
mir-6728-x	18	ATTGGGGTTGTAGGACCA	18	0	2	16	0	0	0.01	0.2481	1.4786	0.01	0.01
mir-542-y	22	TGTGACAGATTGATAACTGAAA	18	0	6	0	11	1	0.01	0.7444	0.01	5.2636	1.0171
mir-762-y	18	CGGAGCTGGAGCCGGGGC	18	1	10	0	5	2	0.0915	1.2407	0.01	2.3925	2.0341
mir-5124-x	20	GTCAAGTGACTAAGAGCATG	18	1	3	4	8	2	0.0915	0.3722	0.3696	3.8281	2.0341
mir-502-y	21	AATGCACCTGGGCAAGGATTC	18	0	12	3	2	1	0.01	1.4889	0.2772	0.9570	1.0171
mir-6547-x	19	GTGCGATGTGGGGACGGAG	18	1	11	3	1	2	0.0915	1.3648	0.2772	0.4785	2.0341
mir-148-x	23	AAGTTCTGTGATACACTTCGACT	18	3	9	5	1	0	0.2745	1.1167	0.4621	0.4785	0.01
mir-2484-y	18	GCTATGATGAAGTTGATT	17	3	1	0	13	0	0.2745	0.1241	0.01	6.2206	0.01
mir-8117-y	19	TCTCGTGTGGAACAGAAGG	17	1	3	11	2	0	0.0915	0.3722	1.0165	0.9570	0.01
mir-7146-y	21	TATGAAAGTCAATGGCTACCA	17	1	6	10	0	0	0.0915	0.7444	0.9241	0.01	0.01
mir-981-y	22	TTCGTTGTCGACGAAACCTGCA	17	0	13	3	1	0	0.01	1.6130	0.2772	0.4785	0.01
mir-551-y	23	GCGACCCATCCTTGGTTTCTGAA	17	4	1	12	0	0	0.3660	0.1241	1.1089	0.01	0.01
mir-315-x	22	TTTTGATTGTTGCTCAGAAAGC	16	0	12	1	1	2	0.01	1.4889	0.0924	0.4785	2.0341
mir-1599-y	18	AGGGGGCAAAAAAAAAAA	16	1	10	2	2	1	0.0915	1.2407	0.1848	0.9570	1.0171
mir-307-y	22	TCACAACCTCCTTGAGTGAGCG	16	1	10	2	3	0	0.0915	1.2407	0.1848	1.4355	0.01
mir-789-y	18	GCCCTGCCGGGGTCGCCA	16	2	8	5	1	0	0.1830	0.9926	0.4621	0.4785	0.01
mir-3-y	22	TCACTGGGCAAAGTGTGTCTCA	16	0	13	3	0	0	0.01	1.6130	0.2772	0.01	0.01
mir-9308-x	19	TGTTGATTGTAGGAACAGC	16	0	7	1	1	7	0.01	0.8685	0.0924	0.4785	7.1194
mir-196-y	20	TCTGCAACACGAAACTGTCT	15	7	5	2	1	0	0.6405	0.6204	0.1848	0.4785	0.01
mir-12-z	20	TGAGTATTACATCAGGTACT	15	0	13	1	1	0	0.01	1.6130	0.0924	0.4785	0.01
mir-67-y	21	TCACAACCTGCATGAATGAGG	15	0	11	2	2	0	0.01	1.3648	0.1848	0.9570	0.01
mir-87-y	22	GTGAGCAAAGATTCAGGTGTGT	15	1	11	1	0	2	0.0915	1.3648	0.0924	0.01	2.0341
mir-127-x	23	CTGAAGCTCAGAGGGCTCTGATT	15	1	9	1	4	0	0.0915	1.1167	0.0924	1.9140	0.01
mir-501-y	21	AATGCACCTGGGCAAGGATTC	15	0	12	3	0	0	0.01	1.4889	0.2772	0.01	0.01
mir-151-y	20	CTAGACTGAAGCTCCTTGAG	14	0	10	3	1	0	0.01	1.2407	0.2772	0.4785	0.01
mir-2944-y	21	TATCACAGCCAGTAGTTACCT	14	0	14	0	0	0	0.01	1.7370	0.01	0.01	0.01
mir-300-y	22	TATGCAAGGGCAAGCTCTCTTC	14	0	12	0	0	2	0.01	1.4889	0.01	0.01	2.0341
mir-1344-x	19	TGGGAAATGTAGTCCAGGG	14	0	3	0	3	8	0.01	0.3722	0.01	1.4355	8.1365
mir-6516-y	22	CTCATGTATGAAACTGCACACA	14	0	5	3	5	1	0.01	0.6204	0.2772	2.3925	1.0171
mir-376-y	21	AACATAGAGGAAATTCCACGT	14	0	5	1	7	1	0.01	0.6204	0.0924	3.3496	1.0171
mir-106-y	23	ACTGCAATGTGAGCACTTCAAGC	13	1	9	2	0	1	0.0915	1.1167	0.1848	0.01	1.0171
mir-342-y	23	TCTCACACAGAAATCGCACCCGT	13	0	4	2	4	3	0.01	0.4963	0.1848	1.9140	3.0512
mir-279-x	21	CCCAGTGTTCAGACTATTGTT	13	3	1	2	5	2	0.2745	0.1241	0.1848	2.3925	2.0341
mir-749-x	21	GCCCGGATGAGCCTCGGTGGT	13	2	2	4	2	3	0.1830	0.2481	0.3696	0.9570	3.0512
mir-215-y	22	CCTGTCATTTCTGTAGGCCACT	13	4	0	8	0	1	0.3660	0.01	0.7393	0.01	1.0171
mir-2288-y	21	TGAGGTAGTAGGTGTGTGGTT	13	6	0	0	6	1	0.5490	0.01	0.01	2.8710	1.0171
mir-4-y	22	ATAAAGCTAGACAACCATTGAA	13	0	6	7	0	0	0.01	0.7444	0.6469	0.01	0.01
mir-3074-x	21	TTCCTGCTGAACTGAGCCAGT	13	2	5	5	1	0	0.1830	0.6204	0.4621	0.4785	0.01
mir-432-x	23	TCTTGGAGTAGGTCATTGGGTGG	12	0	1	0	10	1	0.01	0.1241	0.01	4.7851	1.0171
mir-361-x	22	TTATCAGAATCTCCAGGGGTAC	12	0	8	3	1	0	0.01	0.9926	0.2772	0.4785	0.01
mir-3375-y	19	TATCTTTGAAAATTTGGGA	12	0	3	0	7	2	0.01	0.3722	0.01	3.3496	2.0341
mir-6937-x	19	TTGCTCTAAGGGCTGGGTC	12	4	1	3	4	0	0.3660	0.1241	0.2772	1.9140	0.01
mir-339-x	21	TCCCTGTCCTCCAGGAGCTCA	12	0	8	3	1	0	0.01	0.9926	0.2772	0.4785	0.01
mir-8109-x	18	GCGTGCCGGCCGGGGGAC	12	3	4	4	1	0	0.2745	0.4963	0.3696	0.4785	0.01
mir-8191-x	18	CCCCTGCGTCGGTCACCA	12	0	11	1	0	0	0.01	1.3648	0.0924	0.01	0.01
mir-316-x	21	TGTCTTTTTCCGCTTTGCTGA	12	0	10	0	2	0	0.01	1.2407	0.01	0.9570	0.01
mir-486-x	21	TCCTGTACTGAGCTGCCCCGA	12	0	2	1	9	0	0.01	0.2481	0.0924	4.3066	0.01
mir-6973-x	18	ATGGGAAGCGGACAGGGA	12	0	0	0	7	5	0.01	0.01	0.01	3.3496	5.0853
mir-4185-y	20	GTATTCATACTGTCTGACCC	11	2	1	6	1	1	0.1830	0.1241	0.5545	0.4785	1.0171
mir-500-y	21	AATGCACCTGGGCAAGGATTC	11	0	7	2	2	0	0.01	0.8685	0.1848	0.9570	0.01
mir-660-x	23	TACCCATTGCATATCGGAGTTGT	11	0	5	4	2	0	0.01	0.6204	0.3696	0.9570	0.01
mir-669-y	21	ACAGACACTCACACACGTATA	11	0	1	4	1	5	0.01	0.1241	0.3696	0.4785	5.0853
mir-375-x	22	ACGTTGAGCCACGCGCACAATA	11	1	2	8	0	0	0.0915	0.2481	0.7393	0.01	0.01
mir-2796-y	22	GTAGGCCGGCGGAAACTACTTG	11	0	10	1	0	0	0.01	1.2407	0.0924	0.01	0.01
mir-731-y	22	CACCGGGAACTTCGTGTCAGCA	11	9	0	0	1	1	0.8235	0.01	0.01	0.4785	1.0171
mir-725-x	22	TGCTAGGAATTGTGGCTGAGAT	11	2	7	2	0	0	0.1830	0.8685	0.1848	0.01	0.01
mir-4286-x	19	ACCCCACTCCTGGTACCAT	11	0	2	7	1	1	0.01	0.2481	0.6469	0.4785	1.0171
mir-76-x	18	TTCCATTCTTAGACAATG	11	0	11	0	0	0	0.01	1.3648	0.01	0.01	0.01
mir-4502-y	18	TGATGATGATGATGATGA	10	0	0	0	3	7	0.01	0.01	0.01	1.4355	7.1194
mir-2765-x	21	TGGTAACTCCACCACCGTTGG	10	1	9	0	0	0	0.0915	1.1167	0.01	0.01	0.01
mir-152-x	24	AAGTCCTGTGATACACTCCGACTT	10	1	3	3	2	1	0.0915	0.3722	0.2772	0.9570	1.0171
mir-2317-x	18	TCTCTGTGATGAAGATAC	10	0	0	6	2	2	0.01	0.01	0.5545	0.9570	2.0341
mir-3477-x	22	TAATCTCATTTGGTAACTGTGA	10	2	8	0	0	0	0.1830	0.9926	0.01	0.01	0.01
mir-532-x	22	CATGCCTTGAGTGTAGGACCGT	10	0	4	0	6	0	0.01	0.4963	0.01	2.8710	0.01
mir-6516-x	22	AAGCAGTTACAGGTGTGAGCAT	9	1	3	4	1	0	0.0915	0.3722	0.3696	0.4785	0.01
mir-1187-y	21	TGTGTGTGTTTGTGTGTGAAT	9	1	1	1	3	3	0.0915	0.1241	0.0924	1.4355	3.0512
mir-8242-y	20	TGTTTAGTGGCACGGAGAGA	9	0	2	0	2	5	0.01	0.2481	0.01	0.9570	5.0853
mir-696-y	18	GTGGGCTGGCTGTGGGCA	9	0	0	0	1	8	0.01	0.01	0.01	0.4785	8.1365
mir-4818-y	18	TGCTTAATAGTGGGGCTT	9	0	7	1	0	1	0.01	0.8685	0.0924	0.01	1.0171
mir-7199-x	19	TATGATCAAAACTGAAAGT	9	0	1	0	0	8	0.01	0.1241	0.01	0.01	8.1365
mir-3604-x	22	ACCAATGTGCGGACTACTGTTC	9	2	0	5	2	0	0.1830	0.01	0.4621	0.9570	0.01
mir-6239-y	19	TCTAGCGGTGGATCACTCG	9	1	2	1	5	0	0.0915	0.2481	0.0924	2.3925	0.01
mir-7132-x	24	GACTTGGTCTAAGCTCCTCAGTAA	9	5	0	1	2	1	0.4575	0.01	0.0924	0.9570	1.0171
mir-28-y	23	ACTAGATTATGAGCTCCTGGAGT	9	0	7	0	1	1	0.01	0.8685	0.01	0.4785	1.0171
mir-151-x	21	TCGAGGAGCTCACAGTCTAGT	9	0	5	4	0	0	0.01	0.6204	0.3696	0.01	0.01
mir-574-y	22	CACGCTCATGCACACACCCACA	9	1	4	0	1	3	0.0915	0.4963	0.01	0.4785	3.0512
mir-6087-x	18	GGTGAGGCGGGGGGGCGA	9	0	2	3	4	0	0.01	0.2481	0.2772	1.9140	0.01
mir-1261-x	18	ATGGATAAGGCTCTGACT	9	1	2	6	0	0	0.0915	0.2481	0.5545	0.01	0.01
mir-6984-x	19	TTAAAGGGAATGAAGGAGG	9	0	0	0	0	9	0.01	0.01	0.01	0.01	9.1536
mir-1000-x	22	ATATTGTCCTGTCACAGCAGTA	9	0	9	0	0	0	0.01	1.1167	0.01	0.01	0.01
mir-7565-x	21	TTCCTGCTGAACTGAGCCAGT	9	1	4	3	1	0	0.0915	0.4963	0.2772	0.4785	0.01
mir-514-x	19	CCCGCTCCAGGAAGTGCCA	8	1	0	0	7	0	0.0915	0.01	0.01	3.3496	0.01
mir-265-y	18	ATGGAGGGAGGGAGGGAA	8	1	1	2	1	3	0.0915	0.1241	0.1848	0.4785	3.0512
mir-4856-y	19	CTCACACCAGTGCAAAACA	8	0	0	7	1	0	0.01	0.01	0.6469	0.4785	0.01
mir-2001-x	22	TTTGTGACCGTTATAATGGGCA	8	0	6	1	1	0	0.01	0.7444	0.0924	0.4785	0.01
mir-8880-y	18	TGAGCTCTGTGGACAAAC	8	0	1	4	1	2	0.01	0.1241	0.3696	0.4785	2.0341
mir-582-x	22	TACAGTTGTTCAACCAGTTACT	8	0	7	1	0	0	0.01	0.8685	0.0924	0.01	0.01
mir-6238-y	22	ATTAGTCAGCGGAGGAAAAGAA	8	0	4	1	1	2	0.01	0.4963	0.0924	0.4785	2.0341
mir-1607-x	19	AGGGGCGGGAGGGGATGGG	8	0	5	0	1	2	0.01	0.6204	0.01	0.4785	2.0341
mir-136-y	21	ATCATCGTCTCAAATGAGTCT	8	0	7	0	1	0	0.01	0.8685	0.01	0.4785	0.01
mir-3959-x	22	GGTTGATCAGAGAACATACATT	8	0	3	0	5	0	0.01	0.3722	0.01	2.3925	0.01
mir-4332-y	19	TCGGCCGCCGCCGGGCGCA	8	1	0	2	1	4	0.0915	0.01	0.1848	0.4785	4.0682
mir-683-y	19	CCTGCCGTAAGCTGAGTCC	8	0	1	0	1	6	0.01	0.1241	0.01	0.4785	6.1024
mir-3082-x	18	AGAGTGTGAGTGTGTGTG	8	0	4	2	2	0	0.01	0.4963	0.1848	0.9570	0.01
mir-4532-x	20	GCCCTCGGGGAGCCCGGCGG	8	0	6	1	0	1	0.01	0.7444	0.0924	0.01	1.0171
mir-2285-y	22	AAAAAACCGAGTGAACTTTTTG	8	0	2	0	3	3	0.01	0.2481	0.01	1.4355	3.0512
mir-1421-x	18	AGTCACGTGAGATGGAGT	7	0	1	0	6	0	0.01	0.1241	0.01	2.8710	0.01
mir-81-y	23	TGAGATCATTGTGAAAGCTGTTT	7	0	5	1	1	0	0.01	0.6204	0.0924	0.4785	0.01
mir-8-x	22	CATCTTACCGGGCAGCATTAGA	7	0	6	0	0	1	0.01	0.7444	0.01	0.01	1.0171
mir-9847-y	19	TTGCTCAGGTGGTTAGTGG	7	3	1	0	0	3	0.2745	0.1241	0.01	0.01	3.0512
mir-2888-y	18	TGGGGGGGCGGGGTTGGC	7	2	4	1	0	0	0.1830	0.4963	0.0924	0.01	0.01
mir-3759-y	18	GTCGATCGGGTGTCCGCG	7	0	1	2	1	3	0.01	0.1241	0.1848	0.4785	3.0512
mir-993-x	21	TACCCTGTAGATCCGGCCTGT	7	2	1	2	1	1	0.1830	0.1241	0.1848	0.4785	1.0171
mir-995-y	21	TAGCACCACAGGATTCAGCAT	7	2	2	2	0	1	0.1830	0.2481	0.1848	0.01	1.0171
mir-340-x	22	TTATAAAGCAATGAGACTGATT	7	0	5	1	0	1	0.01	0.6204	0.0924	0.01	1.0171
mir-282-x	22	TAGCCTCTCCTAGGCTTTGTCT	7	0	7	0	0	0	0.01	0.8685	0.01	0.01	0.01
mir-5106-y	22	AGGTCAGTAGCTCAATTGGCAG	7	0	5	1	1	0	0.01	0.6204	0.0924	0.4785	0.01
mir-2210-y	18	AAAGTCAACTGCTCTACC	7	0	7	0	0	0	0.01	0.8685	0.01	0.01	0.01
mir-3535-x	19	TGCATATGATGACTGATAA	7	0	0	3	2	2	0.01	0.01	0.2772	0.9570	2.0341
mir-46-y	20	CTGTCATGGAGTTGCTCTCT	7	0	5	0	1	1	0.01	0.6204	0.01	0.4785	1.0171
mir-542-x	21	TCGGGGATCATCATGTCACGA	7	0	5	0	1	1	0.01	0.6204	0.01	0.4785	1.0171
mir-3074-y	23	TTATCAGCTCAGTAGGCACAGGA	7	0	4	3	0	0	0.01	0.4963	0.2772	0.01	0.01
mir-8924-y	18	ACTCTGGTGGAGGCTCGC	7	1	3	2	0	1	0.0915	0.3722	0.1848	0.01	1.0171
mir-312-y	24	TATTGCACTTGAGACGGCCTGAAA	7	0	3	4	0	0	0.01	0.3722	0.3696	0.01	0.01
mir-434-y	22	TTTGAACCATCACTCGACTCCT	7	0	3	2	0	2	0.01	0.3722	0.1848	0.01	2.0341
mir-3196-x	18	CGGGGCGGCGGGGGCGTC	7	2	1	4	0	0	0.1830	0.1241	0.3696	0.01	0.01
mir-3613-x	23	TGTTGTACTTTTTTTTTTGTTCA	7	0	2	0	0	5	0.01	0.2481	0.01	0.01	5.0853
mir-8499-y	19	ATTTGATTGGCTGATGATT	7	0	0	0	0	7	0.01	0.01	0.01	0.01	7.1194
mir-3177-y	19	CACGGCACTGGGGACAGAT	7	0	0	0	0	7	0.01	0.01	0.01	0.01	7.1194
mir-3591-y	21	AAACACCATTGTCACACTCCA	7	5	0	1	0	1	0.4575	0.01	0.0924	0.01	1.0171
mir-4484-y	20	AAGGCGGGAAAAGCCCCGGC	7	0	7	0	0	0	0.01	0.8685	0.01	0.01	0.01
mir-6489-y	20	CGGAAAGGTGTCCAAGCTGG	7	1	0	0	1	5	0.0915	0.01	0.01	0.4785	5.0853
mir-652-y	22	AATGGCGCCACTAGGGTTGTGT	7	0	6	0	1	0	0.01	0.7444	0.01	0.4785	0.01
mir-989-y	21	TGTGATGTGACGTAGTGGTAA	7	0	5	1	1	0	0.01	0.6204	0.0924	0.4785	0.01
mir-216-y	19	ACATTGACCTGTAGGGGTT	6	1	0	3	1	1	0.0915	0.01	0.2772	0.4785	1.0171
mir-6931-x	18	TGGGGTGGGGGGCGGGGG	6	2	2	0	0	2	0.1830	0.2481	0.01	0.01	2.0341
mir-154-y	22	AGATATTGCACGGTTGATCTCT	6	0	0	0	6	0	0.01	0.01	0.01	2.8710	0.01
mir-7245-y	21	GCTGTGTGAGGTTGGACCTGT	6	4	0	2	0	0	0.3660	0.01	0.1848	0.01	0.01
mir-309-y	22	GCACTGGGTAAAGTTTGTCCTA	6	1	1	4	0	0	0.0915	0.1241	0.3696	0.01	0.01
mir-2284-x	22	TGAAAAGTTCGTTCGGGTTTTT	6	0	2	3	1	0	0.01	0.2481	0.2772	0.4785	0.01
mir-1587-x	20	TGGGCTGGGCTGGGTTGGAA	6	2	1	2	0	1	0.1830	0.1241	0.1848	0.01	1.0171
mir-1250-x	18	TGAAGATGCTGGATGTGG	6	0	2	0	3	1	0.01	0.2481	0.01	1.4355	1.0171
mir-3432-x	23	TGCGGGATCTTTAGTTGTGGTGA	6	0	2	2	1	1	0.01	0.2481	0.1848	0.4785	1.0171
mir-331-y	21	GCCCCTGGGCCTATCCTAGAA	6	0	6	0	0	0	0.01	0.7444	0.01	0.01	0.01
mir-3853-x	19	TTGTGTATATTGTGTGAAA	6	0	1	0	0	5	0.01	0.1241	0.01	0.01	5.0853
mir-422-x	22	ACTGGACTTGGGGTCAGAAGGC	6	1	3	0	0	2	0.0915	0.3722	0.01	0.01	2.0341
mir-998-y	22	TAGCACCATGGGATTCAGCTCA	6	0	6	0	0	0	0.01	0.7444	0.01	0.01	0.01
mir-322-x	20	CAGCAGCAATTCATGTTTTG	6	0	5	1	0	0	0.01	0.6204	0.0924	0.01	0.01
mir-4451-y	18	GTTGGTAGAGCTGAGGAC	6	1	3	2	0	0	0.0915	0.3722	0.1848	0.01	0.01
mir-6538-x	19	CGGGCTCCGGGGCGGCGGG	6	1	2	2	1	0	0.0915	0.2481	0.1848	0.4785	0.01
mir-500-x	23	TAATCCTTGCTACCTGGGTGAGA	6	0	5	0	1	0	0.01	0.6204	0.01	0.4785	0.01
mir-5099-y	18	ATCGATATGGTGCTCCTG	6	0	0	3	3	0	0.01	0.01	0.2772	1.4355	0.01
mir-3182-x	18	GCTTCTGTAGTGTAGTGG	6	0	0	0	4	2	0.01	0.01	0.01	1.9140	2.0341
mir-236-y	22	TAATACTGTCTGGTAATGATGC	6	3	0	2	1	0	0.2745	0.01	0.1848	0.4785	0.01
mir-2354-x	19	TAGTAGGTTGTGTGGTTCA	6	1	2	0	2	1	0.0915	0.2481	0.01	0.9570	1.0171
mir-4531-y	18	ATGGATAAGGCTTCTGAC	6	0	4	2	0	0	0.01	0.4963	0.1848	0.01	0.01
mir-184-x	24	TCCTTATCACTTTTCCAGCCCAGA	6	0	2	3	0	1	0.01	0.2481	0.2772	0.01	1.0171
mir-467-y	19	ACACACACACACATACACT	6	1	3	0	1	1	0.0915	0.3722	0.01	0.4785	1.0171
mir-669-x	19	GTGTGTGCATGGGAGTGTG	6	0	0	1	3	2	0.01	0.01	0.0924	1.4355	2.0341
mir-6314-x	18	TGACAGATGTGATGGCGA	6	0	1	0	3	2	0.01	0.1241	0.01	1.4355	2.0341
mir-1582-y	23	TGAAAGAGAGCCAGAACACAGTG	6	1	1	0	4	0	0.0915	0.1241	0.01	1.9140	0.01
mir-9344-y	18	GAGAGAGTGAGAGAGAGA	6	4	0	1	1	0	0.3660	0.01	0.0924	0.4785	0.01
mir-9083-x	18	CGGTGAGCTTTCGTCGGC	6	0	1	1	4	0	0.01	0.1241	0.0924	1.9140	0.01
mir-3591-x	21	TAGTGTGACAATGGTGTTTGA	6	3	2	0	0	1	0.2745	0.2481	0.01	0.01	1.0171
mir-4544-x	18	TACGCTATTCTGAGCCTT	6	1	1	3	0	1	0.0915	0.1241	0.2772	0.01	1.0171
mir-311-y	22	TATTGCACTTATCCCGGCCTGA	6	1	1	0	3	1	0.0915	0.1241	0.01	1.4355	1.0171
mir-3958-y	22	AGATATTGCACGGTTGATCTCT	6	0	0	0	6	0	0.01	0.01	0.01	2.8710	0.01
mir-6628-y	19	AGGGGAAGTCGTGGCCTGG	6	0	0	0	2	4	0.01	0.01	0.01	0.9570	4.0682
mir-328-y	22	CTGGCCCTCTCTGCCCTTCCGT	6	0	6	0	0	0	0.01	0.7444	0.01	0.01	0.01
mir-4324-y	20	ACCCTGAGACCCTAACTTGA	6	2	0	3	1	0	0.1830	0.01	0.2772	0.4785	0.01
mir-12-x	22	TGAGTATTACATCAGGTATTGA	6	0	6	0	0	0	0.01	0.7444	0.01	0.01	0.01
mir-13-x	20	AAATATGGTTGTGCTGTGCT	6	0	3	1	1	1	0.01	0.3722	0.0924	0.4785	1.0171
mir-6765-y	19	TCTCCTGGCTGGCCCGCCA	6	0	2	1	2	1	0.01	0.2481	0.0924	0.9570	1.0171
mir-2904-x	21	AAGGAGCCTCGGTTGGCCTCG	6	0	4	0	2	0	0.01	0.4963	0.01	0.9570	0.01
mir-64-x	19	TTGGATAGTCACGGATGTA	5	2	0	0	1	2	0.1830	0.01	0.01	0.4785	2.0341
mir-2733-x	19	TGTTACTTCCTCAGATGTA	5	0	2	1	2	0	0.01	0.2481	0.0924	0.9570	0.01
mir-3620-x	20	GAGGGCTGGGCTGGGCTGGG	5	3	1	1	0	0	0.2745	0.1241	0.0924	0.01	0.01
mir-744-x	22	TGCGGGGCTAGGGCTAACAGCA	5	0	4	1	0	0	0.01	0.4963	0.0924	0.01	0.01
mir-450-x	23	TTTTGCAACATGTTCCTGAATAT	5	1	3	0	1	0	0.0915	0.3722	0.01	0.4785	0.01
mir-1777-y	19	TCCGGGGCGGTGGGGGGCG	5	0	1	1	2	1	0.01	0.1241	0.0924	0.9570	1.0171
mir-6131-y	19	CTGGTTAGGTGGGACTGGA	5	1	0	0	2	2	0.0915	0.01	0.01	0.9570	2.0341
mir-599-y	18	TGTCAGTTTGTCATACCC	5	4	0	0	1	0	0.3660	0.01	0.01	0.4785	0.01
mir-724-y	23	ACAGCCACATCTTCCTTTTAAGA	5	0	0	5	0	0	0.01	0.01	0.4621	0.01	0.01
mir-1375-x	18	CTGCTTTCTGTAGGGCTT	5	0	2	2	1	0	0.01	0.2481	0.1848	0.4785	0.01
mir-2493-x	18	CACCCACACACACAGACA	5	0	3	2	0	0	0.01	0.3722	0.1848	0.01	0.01
mir-6906-x	18	ATGGACAGACGGACAGAC	5	0	0	1	0	4	0.01	0.01	0.0924	0.01	4.0682
mir-2127-y	18	CAGGGAGGGGATGGAGGG	5	1	0	2	0	2	0.0915	0.01	0.1848	0.01	2.0341
mir-765-y	18	TGAGAGGTAAGGTGCTGA	5	0	0	0	4	1	0.01	0.01	0.01	1.9140	1.0171
mir-5113-x	18	GACAGACGAGGCGAGAGA	5	0	3	0	0	2	0.01	0.3722	0.01	0.01	2.0341
mir-431-x	21	TGTCTTGCAGGCCGTCATGCA	5	0	2	0	3	0	0.01	0.2481	0.01	1.4355	0.01
mir-4561-y	19	TTGGAGATGATTTGGATGA	5	1	1	0	1	2	0.0915	0.1241	0.01	0.4785	2.0341
mir-541-x	25	AAGGGATTCTGATGTTGGTCACACT	5	0	2	1	1	1	0.01	0.2481	0.0924	0.4785	1.0171
mir-1268-x	19	AGGGAGTGGTGGTGGGGGC	5	1	0	2	0	2	0.0915	0.01	0.1848	0.01	2.0341
mir-2369-y	19	AGGTTGTGGGTTTTTTTTT	5	0	1	0	1	3	0.01	0.1241	0.01	0.4785	3.0512
mir-1594-x	18	TGGGAGGGATGGGTTGGG	5	0	1	0	1	3	0.01	0.1241	0.01	0.4785	3.0512
mir-1352-x	19	TGGAGTGTGACATTGGTTA	5	3	0	1	0	1	0.2745	0.01	0.0924	0.01	1.0171
mir-7026-y	19	TGCTTTCTGGTGTTGGCTC	5	0	1	0	3	1	0.01	0.1241	0.01	1.4355	1.0171
mir-2-x	19	TCTCAAAGTGGTTGTTAAG	5	1	0	1	2	1	0.0915	0.01	0.0924	0.9570	1.0171
mir-423-y	23	AGCTCGGTCTGAGGCCCCTCAGT	5	0	5	0	0	0	0.01	0.6204	0.01	0.01	0.01
mir-84-x	18	TGAAGTAGATATAAATGA	5	0	3	0	1	1	0.01	0.3722	0.01	0.4785	1.0171
mir-1305-y	18	ATTTTCAACTCTAATGGC	5	0	5	0	0	0	0.01	0.6204	0.01	0.01	0.01
mir-522-y	18	AAAAAGGTTCCCTTCAGA	5	0	5	0	0	0	0.01	0.6204	0.01	0.01	0.01
mir-1814-x	18	TTATTTAGTGTTGTTTGT	5	0	0	1	1	3	0.01	0.01	0.0924	0.4785	3.0512
mir-8993-x	20	GGTCAAGTAAAAGGTCAGGG	5	0	0	0	2	3	0.01	0.01	0.01	0.9570	3.0512
mir-671-x	24	AGGAAGCCCTGGAGGGGCTGGAGA	5	0	2	2	1	0	0.01	0.2481	0.1848	0.4785	0.01
mir-1839-x	22	AAGGTAGATAGAACAGGTCTTG	5	0	3	1	0	1	0.01	0.3722	0.0924	0.01	1.0171
mir-6737-x	18	GGGTGGGGTGGTCGGCCC	5	0	1	3	1	0	0.01	0.1241	0.2772	0.4785	0.01
mir-6803-x	18	TGGGGTTGGGGGGCGGGG	5	1	2	0	0	2	0.0915	0.2481	0.01	0.01	2.0341
mir-8157-y	20	TCCTCTGTGCTCTGGTGTGC	5	0	1	0	3	1	0.01	0.1241	0.01	1.4355	1.0171
mir-2957-x	21	AAGTTCTGTGATACACTGACT	5	1	1	0	1	2	0.0915	0.1241	0.01	0.4785	2.0341
mir-6873-y	19	TACTCTCTGTCTGTCTCTC	5	0	1	2	0	2	0.01	0.1241	0.1848	0.01	2.0341
mir-7847-y	18	TGGAGGAGGAAGAGGAGG	5	0	0	0	5	0	0.01	0.01	0.01	2.3925	0.01
mir-2840-x	18	AACTGGATGAAAAGGAGG	5	0	2	2	1	0	0.01	0.2481	0.1848	0.4785	0.01
mir-493-x	21	TTGTACATGGTAGGCTTTCAT	5	0	0	0	4	1	0.01	0.01	0.01	1.9140	1.0171
mir-263-y	19	AACTCTTAGCGGCATCACT	4	0	0	1	2	1	0.01	0.01	0.0924	0.9570	1.0171
mir-8205-x	19	TCGGAGACTTCGTTGAGGC	4	0	0	0	3	1	0.01	0.01	0.01	1.4355	1.0171
mir-1175-x	19	TAAGTTGAGAAGTGGTCTC	4	0	1	1	2	0	0.01	0.1241	0.0924	0.9570	0.01
mir-1985-x	18	TTTTTATCAGTCACTGTG	4	0	3	0	1	0	0.01	0.3722	0.01	0.4785	0.01
mir-1285-y	24	GCCTGGGCAACATAGCGAGACCCT	4	0	2	1	1	0	0.01	0.2481	0.0924	0.4785	0.01
mir-4779-y	22	GAGAGGGAATAGTAAAAGCAGT	4	0	4	0	0	0	0.01	0.4963	0.01	0.01	0.01
mir-67-x	19	TGCTATCTCCTTCGGTTGT	4	0	2	0	2	0	0.01	0.2481	0.01	0.9570	0.01
mir-4543-x	18	GGTCAGTGATGTGATGTG	4	0	1	0	1	2	0.01	0.1241	0.01	0.4785	2.0341
mir-646-y	18	AGCAGCAGCCTCTGAGGA	4	0	4	0	0	0	0.01	0.4963	0.01	0.01	0.01
mir-1993-y	22	TATTATGCTGTTATTCACGAGA	4	0	2	1	0	1	0.01	0.2481	0.0924	0.01	1.0171
mir-7880-x	19	TGGAGTTGAAGCAAATGCA	4	0	2	0	2	0	0.01	0.2481	0.01	0.9570	0.01
mir-3531-y	18	TGCAACAGAAAAAGGAGA	4	0	3	0	1	0	0.01	0.3722	0.01	0.4785	0.01
mir-2481-x	18	CATTGTCTGCTGGGTTTT	4	1	0	1	2	0	0.0915	0.01	0.0924	0.9570	0.01
mir-3197-x	20	GGGGAGGTGGAGGCTCGGAA	4	0	0	1	1	2	0.01	0.01	0.0924	0.4785	2.0341
mir-6402-y	19	CAGTTTTCCCAGGAACCCC	4	2	0	0	2	0	0.1830	0.01	0.01	0.9570	0.01
mir-872-x	21	AAGGTTACTTGTTAGTTCAGG	4	0	3	0	0	1	0.01	0.3722	0.01	0.01	1.0171
mir-57-x	21	TACCCTGTAGATCCGAACCGT	4	0	0	4	0	0	0.01	0.01	0.3696	0.01	0.01
mir-6860-y	19	TAACTGGGCAGGGCTGTGA	4	0	0	0	1	3	0.01	0.01	0.01	0.4785	3.0512
mir-6037-y	19	TAAGCTCTGTGTACTTTCT	4	0	2	0	1	1	0.01	0.2481	0.01	0.4785	1.0171
mir-299-x	22	TGGTTTACCGTCCCACATACAT	4	0	0	0	2	2	0.01	0.01	0.01	0.9570	2.0341
mir-410-y	21	AATATAACACAGATGGCCTGA	4	0	3	0	1	0	0.01	0.3722	0.01	0.4785	0.01
mir-239-x	22	TTTGTACAGATTATAGGAAACT	4	0	0	0	1	3	0.01	0.01	0.01	0.4785	3.0512
mir-4459-x	18	AGGCGGAGGAGGAGGAGG	4	1	1	0	2	0	0.0915	0.1241	0.01	0.9570	0.01
mir-988-x	19	TGATTTGTGAGAATGAGAT	4	0	1	0	2	1	0.01	0.1241	0.01	0.9570	1.0171
mir-7145-y	19	TGGAAGCCAATGGGGACCA	4	1	0	3	0	0	0.0915	0.01	0.2772	0.01	0.01
mir-2885-y	18	GACGGCGGGAGCCCCGGG	4	1	3	0	0	0	0.0915	0.3722	0.01	0.01	0.01
mir-6946-x	19	TGGAGAGAAAGAAATGAAA	4	0	1	1	1	1	0.01	0.1241	0.0924	0.4785	1.0171
mir-2686-y	19	AGTTCTTATTGTAGGTTTC	4	0	0	0	2	2	0.01	0.01	0.01	0.9570	2.0341
mir-335-x	23	TCAAGAGCAATAACGAAAAATGT	4	0	0	0	2	2	0.01	0.01	0.01	0.9570	2.0341
mir-7088-x	18	GGTGTGGCGGGGAAACAG	4	1	1	1	0	1	0.0915	0.1241	0.0924	0.01	1.0171
mir-1684-y	18	TGAGGAAATGGAGTTCTG	4	0	0	0	3	1	0.01	0.01	0.01	1.4355	1.0171
mir-4638-y	18	CCTGGAAACGGCTCAGCC	4	0	3	1	0	0	0.01	0.3722	0.0924	0.01	0.01
mir-4717-y	18	TGGGCAGCTGTGGCCTAA	4	0	0	1	1	2	0.01	0.01	0.0924	0.4785	2.0341
mir-3533-y	21	TCATGAAGTGTGACGTGGACA	4	1	1	2	0	0	0.0915	0.1241	0.1848	0.01	0.01
mir-7307-x	19	TTCAAAGTGCCCTCTGGGG	4	0	1	0	2	1	0.01	0.1241	0.01	0.9570	1.0171
mir-1816-x	18	TAGGATTTGTGGTTGTGT	4	0	0	1	3	0	0.01	0.01	0.0924	1.4355	0.01
mir-1612-y	18	AAGGAAAAGGACCTGACT	4	0	0	4	0	0	0.01	0.01	0.3696	0.01	0.01
mir-5545-x	18	TTTGATCTAGAAAAAATA	4	0	4	0	0	0	0.01	0.4963	0.01	0.01	0.01
mir-7475-y	18	GGCCGGGGGGGTGGGCGC	4	0	2	2	0	0	0.01	0.2481	0.1848	0.01	0.01
mir-518-x	21	TGAAGGGAAGAGCTTTCTGTT	4	1	0	0	0	3	0.0915	0.01	0.01	0.01	3.0512
mir-663-x	18	CGGGGGGGGCGCCGCGGG	4	1	1	2	0	0	0.0915	0.1241	0.1848	0.01	0.01
mir-1207-x	18	CTGGGAGGGAGGGTGGGA	4	1	1	1	0	1	0.0915	0.1241	0.0924	0.01	1.0171
mir-965-x	22	TTAAAACTGTACGTTAAATGTG	4	0	1	1	1	1	0.01	0.1241	0.0924	0.4785	1.0171
mir-2340-y	19	AGCCCTTCCCTGGTGGTCT	4	0	2	1	0	1	0.01	0.2481	0.0924	0.01	1.0171
mir-32-x	22	TATTGCACATTACTAAGTTGCA	4	0	4	0	0	0	0.01	0.4963	0.01	0.01	0.01
mir-299-y	22	TATGTGGGACGGTAAACCGCTT	4	0	1	0	3	0	0.01	0.1241	0.01	1.4355	0.01
mir-50-x	20	TGATATGTTTGATATTCTTG	4	0	0	4	0	0	0.01	0.01	0.3696	0.01	0.01
mir-3049-x	23	TCGGGAAGACAGTTGCGGCGGAT	4	0	2	2	0	0	0.01	0.2481	0.1848	0.01	0.01
mir-6915-x	19	TCAGAGCAGATGGCGGTTC	4	0	1	0	0	3	0.01	0.1241	0.01	0.01	3.0512
mir-5110-x	21	TGGCAGAGGGTGGTGGAATTT	4	0	2	2	0	0	0.01	0.2481	0.1848	0.01	0.01
mir-7083-x	21	TCGGGACAGGACAAGCAGAGA	4	2	0	0	0	2	0.1830	0.01	0.01	0.01	2.0341
mir-6606-x	18	GGAGAGGGAGGAGCGGGA	4	2	0	1	1	0	0.1830	0.01	0.0924	0.4785	0.01
mir-508-x	20	TCCAGAGGGTGTGATTGACA	4	1	1	2	0	0	0.0915	0.1241	0.1848	0.01	0.01
mir-9270-x	19	GGAAGGGAGGGGCAATGGT	4	0	2	0	2	0	0.01	0.2481	0.01	0.9570	0.01
mir-185-y	19	AGGGGCTGGCTTTCCTCTG	4	0	2	2	0	0	0.01	0.2481	0.1848	0.01	0.01
mir-548-x	18	TTTGTGCTTTCTGTCATG	4	0	0	0	0	4	0.01	0.01	0.01	0.01	4.0682
bantam-x	21	CTGGTTTTCACAGTGATTTGA	4	0	2	0	0	2	0.01	0.2481	0.01	0.01	2.0341
mir-8229-x	19	TTCACGAGGCTGACCGCGC	4	1	0	0	1	2	0.0915	0.01	0.01	0.4785	2.0341
mir-1777-x	18	TCGGGGCGGTGGGGGGCG	4	0	1	3	0	0	0.01	0.1241	0.2772	0.01	0.01
mir-1994-y	22	TGAGACAGTGTGTCCTCCCTAA	4	0	2	1	1	0	0.01	0.2481	0.0924	0.4785	0.01
mir-374-y	22	CTTACCAGATTGTATTGTAATT	4	0	4	0	0	0	0.01	0.4963	0.01	0.01	0.01
mir-409-y	22	TAATGTTGCTCGGTGAACCCCT	4	0	2	0	2	0	0.01	0.2481	0.01	0.9570	0.01
mir-9343-y	18	GAGAACTGATAGCAAGCT	4	0	2	2	0	0	0.01	0.2481	0.1848	0.01	0.01
mir-1896-y	20	TTGGTGGTTGAGGAGGAGGG	3	0	0	1	1	1	0.01	0.01	0.0924	0.4785	1.0171
mir-6769-x	19	CAGGTGGGTTTGGAGGAGG	3	1	1	0	1	0	0.0915	0.1241	0.01	0.4785	0.01
mir-274-x	23	TTTGTGACCGACACTAACGGGTA	3	0	3	0	0	0	0.01	0.3722	0.01	0.01	0.01
mir-5849-x	20	TAATGATCTTCTTTTAACTG	3	0	1	0	0	2	0.01	0.1241	0.01	0.01	2.0341
mir-428-y	20	AAAGTGCTTCTCTTTCGGGT	3	0	3	0	0	0	0.01	0.3722	0.01	0.01	0.01
mir-452-x	22	AGCTGTTTGCAGAGGAAACTGA	3	0	0	0	2	1	0.01	0.01	0.01	0.9570	1.0171
mir-6780-y	19	CTCCTCTGATTACTTTCCT	3	0	0	0	0	3	0.01	0.01	0.01	0.01	3.0512
mir-382-x	20	GAAGTTGTTCGTGGTGGATT	3	0	2	0	1	0	0.01	0.2481	0.01	0.4785	0.01
mir-8528-x	18	GGCGGCGGCGGGCGCGAC	3	0	3	0	0	0	0.01	0.3722	0.01	0.01	0.01
mir-7790-y	18	TGGAAGAAAGAGGGGAAA	3	0	3	0	0	0	0.01	0.3722	0.01	0.01	0.01
mir-8336-y	19	AAATTGCATTCTGAGTAGA	3	0	1	0	0	2	0.01	0.1241	0.01	0.01	2.0341
mir-434-x	21	GCTCGACTCATGGTTTGAACC	3	0	2	1	0	0	0.01	0.2481	0.0924	0.01	0.01
mir-8838-y	19	AACTTACTCTAGGACAATC	3	0	0	3	0	0	0.01	0.01	0.2772	0.01	0.01
mir-3214-y	19	TGAAGATAGATAGTAAGTT	3	0	0	0	0	3	0.01	0.01	0.01	0.01	3.0512
mir-310-y	20	TATTGCACTCCTCCCGGCCT	3	0	2	1	0	0	0.01	0.2481	0.0924	0.01	0.01
mir-5402-y	18	CGCTTGAGACTGAAGAAC	3	0	1	2	0	0	0.01	0.1241	0.1848	0.01	0.01
mir-3775-x	18	GAGGAGGAGGAGGAGGTT	3	1	0	2	0	0	0.0915	0.01	0.1848	0.01	0.01
mir-8462-x	18	TGTGATTAATCTGATATG	3	0	0	0	2	1	0.01	0.01	0.01	0.9570	1.0171
mir-709-y	18	GAGGCAGAGGCAGGAGGA	3	0	1	1	1	0	0.01	0.1241	0.0924	0.4785	0.01
mir-3904-x	18	AAAACATATGATTAATAA	3	0	2	1	0	0	0.01	0.2481	0.0924	0.01	0.01
mir-7350-y	21	TGTTTTTGCTATCTCTCTGAT	3	0	0	0	1	2	0.01	0.01	0.01	0.4785	2.0341
mir-4028-y	19	TACTGATGTTGTCGTTGCA	3	1	0	0	2	0	0.0915	0.01	0.01	0.9570	0.01
mir-380-y	21	TATGTAATGTGGTCCACGTCT	3	0	0	0	3	0	0.01	0.01	0.01	1.4355	0.01
mir-875-y	18	CCTGAAAAGACTGAGGTT	3	0	1	0	2	0	0.01	0.1241	0.01	0.9570	0.01
mir-2310-x	18	TTTTATTTGAGTTTGTTT	3	0	0	0	2	1	0.01	0.01	0.01	0.9570	1.0171
mir-1545-x	18	AGCAGGGATAGTTAAGAG	3	0	0	1	1	1	0.01	0.01	0.0924	0.4785	1.0171
mir-6909-x	18	AGGGGCGCTGGAATGGGA	3	0	0	0	2	1	0.01	0.01	0.01	0.9570	1.0171
mir-361-y	23	TCCCCCAGGTGTGATTCTGATTT	3	0	1	1	1	0	0.01	0.1241	0.0924	0.4785	0.01
mir-4187-x	18	TTGGTGTTTTGCTGTGAA	3	0	0	0	2	1	0.01	0.01	0.01	0.9570	1.0171
mir-362-x	22	AATCCTTGGCACCTAGGTGTGA	3	0	1	1	0	1	0.01	0.1241	0.0924	0.01	1.0171
mir-4661-x	18	CTCTGTGTGTCCTGACAG	3	0	1	1	0	1	0.01	0.1241	0.0924	0.01	1.0171
mir-9894-y	18	GAGGGCGGGGAGTGGAGG	3	0	0	0	0	3	0.01	0.01	0.01	0.01	3.0512
mir-3741-y	18	ACGAGAGGGTGAGAAAGA	3	0	0	0	1	2	0.01	0.01	0.01	0.4785	2.0341
mir-7025-x	18	TGCGCTGAAGTTGGTGGC	3	0	0	0	3	0	0.01	0.01	0.01	1.4355	0.01
mir-149-x	20	TCTGGCTCCGTGTCTTCACT	3	0	2	0	0	1	0.01	0.2481	0.01	0.01	1.0171
mir-8381-y	18	TACTGCTGTATTTTTGAT	3	0	0	0	3	0	0.01	0.01	0.01	1.4355	0.01
mir-545-x	23	CTCAGTAAATGTTTGTTGGATGA	3	0	1	1	1	0	0.01	0.1241	0.0924	0.4785	0.01
mir-7573-x	22	CTGAGCCTGATGGCACAGAGGA	3	0	0	3	0	0	0.01	0.01	0.2772	0.01	0.01
mir-4962-y	18	GAGAGAGTGAGAGAGAGA	3	2	0	0	0	1	0.1830	0.01	0.01	0.01	1.0171
mir-4787-x	20	GGCGGGGGTGGCGGCGGCGG	3	0	0	1	1	1	0.01	0.01	0.0924	0.4785	1.0171
mir-7118-x	18	TGGGCAAGGCGTGAGAGG	3	0	0	1	1	1	0.01	0.01	0.0924	0.4785	1.0171
mir-74-y	18	TCGCAAGACTTGTACTGG	3	0	1	0	0	2	0.01	0.1241	0.01	0.01	2.0341
mir-9450-x	20	TTCTTTAGAAATCTGGGGGC	3	0	0	0	3	0	0.01	0.01	0.01	1.4355	0.01
mir-1183-y	21	TCACTGTAGGTGGTGCTGAGA	3	1	0	0	2	0	0.0915	0.01	0.01	0.9570	0.01
mir-6501-x	18	GCTGCCAGGGCAGCCTTT	3	0	3	0	0	0	0.01	0.3722	0.01	0.01	0.01
mir-9186-x	18	GGAGGGGGGATGGCTGGT	3	0	0	0	1	2	0.01	0.01	0.01	0.4785	2.0341
mir-1711-x	22	TGTGCAGTGCTGCATCTCTGGA	3	1	0	2	0	0	0.0915	0.01	0.1848	0.01	0.01
mir-294-y	20	AAAGTGCTTCCCTTTGGGGT	3	0	3	0	0	0	0.01	0.3722	0.01	0.01	0.01
mir-3173-y	19	TGAACGAGGAAACAGGCAG	3	0	0	0	2	1	0.01	0.01	0.01	0.9570	1.0171
mir-4875-x	19	TATGGCTTTCTATTATGTG	3	1	0	2	0	0	0.0915	0.01	0.1848	0.01	0.01
mir-8802-x	19	TGGATGGTTCTCTCTCGGC	3	0	0	0	0	3	0.01	0.01	0.01	0.01	3.0512
mir-487-y	22	TCGTACAGGGTCATCCACTTTT	3	0	1	0	0	2	0.01	0.1241	0.01	0.01	2.0341
mir-2440-y	20	TTCAGTGATGAGACCCTGGA	3	1	0	1	1	0	0.0915	0.01	0.0924	0.4785	0.01
mir-7851-y	18	CTGGGAGGCTGAGGCTGG	3	0	1	0	0	2	0.01	0.1241	0.01	0.01	2.0341
mir-8979-x	19	TGCTGGAAGTGGAACAGAG	3	1	0	0	1	1	0.0915	0.01	0.01	0.4785	1.0171
mir-5925-y	19	GATATGGTGCTCCTGGGGG	3	0	0	1	1	1	0.01	0.01	0.0924	0.4785	1.0171
mir-28-x	23	AAGGAGCTCACAGTCTATTGAGT	3	0	2	0	1	0	0.01	0.2481	0.01	0.4785	0.01
mir-4667-x	19	GAGAAGCAGAAGGAGAACC	3	0	1	1	1	0	0.01	0.1241	0.0924	0.4785	0.01
mir-5359-x	19	TGGGATCTTTTTTATTGGT	3	0	0	0	3	0	0.01	0.01	0.01	1.4355	0.01
mir-3960-y	18	TGGCGGCGGCGGAGGGGG	3	0	0	3	0	0	0.01	0.01	0.2772	0.01	0.01
mir-1408-y	19	ATGGGAGGGAGGGTGGTGC	3	0	0	0	1	2	0.01	0.01	0.01	0.4785	2.0341
mir-3761-x	18	GGTCGATTCCCGGGCGGC	3	0	0	3	0	0	0.01	0.01	0.2772	0.01	0.01
mir-1957-x	18	CAGTGGTGGAGCATTTGA	3	0	2	0	1	0	0.01	0.2481	0.01	0.4785	0.01
mir-7913-x	19	TTACATGAAATAAGCTGCT	3	0	0	0	1	2	0.01	0.01	0.01	0.4785	2.0341
mir-1224-x	18	TGGGGATGTGGAGGGTGG	3	0	1	0	2	0	0.01	0.1241	0.01	0.9570	0.01
mir-9062-y	18	TCACAGTTGGTATTGGAG	3	1	1	0	0	1	0.0915	0.1241	0.01	0.01	1.0171
mir-9168-y	18	CACTAGCCGACTGAGGGA	3	0	0	0	1	2	0.01	0.01	0.01	0.4785	2.0341
mir-483-y	18	CTCGCGCCTCTCCTCCCG	3	1	0	0	2	0	0.0915	0.01	0.01	0.9570	0.01
mir-8250-x	18	TTGATTAGTCTGGATCGG	3	0	0	0	1	2	0.01	0.01	0.01	0.4785	2.0341
mir-5108-y	20	GGTAGAGCACTGGATGGGCT	3	0	1	0	2	0	0.01	0.1241	0.01	0.9570	0.01
mir-4039-y	19	AATAGTTTGTTTCATTGAA	3	0	3	0	0	0	0.01	0.3722	0.01	0.01	0.01
mir-485-x	24	AGAGGCTGGCCGTGATGAATTCGT	3	0	1	1	1	0	0.01	0.1241	0.0924	0.4785	0.01
mir-770-y	21	CGTGGGCCTGACGTGGAGCTG	3	0	2	1	0	0	0.01	0.2481	0.0924	0.01	0.01
mir-653-x	18	TGAAACAATCAGTGCTGA	3	0	2	0	0	1	0.01	0.2481	0.01	0.01	1.0171
mir-1992-x	19	TCGTGAACTACTGCTTATG	3	0	3	0	0	0	0.01	0.3722	0.01	0.01	0.01
mir-970-x	19	TCAGCGTGTGTGGTATTGA	3	0	1	0	1	1	0.01	0.1241	0.01	0.4785	1.0171
mir-511-x	21	TTGGATTTTGCTCTGCAGTCA	3	0	0	0	2	1	0.01	0.01	0.01	0.9570	1.0171
mir-1422-x	18	TTCAATGCATACTGGTCT	3	0	1	0	1	1	0.01	0.1241	0.01	0.4785	1.0171
mir-4868-y	18	CAGCGATGATGAGTGAAG	3	0	0	0	0	3	0.01	0.01	0.01	0.01	3.0512
mir-9208-x	18	CGGGAGAGGGCGGATGGG	3	0	0	0	1	2	0.01	0.01	0.01	0.4785	2.0341
mir-11-y	21	CATCACAGGCAGAGTTCTTAT	3	0	2	0	0	1	0.01	0.2481	0.01	0.01	1.0171
mir-2881-x	19	GGGGCGGGGCGGCGGGGGG	3	0	3	0	0	0	0.01	0.3722	0.01	0.01	0.01
mir-4457-y	18	TTCACAAGGAATGGACTG	3	0	3	0	0	0	0.01	0.3722	0.01	0.01	0.01
mir-4143-x	18	TATTATGTAATTGTGTTA	3	0	0	0	3	0	0.01	0.01	0.01	1.4355	0.01
mir-3065-x	19	AACAAAATCTCTGATCCTG	3	1	0	1	1	0	0.0915	0.01	0.0924	0.4785	0.01
mir-2428-x	19	GGCTAGAGTGCGGCAGAGG	3	0	1	0	0	2	0.01	0.1241	0.01	0.01	2.0341
mir-277-x	18	TCGGAAATGCAGCTACAG	3	0	1	0	0	2	0.01	0.1241	0.01	0.01	2.0341
mir-6867-x	18	TGTGTCGAGGAAGAATGG	3	0	0	0	2	1	0.01	0.01	0.01	0.9570	1.0171
mir-2861-y	18	GCCGGGCGGCGGGCGGGG	3	0	2	0	1	0	0.01	0.2481	0.01	0.4785	0.01
mir-4497-x	18	GCTCCGGGACGGCTGGGA	3	0	2	0	1	0	0.01	0.2481	0.01	0.4785	0.01
mir-7432-x	20	CAAATGAATAACTGTCCTAG	3	0	1	0	1	1	0.01	0.1241	0.01	0.4785	1.0171
mir-1273-x	20	TGAGGCTGGAGGATCGCTTG	3	0	0	0	3	0	0.01	0.01	0.01	1.4355	0.01
mir-7007-x	19	AACAAGCAGTGGAGGAGAT	3	0	0	2	0	1	0.01	0.01	0.1848	0.01	1.0171
mir-61-y	19	TCACTAGAAATTGCACTCA	3	0	2	0	1	0	0.01	0.2481	0.01	0.4785	0.01
mir-4527-x	20	TCTGCCAAGAGATGACTGGG	3	0	1	0	2	0	0.01	0.1241	0.01	0.9570	0.01
mir-4517-x	19	TGATGAAAGTCACAACTGA	3	0	0	0	0	3	0.01	0.01	0.01	0.01	3.0512
mir-7274-y	18	TCTCTGCCTTTTCTCTGC	3	1	0	1	0	1	0.0915	0.01	0.0924	0.01	1.0171
mir-412-x	20	TGGTCGACCAGCTGGAAAGT	3	0	2	1	0	0	0.01	0.2481	0.0924	0.01	0.01
mir-8364-y	19	AAGTGTGGAAAATGAAGGG	3	0	0	1	1	1	0.01	0.01	0.0924	0.4785	1.0171
mir-298-x	18	CAGGAAGCTTCTCCCAGT	3	0	0	0	2	1	0.01	0.01	0.01	0.9570	1.0171
mir-3318-x	21	TCCGATTGTACATTTTTGCAT	3	0	1	0	1	1	0.01	0.1241	0.01	0.4785	1.0171
mir-4813-x	18	TTCTAGGAAATATTGAAA	3	0	0	0	0	3	0.01	0.01	0.01	0.01	3.0512
mir-9210-x	18	CCTGATTACCTGAGACTC	3	0	0	0	0	3	0.01	0.01	0.01	0.01	3.0512
mir-6369-x	20	TGGCTAAGGTCAGTGTTGGT	3	0	0	0	3	0	0.01	0.01	0.01	1.4355	0.01
mir-11-x	19	GAAGAACTTTATCTGTGAC	3	0	0	0	2	1	0.01	0.01	0.01	0.9570	1.0171
mir-548-y	19	GCCAAAACTGCTGTGATTT	3	0	1	0	0	2	0.01	0.1241	0.01	0.01	2.0341
mir-493-y	24	TGAAGGTCTACTGTGTGCCAGGTT	3	0	0	0	2	1	0.01	0.01	0.01	0.9570	1.0171
mir-9035-y	20	TTCAGGTTGTGGCATTTTCC	3	0	1	0	2	0	0.01	0.1241	0.01	0.9570	0.01
mir-5982-x	18	TAGCTCATCAGGTGTTGG	3	0	0	0	0	3	0.01	0.01	0.01	0.01	3.0512
mir-330-x	23	TCTCTGGGCCTGTGTCTTAGGCT	3	0	3	0	0	0	0.01	0.3722	0.01	0.01	0.01
mir-4644-y	20	TGAGAGAAAGGAGACAGAAG	3	0	2	0	0	1	0.01	0.2481	0.01	0.01	1.0171
mir-3145-y	19	ATTTTGAGTGTTTAGGATT	3	1	0	0	1	1	0.0915	0.01	0.01	0.4785	1.0171
mir-6497-x	18	CTCTGAGGATCGGGGCGT	3	0	3	0	0	0	0.01	0.3722	0.01	0.01	0.01
mir-786-y	19	GCCCTGTACGACATTTGCT	3	0	1	0	1	1	0.01	0.1241	0.01	0.4785	1.0171
mir-993-y	23	GAAGCTCGTCTCTACAGGTATCT	3	0	3	0	0	0	0.01	0.3722	0.01	0.01	0.01
mir-6786-x	18	GCGGTGGGGAGGGAGGGG	2	0	0	1	0	1	0.01	0.01	0.0924	0.01	1.0171
mir-186-y	22	GCCCAAAGGTGAATTTTTTGGG	2	0	2	0	0	0	0.01	0.2481	0.01	0.01	0.01
mir-6627-y	19	GATGAAGGTGATGCTGTCG	2	0	1	0	0	1	0.01	0.1241	0.01	0.01	1.0171
mir-2536-x	20	TCAATACGTTTTTCTCCGCA	2	0	0	0	0	2	0.01	0.01	0.01	0.01	2.0341
mir-9297-x	19	TTTTACTTTCACTCTTTGG	2	0	0	0	1	1	0.01	0.01	0.01	0.4785	1.0171
mir-615-y	21	TCCGAGCCTGGGTCTCCCTCT	2	0	1	1	0	0	0.01	0.1241	0.0924	0.01	0.01
mir-8957-y	18	TCTGAGACACCCGATTCA	2	0	1	0	0	1	0.01	0.1241	0.01	0.01	1.0171
mir-998-x	18	TGTGCTGGATTTCATGTG	2	0	1	0	1	0	0.01	0.1241	0.01	0.4785	0.01
mir-2366-y	19	TCTCAGAAGAGGCTCTGGG	2	0	0	1	1	0	0.01	0.01	0.0924	0.4785	0.01
mir-488-y	18	TCTGAAAGTCTGTTTCTT	2	0	1	0	1	0	0.01	0.1241	0.01	0.4785	0.01
mir-9550-x	19	CAGGTTCAGACATTTGGCG	2	0	0	0	2	0	0.01	0.01	0.01	0.9570	0.01
mir-8206-x	18	TATACTGTAATCTGAAAA	2	0	0	0	0	2	0.01	0.01	0.01	0.01	2.0341
mir-927-x	21	TTTAGAATTCCTACGCTTTGC	2	0	2	0	0	0	0.01	0.2481	0.01	0.01	0.01
mir-383-x	22	AGATCAGAAGGTGACTGTGGCT	2	0	2	0	0	0	0.01	0.2481	0.01	0.01	0.01
mir-7386-x	20	GCCCATGTTCTTCGATTTGT	2	0	1	1	0	0	0.01	0.1241	0.0924	0.01	0.01
mir-3820-y	20	TGTTCAGGTTTTGCATTAAA	2	0	0	1	0	1	0.01	0.01	0.0924	0.01	1.0171
mir-9189-x	19	CCAGACTGGGAATTTAACC	2	0	1	0	1	0	0.01	0.1241	0.01	0.4785	0.01
mir-6513-y	19	AAGTGTCATCTGGCCCTCG	2	1	0	0	0	1	0.0915	0.01	0.01	0.01	1.0171
mir-9086-x	21	TTGTCTTACCTCTCTCCCTGA	2	0	0	0	0	2	0.01	0.01	0.01	0.01	2.0341
mir-6771-x	18	AGGGCATGGGACAGGGCA	2	0	0	0	1	1	0.01	0.01	0.01	0.4785	1.0171
mir-2304-y	19	TGTGTGTTTGTGTGTGTGA	2	0	0	0	2	0	0.01	0.01	0.01	0.9570	0.01
mir-2180-y	19	TTGGAATGTGACAAGGTGC	2	0	0	0	2	0	0.01	0.01	0.01	0.9570	0.01
mir-4927-x	20	TGGGTTTTGTCAAAATTTTA	2	0	0	0	2	0	0.01	0.01	0.01	0.9570	0.01
mir-2517-y	19	AATTGGAGGATTTGAAAAC	2	0	0	0	0	2	0.01	0.01	0.01	0.01	2.0341
mir-1563-x	18	TGAGGAAGCACTGTAGCT	2	2	0	0	0	0	0.1830	0.01	0.01	0.01	0.01
mir-2464-x	18	GCAGCAGACCTGGAAGAA	2	0	1	0	0	1	0.01	0.1241	0.01	0.01	1.0171
mir-1892-y	19	TGGGGTGGGGGGTGGGGGG	2	1	0	0	0	1	0.0915	0.01	0.01	0.01	1.0171
mir-329-x	20	TTTCTGGATTTCTGTTTTTT	2	1	0	1	0	0	0.0915	0.01	0.0924	0.01	0.01
mir-1986-y	20	ATTTCCCAAGATCCGTGATT	2	0	2	0	0	0	0.01	0.2481	0.01	0.01	0.01
mir-6635-x	19	CTGTGGAGGATCAGAAAAG	2	0	0	0	1	1	0.01	0.01	0.01	0.4785	1.0171
mir-1721-y	19	ATGATGACATTCTGAGATG	2	1	0	0	0	1	0.0915	0.01	0.01	0.01	1.0171
mir-147-y	20	GTGTGCGGAAATGCTTCTGC	2	0	1	0	1	0	0.01	0.1241	0.01	0.4785	0.01
mir-9075-y	19	GACGAGGATGAAGATGGAG	2	0	0	0	2	0	0.01	0.01	0.01	0.9570	0.01
mir-7371-x	18	TTGAACAAGATGCGCTGT	2	0	0	0	1	1	0.01	0.01	0.01	0.4785	1.0171
mir-3398-y	18	CATACTATATGTGAACAT	2	0	2	0	0	0	0.01	0.2481	0.01	0.01	0.01
mir-7398-x	19	GAGGATGGTGAAGAAGCTG	2	0	1	0	0	1	0.01	0.1241	0.01	0.01	1.0171
mir-9771-y	20	TTTGTCAACTGTTCCAGTGA	2	0	2	0	0	0	0.01	0.2481	0.01	0.01	0.01
mir-188-x	21	CATCCCTTGCATGGTGGAGGG	2	0	2	0	0	0	0.01	0.2481	0.01	0.01	0.01
mir-5307-x	21	TAATCTGATTTGGTATGTCTG	2	0	0	0	2	0	0.01	0.01	0.01	0.9570	0.01
mir-509-y	19	TGGTTTGTCTTTGGGTAGA	2	0	0	0	2	0	0.01	0.01	0.01	0.9570	0.01
mir-9380-y	18	TCCAGCAGATGCAGCAGC	2	0	0	0	2	0	0.01	0.01	0.01	0.9570	0.01
mir-77-x	18	GCATGTGCTCTGAGGAAA	2	0	1	0	0	1	0.01	0.1241	0.01	0.01	1.0171
mir-5623-x	18	CGCAGCGGGCAAGTCAGA	2	0	1	0	1	0	0.01	0.1241	0.01	0.4785	0.01
mir-7035-y	19	TTGGCTCTGTGGCTCAGAA	2	0	0	1	0	1	0.01	0.01	0.0924	0.01	1.0171
mir-4820-y	18	TCTTTCCTGTAGACATGG	2	0	2	0	0	0	0.01	0.2481	0.01	0.01	0.01
mir-3588-y	22	ACAAGTTAGGGTCTCAGGGATT	2	1	0	0	0	1	0.0915	0.01	0.01	0.01	1.0171
mir-6528-x	19	AGGGAAGAGGAAAGGAGGG	2	0	1	0	1	0	0.01	0.1241	0.01	0.4785	0.01
mir-920-y	19	CCAGAGAGCTGTGGAAGCA	2	0	0	0	2	0	0.01	0.01	0.01	0.9570	0.01
mir-2573-x	18	AGCCGTGATGAGAGAAGA	2	0	0	0	2	0	0.01	0.01	0.01	0.9570	0.01
mir-335-y	21	TTTTTCATTATTGCTCCTGAC	2	0	1	0	1	0	0.01	0.1241	0.01	0.4785	0.01
mir-5913-y	18	TAAAGGATTAGTAGTGAT	2	0	0	0	1	1	0.01	0.01	0.01	0.4785	1.0171
mir-4160-y	19	AAGGTTGGAACAAACATGG	2	0	0	0	0	2	0.01	0.01	0.01	0.01	2.0341
mir-2290-y	18	TTTGGTGGTCAGTTTGTG	2	0	1	0	1	0	0.01	0.1241	0.01	0.4785	0.01
mir-4328-y	18	CAGTTTTCCCAGGAAAAA	2	0	0	2	0	0	0.01	0.01	0.1848	0.01	0.01
mir-1843-x	22	TATGGAGGTCTCTGTCTGACTT	2	0	2	0	0	0	0.01	0.2481	0.01	0.01	0.01
mir-6661-x	19	GGGCTGCAGCGTGCAGTAG	2	0	0	2	0	0	0.01	0.01	0.1848	0.01	0.01
mir-1897-x	18	TGCTTTGGATTGATAAAG	2	1	0	0	0	1	0.0915	0.01	0.01	0.01	1.0171
mir-6930-x	18	TGCTTGACAGGTGTGGGA	2	0	0	0	1	1	0.01	0.01	0.01	0.4785	1.0171
mir-1376-y	18	TTTTGAAACTTGGGCTGT	2	0	0	0	0	2	0.01	0.01	0.01	0.01	2.0341
mir-4634-x	19	CGGCGCGACCTGCCCGGGG	2	0	2	0	0	0	0.01	0.2481	0.01	0.01	0.01
mir-1903-y	18	CTGGAAGAGGATCAGGTG	2	0	1	0	0	1	0.01	0.1241	0.01	0.01	1.0171
mir-7227-x	19	TGATGACGTTTGCATTGAA	2	0	0	0	1	1	0.01	0.01	0.01	0.4785	1.0171
mir-5435-x	19	TGGAGGATCTCGCAATGTT	2	0	0	0	0	2	0.01	0.01	0.01	0.01	2.0341
mir-4206-y	18	GATTGGATAGTTTAGTGA	2	0	0	0	2	0	0.01	0.01	0.01	0.9570	0.01
mir-7243-x	18	TGTCAGCAGCTCTGAGTG	2	0	0	0	0	2	0.01	0.01	0.01	0.01	2.0341
mir-5605-y	18	AGGCTGGGGGAAAATGAG	2	0	0	0	1	1	0.01	0.01	0.01	0.4785	1.0171
mir-6700-x	18	GCTGGGATTATTCAGGAT	2	0	1	0	1	0	0.01	0.1241	0.01	0.4785	0.01
mir-4481-x	18	GGAGTGGGCTGGCGGTTC	2	0	0	0	2	0	0.01	0.01	0.01	0.9570	0.01
mir-8843-y	19	TTTTCTCTCGCCTCGTCTG	2	0	2	0	0	0	0.01	0.2481	0.01	0.01	0.01
mir-313-y	22	TATTGCACTTTTCACAGCCCGA	2	0	2	0	0	0	0.01	0.2481	0.01	0.01	0.01
mir-4695-y	19	GATCTCACCGCTGCCACCA	2	0	0	0	1	1	0.01	0.01	0.01	0.4785	1.0171
mir-60-y	20	ATGCACACTTTTTGGTTCAA	2	0	0	0	0	2	0.01	0.01	0.01	0.01	2.0341
mir-3653-x	18	CCCTACTGATGACTCTTC	2	0	1	0	1	0	0.01	0.1241	0.01	0.4785	0.01
mir-541-y	19	TGGTGGGCTCAGAATCTGC	2	0	0	0	1	1	0.01	0.01	0.01	0.4785	1.0171
mir-3208-x	18	AGGCCAGAGAGAGAGATA	2	1	0	1	0	0	0.0915	0.01	0.0924	0.01	0.01
mir-5922-x	19	CTGACTTGAGTACATGAAA	2	0	0	0	0	2	0.01	0.01	0.01	0.01	2.0341
mir-5858-x	18	AGAATATCTCTTTGGATT	2	0	0	0	0	2	0.01	0.01	0.01	0.01	2.0341
mir-597-y	19	GGTTCTCCTGTAGCTCAAG	2	0	1	0	0	1	0.01	0.1241	0.01	0.01	1.0171
mir-5693-y	19	TGGCTCTGAAATGAACCGA	2	1	1	0	0	0	0.0915	0.1241	0.01	0.01	0.01
mir-6090-y	18	GGGGGCGCGAGGGGCGGG	2	0	0	1	0	1	0.01	0.01	0.0924	0.01	1.0171
mir-982-y	18	GATATTCATCATTGAACA	2	0	1	0	1	0	0.01	0.1241	0.01	0.4785	0.01
mir-1830-y	19	TAGGAATTGAGAAGACTCG	2	0	1	0	1	0	0.01	0.1241	0.01	0.4785	0.01
mir-3544-x	22	AGAAAGGCATCAAAGAGGAGCT	2	0	0	0	0	2	0.01	0.01	0.01	0.01	2.0341
mir-36-x	19	TGTTTGCCACAGTAAGAGA	2	0	0	0	0	2	0.01	0.01	0.01	0.01	2.0341
mir-1762-x	19	AGGGAAGCAGGACTTAGAG	2	1	0	0	0	1	0.0915	0.01	0.01	0.01	1.0171
mir-8890-x	18	TGACTGTGACACCTAGGT	2	0	0	0	2	0	0.01	0.01	0.01	0.9570	0.01
mir-3403-y	20	CTGAGTCAAGTCTGAAGTCT	2	0	0	0	0	2	0.01	0.01	0.01	0.01	2.0341
mir-1614-y	19	CAGAAACTGCCAGCAGACT	2	0	0	0	0	2	0.01	0.01	0.01	0.01	2.0341
mir-4482-x	18	AACCCAGTGGTCGATGGA	2	0	1	1	0	0	0.01	0.1241	0.0924	0.01	0.01
mir-4825-x	18	CTGGGATGGGTGAGGGGG	2	0	0	0	0	2	0.01	0.01	0.01	0.01	2.0341
mir-9377-y	18	GATGGGGGGACGGAGAGG	2	0	1	0	0	1	0.01	0.1241	0.01	0.01	1.0171
mir-6654-y	18	TGCGACTGAGCTGGCAGG	2	0	0	0	2	0	0.01	0.01	0.01	0.9570	0.01
mir-4110-x	20	CCATGTGAATAGCAGTTGAA	2	0	1	0	1	0	0.01	0.1241	0.01	0.4785	0.01
mir-324-x	23	CGCATCCCCTAGGGCATTGGTGT	2	0	2	0	0	0	0.01	0.2481	0.01	0.01	0.01
mir-3030-x	18	AGGGATCAGGTTTGTTTT	2	0	2	0	0	0	0.01	0.2481	0.01	0.01	0.01
mir-5090-x	18	ACCTGGGCCAGATTGGTG	2	0	0	2	0	0	0.01	0.01	0.1848	0.01	0.01
mir-2217-x	18	AGAGCGGGCATTTGGTGT	2	0	0	1	1	0	0.01	0.01	0.0924	0.4785	0.01
mir-5440-y	18	TTTCAGGAGGACTGAGGG	2	0	0	1	1	0	0.01	0.01	0.0924	0.4785	0.01
mir-450-y	22	ATTGGGAACATTTTGCATGCAT	2	0	2	0	0	0	0.01	0.2481	0.01	0.01	0.01
mir-3524-y	18	TGAATTGTGGGATTGCTG	2	0	0	0	1	1	0.01	0.01	0.01	0.4785	1.0171
mir-5006-x	18	TGACAGGGCAGGACGTGG	2	0	0	0	0	2	0.01	0.01	0.01	0.01	2.0341
mir-7011-x	18	TGAGGATGGAAGAGGGAG	2	0	0	1	0	1	0.01	0.01	0.0924	0.01	1.0171
mir-3925-x	18	AAGAACTGGAAGTGGAGC	2	0	0	0	2	0	0.01	0.01	0.01	0.9570	0.01
mir-3073-x	23	TGGTCATAGTGGACATCAACACA	2	0	0	0	2	0	0.01	0.01	0.01	0.9570	0.01
mir-3683-x	20	TGCTACATTGGAAGAAGTAT	2	0	0	0	2	0	0.01	0.01	0.01	0.9570	0.01
mir-1560-x	21	GCGCGAGCAGAGTGGCGCAGC	2	0	1	1	0	0	0.01	0.1241	0.0924	0.01	0.01
mir-9158-y	19	AGGGTTTGGGAGAATTCAC	2	0	1	0	0	1	0.01	0.1241	0.01	0.01	1.0171
mir-7435-x	18	TTTGTGTGTGTGATTGAA	2	1	1	0	0	0	0.0915	0.1241	0.01	0.01	0.01
mir-3719-y	18	TACGGAATGAGTGACTTT	2	0	0	0	2	0	0.01	0.01	0.01	0.9570	0.01
mir-2733-y	18	TTCATCTCACTCTCAGTT	2	1	0	0	1	0	0.0915	0.01	0.01	0.4785	0.01
mir-2981-y	19	GCTGGGCCGGGCGGGCTGG	2	0	1	0	0	1	0.01	0.1241	0.01	0.01	1.0171
mir-3864-x	18	ACATAGGAATGGTCTGAG	2	0	1	1	0	0	0.01	0.1241	0.0924	0.01	0.01
mir-9809-y	18	ACTTTGCAGGATTGTGGT	2	0	0	1	1	0	0.01	0.01	0.0924	0.4785	0.01
mir-3128-x	19	CAAGTAAAAAACTCTGATT	2	0	0	0	1	1	0.01	0.01	0.01	0.4785	1.0171
mir-4533-x	19	TGGAAGGTGGTTGACGGAC	2	1	0	0	1	0	0.0915	0.01	0.01	0.4785	0.01
mir-3029-y	18	CTAAATGCGTAAATGTTA	2	0	2	0	0	0	0.01	0.2481	0.01	0.01	0.01
mir-9011-y	18	AAGGTCGATTTTGTGGGG	2	0	1	0	0	1	0.01	0.1241	0.01	0.01	1.0171
mir-3081-y	18	TCCGCTCTCTCAGCTGGG	2	0	0	0	1	1	0.01	0.01	0.01	0.4785	1.0171
mir-598-y	23	TACGTCATCGTCGTCATCGTTAT	2	0	2	0	0	0	0.01	0.2481	0.01	0.01	0.01
mir-4961-x	20	TATCTATCTGTATGTATGTA	2	0	1	0	0	1	0.01	0.1241	0.01	0.01	1.0171
mir-iab-4-x	22	ACGTATACTGAATGTATCCTGA	2	1	1	0	0	0	0.0915	0.1241	0.01	0.01	0.01
mir-501-x	22	AATCCTTTGTCCCTGGGTGAGA	2	0	0	1	0	1	0.01	0.01	0.0924	0.01	1.0171
mir-3149-y	18	TGTATGGAAATGTCTGTG	2	0	1	0	0	1	0.01	0.1241	0.01	0.01	1.0171
mir-4739-x	19	GAGGAGGAGGAGCGGAGGG	2	0	0	2	0	0	0.01	0.01	0.1848	0.01	0.01
mir-2361-x	19	CAGTTGTTTTTTTTTTTTT	2	0	1	1	0	0	0.01	0.1241	0.0924	0.01	0.01
mir-2201-x	19	TGAAGAAGCTGAGGCTGAG	2	0	1	0	0	1	0.01	0.1241	0.01	0.01	1.0171
mir-6865-x	18	TTGTCAGAGGAGGGACTT	2	0	1	0	1	0	0.01	0.1241	0.01	0.4785	0.01
mir-4665-y	18	TCGGCCACGGCGCGTCGC	2	0	1	1	0	0	0.01	0.1241	0.0924	0.01	0.01
mir-578-y	18	TTCTTGTGCTGTAGGATC	2	0	0	0	1	1	0.01	0.01	0.01	0.4785	1.0171
mir-3212-y	19	TATCACTGTATTTCTTAAG	2	0	2	0	0	0	0.01	0.2481	0.01	0.01	0.01
mir-465-x	18	TGGAATGGCATTGATGTG	2	0	1	0	1	0	0.01	0.1241	0.01	0.4785	0.01
mir-2963-y	19	AAGGGATTTTTGGGATGGT	2	0	1	0	1	0	0.01	0.1241	0.01	0.4785	0.01
mir-1396-y	19	TGTTGAGTATTTGCTGAGT	2	0	0	0	0	2	0.01	0.01	0.01	0.01	2.0341
mir-922-y	18	AAGCATCAGAGAATGGGA	2	0	0	0	0	2	0.01	0.01	0.01	0.01	2.0341
mir-7090-y	21	CTTTGATGTTTGTCTTTGCAG	2	0	1	0	1	0	0.01	0.1241	0.01	0.4785	0.01
mir-2347-x	21	CTGCAGAGGAAGAAGACTGAA	2	0	1	1	0	0	0.01	0.1241	0.0924	0.01	0.01
mir-384-y	21	ATTCCTAGAAATTGTTCACAA	2	0	2	0	0	0	0.01	0.2481	0.01	0.01	0.01
mir-508-y	19	AATGTAGCCTTACTGAGTA	2	0	0	1	0	1	0.01	0.01	0.0924	0.01	1.0171
mir-1981-x	18	TGGGCTTGGACGTGGCCA	2	0	1	1	0	0	0.01	0.1241	0.0924	0.01	0.01
mir-1322-y	18	ATGCTGCTGCTGATACTG	2	0	0	1	1	0	0.01	0.01	0.0924	0.4785	0.01
mir-87-x	22	ACGCTTGAACTTTGTTTTTCCT	2	0	1	1	0	0	0.01	0.1241	0.0924	0.01	0.01
mir-1469-x	18	CTCGGCGCGGGCGGCGGG	2	0	0	1	1	0	0.01	0.01	0.0924	0.4785	0.01
mir-9326-x	19	GGATGATACATTTATGACT	2	0	0	2	0	0	0.01	0.01	0.1848	0.01	0.01
mir-7377-y	18	TTCCTGGCTGACTTTTGC	2	0	2	0	0	0	0.01	0.2481	0.01	0.01	0.01
mir-1291-x	18	TATTACTGAAGACTGGCA	2	0	0	2	0	0	0.01	0.01	0.1848	0.01	0.01
mir-7176-x	20	CCCGGAGTGGCGGAGACAGG	2	0	0	0	2	0	0.01	0.01	0.01	0.9570	0.01
mir-5897-y	20	TTGCATGTATTAGCTGGAAT	2	0	0	0	1	1	0.01	0.01	0.01	0.4785	1.0171
mir-425-y	23	CATCGGGGATGTCGTGTCTGTCC	2	0	2	0	0	0	0.01	0.2481	0.01	0.01	0.01
mir-4969-x	20	AATTGAATGATGATTGGGAC	2	0	0	0	2	0	0.01	0.01	0.01	0.9570	0.01
mir-2483-y	21	AACATCTGGTTGGTTGATTGA	2	1	0	0	1	0	0.0915	0.01	0.01	0.4785	0.01
mir-4800-y	18	CCGTCCGTCCGTCCGTCC	2	0	1	0	0	1	0.01	0.1241	0.01	0.01	1.0171
mir-1007-x	19	TGTTTGGGCTCGATCTTGG	2	0	1	0	0	1	0.01	0.1241	0.01	0.01	1.0171
mir-2315-y	18	TGATTTTTTGGATACTGG	2	0	2	0	0	0	0.01	0.2481	0.01	0.01	0.01
mir-7865-x	18	GGGAGAGCAGTGGAGGGA	2	0	0	1	1	0	0.01	0.01	0.0924	0.4785	0.01
mir-2042-y	18	ACATTGATGATTTAGAAA	2	0	0	0	0	2	0.01	0.01	0.01	0.01	2.0341
mir-3661-x	18	AGCTCGGACTCGGACAGC	2	0	0	2	0	0	0.01	0.01	0.1848	0.01	0.01
mir-2176-y	19	AGAACATTCTGATGCACAA	2	0	0	0	0	2	0.01	0.01	0.01	0.01	2.0341
mir-38-y	19	ACCGAGAGAAAAACTGGAA	2	0	0	1	0	1	0.01	0.01	0.0924	0.01	1.0171
mir-600-y	19	TACGGACAAGAGCTTTGCT	2	0	0	0	1	1	0.01	0.01	0.01	0.4785	1.0171
mir-3748-y	18	TAGCAAAGTAAAACTTGC	2	0	1	0	1	0	0.01	0.1241	0.01	0.4785	0.01
mir-7116-y	19	TTTTATTCCTTTGACTTCT	2	0	0	0	2	0	0.01	0.01	0.01	0.9570	0.01
mir-3942-y	19	TCAGATATGAGTATTACAT	2	0	0	1	0	1	0.01	0.01	0.0924	0.01	1.0171
mir-6420-y	19	AATCCTATAAATTGAAACT	2	0	1	1	0	0	0.01	0.1241	0.0924	0.01	0.01
mir-4321-y	19	TCTTAGCGGTGGATCGCCC	2	0	0	0	2	0	0.01	0.01	0.01	0.9570	0.01
mir-305-y	21	GACACCTGTTGGAGTACACTT	2	0	2	0	0	0	0.01	0.2481	0.01	0.01	0.01
mir-6880-y	18	CGCCTTCTCTCCTCCCAA	2	0	2	0	0	0	0.01	0.2481	0.01	0.01	0.01
mir-514-y	18	ATTGACAATTCTGTGAAT	2	0	0	0	1	1	0.01	0.01	0.01	0.4785	1.0171
mir-7082-x	18	AAGGGCGGGAGGAGGGGA	2	0	0	2	0	0	0.01	0.01	0.1848	0.01	0.01
mir-1770-y	18	TGGGGGGGAGGAGGAAGG	2	0	0	1	0	1	0.01	0.01	0.0924	0.01	1.0171
mir-7205-x	18	GACGGGGCCAGGGAAGCG	2	0	0	0	1	1	0.01	0.01	0.01	0.4785	1.0171
mir-667-x	19	CTGTGCTGATGGAGCAGTG	2	0	0	2	0	0	0.01	0.01	0.1848	0.01	0.01
mir-2013-y	18	CAACATATTGCAGTGGTA	2	0	0	0	0	2	0.01	0.01	0.01	0.01	2.0341
mir-4935-x	18	GAGAGAGGGGGAGAGCGA	2	0	1	1	0	0	0.01	0.1241	0.0924	0.01	0.01
mir-4155-y	18	TCTCAGAGTCGAAAATAT	2	0	1	0	1	0	0.01	0.1241	0.01	0.4785	0.01
mir-6877-y	22	CTCAGCCTCTGACCTTGGTCTC	2	0	0	0	0	2	0.01	0.01	0.01	0.01	2.0341
mir-7340-x	19	TTCAAAACTTTCTTCTGGA	2	0	0	0	0	2	0.01	0.01	0.01	0.01	2.0341
mir-4431-x	19	TTGAGACTCTGAAAACCAG	2	0	0	0	0	2	0.01	0.01	0.01	0.01	2.0341
mir-8422-y	18	CATTTTTATTGGTTAATA	2	0	1	0	0	1	0.01	0.1241	0.01	0.01	1.0171
mir-6719-y	18	CTCTGACCTCAGTGATTT	2	0	0	0	1	1	0.01	0.01	0.01	0.4785	1.0171
mir-3302-x	20	TTAGGAATTTCAGTCTGGTT	2	0	1	0	1	0	0.01	0.1241	0.01	0.4785	0.01
mir-1740-x	18	TAGTTTGAGAGGATATGT	2	0	0	0	0	2	0.01	0.01	0.01	0.01	2.0341
mir-4563-x	18	CGGACAACAAAGAACGGG	2	0	0	0	2	0	0.01	0.01	0.01	0.9570	0.01
mir-9835-y	19	TACAGGGATCTGAGGAGCA	2	1	0	0	1	0	0.0915	0.01	0.01	0.4785	0.01
mir-1690-x	19	AGAGGCAAAGGAGCTCCGC	2	0	0	0	0	2	0.01	0.01	0.01	0.01	2.0341
mir-9213-x	19	CATCGATCTGTCTCTCGAC	2	0	0	0	0	2	0.01	0.01	0.01	0.01	2.0341
mir-2359-x	19	TAGTGTTTTTTTCTTTTTA	2	0	1	0	0	1	0.01	0.1241	0.01	0.01	1.0171
mir-9054-x	18	TGTGTCTTTTTGGGGATG	2	0	0	0	0	2	0.01	0.01	0.01	0.01	2.0341
mir-483-x	18	AGACGAGAGAAGAGAAGC	2	0	1	0	1	0	0.01	0.1241	0.01	0.4785	0.01
mir-4625-x	19	TAGTTGCTGTTAATGTAGG	2	0	1	0	1	0	0.01	0.1241	0.01	0.4785	0.01
mir-3095-y	19	CACTGGAGAGAGACCTTAT	2	0	0	0	1	1	0.01	0.01	0.01	0.4785	1.0171
mir-8110-y	18	TGGATTGTGGGTGGGGGG	2	0	0	0	0	2	0.01	0.01	0.01	0.01	2.0341
mir-7477-x	18	GCGCGAAGCGGGGCTGGG	2	0	2	0	0	0	0.01	0.2481	0.01	0.01	0.01
mir-7168-y	20	TCTCTAATCTGTAAAATGGA	2	0	0	0	1	1	0.01	0.01	0.01	0.4785	1.0171
mir-276-x	22	AGCGAGGTATAGAGTTCCTACG	2	0	2	0	0	0	0.01	0.2481	0.01	0.01	0.01
mir-2789-y	19	GGTAGAAAGTTTGGAGATG	2	0	0	0	2	0	0.01	0.01	0.01	0.9570	0.01
mir-85-y	18	TTACAAAGTATTCCAAGA	2	0	0	0	0	2	0.01	0.01	0.01	0.01	2.0341
mir-1822-y	19	GAGCTGCTCTACGAAGGAC	2	1	1	0	0	0	0.0915	0.1241	0.01	0.01	0.01
mir-90-y	18	TGGATATGTTGTTTAGAA	2	0	0	0	0	2	0.01	0.01	0.01	0.01	2.0341
mir-1270-x	18	TGCACAGCAGGAAGAGCT	2	0	1	0	0	1	0.01	0.1241	0.01	0.01	1.0171
mir-6806-x	18	TCTGTAGGCATTTGGCAG	2	0	0	0	1	1	0.01	0.01	0.01	0.4785	1.0171
mir-966-x	19	TGTGGGTTGTGTGATGTGT	2	0	0	0	2	0	0.01	0.01	0.01	0.9570	0.01
mir-2392-y	19	ATGGATGGGGGTGGGGGGG	2	0	0	0	1	1	0.01	0.01	0.01	0.4785	1.0171
mir-5366-x	19	ATGCACTGTGTAGCTACTT	2	0	0	0	0	2	0.01	0.01	0.01	0.01	2.0341
mir-7373-y	19	CTCAGTTACCAGTGAAGGG	2	0	0	0	1	1	0.01	0.01	0.01	0.4785	1.0171
mir-6808-x	19	CGGGCGGGGAGGTGGGACC	2	0	0	2	0	0	0.01	0.01	0.1848	0.01	0.01
mir-484-z	23	TCAGGCTCAGTCCCCTCCCGATA	2	0	1	0	0	1	0.01	0.1241	0.01	0.01	1.0171
mir-4298-x	18	TGTGGCAGGAGGAGGAGG	2	0	0	1	0	1	0.01	0.01	0.0924	0.01	1.0171
mir-1500-y	18	TAAGAATGTTATTGATGA	2	0	2	0	0	0	0.01	0.2481	0.01	0.01	0.01
mir-758-y	21	TTTGTGACCTGGTCCACTAAC	2	0	1	0	1	0	0.01	0.1241	0.01	0.4785	0.01
mir-6584-x	18	TGGAAGTCCTTCAGATGA	2	0	0	1	0	1	0.01	0.01	0.0924	0.01	1.0171
mir-4162-x	19	TGATACTCTTTTCTGGATT	2	0	0	0	2	0	0.01	0.01	0.01	0.9570	0.01
mir-543-y	22	AAACATTCGCGGTGCACTTCTT	2	0	0	0	1	1	0.01	0.01	0.01	0.4785	1.0171
mir-6855-x	20	CTGAGGTGCAGACATTGCCA	2	0	0	0	0	2	0.01	0.01	0.01	0.01	2.0341
mir-6056-x	18	AGCGGGACTAGGAGGGAG	2	1	0	1	0	0	0.0915	0.01	0.0924	0.01	0.01
mir-6595-x	19	CGAATCCTGTCTGATCAAA	2	1	0	0	1	0	0.0915	0.01	0.01	0.4785	0.01
mir-7415-x	18	TGTAGTTCTCTGAGAGCA	2	0	0	0	0	2	0.01	0.01	0.01	0.01	2.0341
mir-3930-x	19	TTCTCTTACGGTGTAGATG	2	0	0	0	2	0	0.01	0.01	0.01	0.9570	0.01
mir-3339-x	18	TTTTTAGAGGTTGGTCAG	2	0	0	0	0	2	0.01	0.01	0.01	0.01	2.0341
mir-70-y	19	TCATTTGGTGTTCCTTTAC	2	0	0	0	1	1	0.01	0.01	0.01	0.4785	1.0171
mir-553-x	19	GGGTGAGATTGTGTTTTTT	2	0	1	0	1	0	0.01	0.1241	0.01	0.4785	0.01
mir-5950-y	19	TTCTGTTGTTGTAGTAGGC	2	0	0	0	0	2	0.01	0.01	0.01	0.01	2.0341
mir-504-x	20	CTGGTTTGCACTCTATCTGC	2	0	1	0	0	1	0.01	0.1241	0.01	0.01	1.0171
mir-2004-y	18	CTCACATACAACCGCAGG	2	0	2	0	0	0	0.01	0.2481	0.01	0.01	0.01
mir-3548-y	19	TCCAGCGCTGTCCGGTAAA	2	0	1	0	0	1	0.01	0.1241	0.01	0.01	1.0171
mir-6089-y	19	GGGGCGGGGCGGGGCGGGG	2	0	2	0	0	0	0.01	0.2481	0.01	0.01	0.01
mir-2256-y	21	TTGTTGTTTAAGTGCAAACGG	2	0	0	0	0	2	0.01	0.01	0.01	0.01	2.0341
mir-1243-y	18	AACTGGATCTATTATAGA	2	0	2	0	0	0	0.01	0.2481	0.01	0.01	0.01
mir-6646-y	19	TTCTGATGGTAGGAGCTGG	2	0	0	0	1	1	0.01	0.01	0.01	0.4785	1.0171
mir-7056-x	18	TCGAGGAGGAGAGAGAGG	2	0	0	1	0	1	0.01	0.01	0.0924	0.01	1.0171
mir-677-y	23	GAAGCCAGATGCCGTTTCTGAGA	2	0	1	0	1	0	0.01	0.1241	0.01	0.4785	0.01
mir-2012-x	18	ATAAGGATTGGCCTATGG	2	0	0	1	1	0	0.01	0.01	0.0924	0.4785	0.01
mir-650-x	19	CAGGAGACCGCTCTCTCGG	2	0	1	0	0	1	0.01	0.1241	0.01	0.01	1.0171
mir-4490-y	19	TAAGAGATGTGGGGATATT	2	0	1	0	1	0	0.01	0.1241	0.01	0.4785	0.01
mir-5125-y	18	CCTGGAATTTCATTGTCT	2	0	2	0	0	0	0.01	0.2481	0.01	0.01	0.01
mir-382-y	21	AATCATTCACGGACAACACTT	2	0	2	0	0	0	0.01	0.2481	0.01	0.01	0.01
mir-8799-y	19	TGTGCTGTTTGATTCGCTG	2	1	1	0	0	0	0.0915	0.1241	0.01	0.01	0.01
mir-532-y	22	CCTCCCACACCCAAGGCTTGCA	2	0	1	0	1	0	0.01	0.1241	0.01	0.4785	0.01
mir-6596-x	19	GCCGGGCCCGGGTCTTCCC	2	0	1	1	0	0	0.01	0.1241	0.0924	0.01	0.01
mir-4-x	24	CTTTGGTCGTCCAGCCTTAGGTGA	2	0	0	2	0	0	0.01	0.01	0.1848	0.01	0.01
mir-3431-x	21	CCTCAGTCAGCCTTGTGGATG	2	0	0	0	2	0	0.01	0.01	0.01	0.9570	0.01
mir-674-x	22	GCACTGAGATGGGAGTGGTGTA	2	0	2	0	0	0	0.01	0.2481	0.01	0.01	0.01
mir-1568-y	19	TTCATAGATCTGAAGGCTG	2	0	1	0	1	0	0.01	0.1241	0.01	0.4785	0.01
mir-1622-y	18	TATGATGAGTGTTGATGA	2	0	1	0	1	0	0.01	0.1241	0.01	0.4785	0.01
mir-3334-x	18	TCCAGAATGATGGCAGGA	2	0	1	0	0	1	0.01	0.1241	0.01	0.01	1.0171
mir-3836-x	20	CCAGGTCCCCCTCTGCTTCA	2	0	0	0	1	1	0.01	0.01	0.01	0.4785	1.0171
mir-324-y	23	CCACTGCCCCAGGTGCTGCTGGA	2	0	1	1	0	0	0.01	0.1241	0.0924	0.01	0.01
mir-4555-x	18	ATGATGAGAGCGATGAGG	2	0	1	0	1	0	0.01	0.1241	0.01	0.4785	0.01
mir-1809-x	18	ATAGGTGGGAAGATTGGC	2	0	1	0	0	1	0.01	0.1241	0.01	0.01	1.0171
mir-8093-x	18	GAGTAGAGAATGAGTGGA	2	0	0	0	1	1	0.01	0.01	0.01	0.4785	1.0171
mir-2883-y	18	TTCTTCCCGTGTGTTGGG	2	0	0	0	0	2	0.01	0.01	0.01	0.01	2.0341
mir-1384-y	18	TGCAATTTTTGGAACCTG	2	1	1	0	0	0	0.0915	0.1241	0.01	0.01	0.01
mir-5-y	23	TATCACAGTGATTTTCCTTTATA	2	0	2	0	0	0	0.01	0.2481	0.01	0.01	0.01
mir-3897-y	19	GTGGTGGTGGCGGTGGAGG	2	0	0	0	0	2	0.01	0.01	0.01	0.01	2.0341
mir-2305-x	18	CTCCGGGGTGGCGGGGGG	2	0	1	0	0	1	0.01	0.1241	0.01	0.01	1.0171
mir-5548-y	18	ATGACCTGTGGATTGGAG	2	0	1	0	0	1	0.01	0.1241	0.01	0.01	1.0171
mir-8066-y	19	TGTGATTTGTTGGATGTAG	2	0	0	0	2	0	0.01	0.01	0.01	0.9570	0.01
mir-2292-y	18	TAAGTCTGAGATAGAGGA	2	0	1	0	0	1	0.01	0.1241	0.01	0.01	1.0171
mir-6373-y	18	TGAATATCTAGAAGGTGA	2	0	1	0	1	0	0.01	0.1241	0.01	0.4785	0.01
mir-2968-y	18	TGCTTGGTGACCATGGGT	2	0	0	0	1	1	0.01	0.01	0.01	0.4785	1.0171
mir-6363-y	20	TCTGTACAGTGGACTGTCCT	2	0	2	0	0	0	0.01	0.2481	0.01	0.01	0.01
mir-980-y	21	CAGCTGCCTTTTGAAGGGCAT	2	0	2	0	0	0	0.01	0.2481	0.01	0.01	0.01
mir-2382-x	18	GTCGGGGGGTGCCTGGGA	2	0	0	0	2	0	0.01	0.01	0.01	0.9570	0.01
mir-5848-y	20	AGGACAGACAGGAACATTTT	2	0	0	0	1	1	0.01	0.01	0.01	0.4785	1.0171
mir-4791-x	18	GGCATATGATGACTGAAA	2	0	0	2	0	0	0.01	0.01	0.1848	0.01	0.01
mir-5908-x	18	ATGATTGTGCATTAGTGA	2	0	0	0	0	2	0.01	0.01	0.01	0.01	2.0341
mir-6532-y	18	CGGACAGGACAGACGCTT	2	0	0	0	2	0	0.01	0.01	0.01	0.9570	0.01
mir-1769-y	18	AGTGTGAAATCAGCCAGA	2	0	0	2	0	0	0.01	0.01	0.1848	0.01	0.01
mir-376-x	23	AGGTAGATTCTCCTTCTATGAGT	2	0	2	0	0	0	0.01	0.2481	0.01	0.01	0.01
mir-569-y	19	GTTAATGATTTCTGGAAAG	2	0	1	0	0	1	0.01	0.1241	0.01	0.01	1.0171
mir-328-x	23	GGGGGGCAGGAGGGGCTCAGGGT	2	0	1	1	0	0	0.01	0.1241	0.0924	0.01	0.01
mir-5408-x	19	CTATGTCCCATAATGCTTT	2	0	1	0	0	1	0.01	0.1241	0.01	0.01	1.0171
mir-7641-x	19	GAGCACGCCCAATCTCGTC	2	0	0	0	2	0	0.01	0.01	0.01	0.9570	0.01
mir-6531-x	19	CTTGGTTTACATTGAGAGA	2	0	1	0	0	1	0.01	0.1241	0.01	0.01	1.0171
mir-2941-x	18	TTTGAATATCGCTGGAGT	2	0	0	0	0	2	0.01	0.01	0.01	0.01	2.0341
mir-1842-x	18	GGCTCTGCTAAGTCGGCT	2	0	2	0	0	0	0.01	0.2481	0.01	0.01	0.01
mir-1733-y	18	CTCTTGATGGCTGTCAAT	2	0	0	0	2	0	0.01	0.01	0.01	0.9570	0.01
mir-5549-y	18	CATTTTGGTTTTTTGTTT	2	0	1	0	0	1	0.01	0.1241	0.01	0.01	1.0171
mir-507-y	18	TGTTTTGCAGCTGTTGGA	2	0	2	0	0	0	0.01	0.2481	0.01	0.01	0.01
mir-6236-y	20	CGGCCGTCGCCGGCAGTCGG	2	0	0	2	0	0	0.01	0.01	0.1848	0.01	0.01
mir-6645-x	19	GGAGGTAGCAGAGCTGGTG	2	0	1	1	0	0	0.01	0.1241	0.0924	0.01	0.01
mir-9846-y	18	TGGAACACAGGAGGAAAA	2	0	0	0	0	2	0.01	0.01	0.01	0.01	2.0341
mir-5594-y	18	GAAATAAGGAACTGTCTT	2	0	2	0	0	0	0.01	0.2481	0.01	0.01	0.01
mir-2471-y	18	CTTCTGATGAAGACTGCC	2	0	0	0	1	1	0.01	0.01	0.01	0.4785	1.0171
mir-885-y	18	GGCCGGGGGGTGTAGTGG	2	0	2	0	0	0	0.01	0.2481	0.01	0.01	0.01
mir-8194-y	18	TAAACTCTTAAAGGTGCA	2	0	0	0	0	2	0.01	0.01	0.01	0.01	2.0341
mir-6492-x	18	GGCCGAAGCGGAGAAGGG	2	0	0	0	1	1	0.01	0.01	0.01	0.4785	1.0171
mir-8902-x	18	TTTTCTTTCACCTGAGGA	2	0	0	0	0	2	0.01	0.01	0.01	0.01	2.0341
mir-4092-x	18	TTGTGGAGAAGGACAAAA	2	0	0	0	1	1	0.01	0.01	0.01	0.4785	1.0171
mir-2571-x	18	TGAGAGTGCTGATGATGA	2	0	0	0	1	1	0.01	0.01	0.01	0.4785	1.0171
mir-2110-x	18	TTTGGGGCAGTGGCCGCT	2	0	1	1	0	0	0.01	0.1241	0.0924	0.01	0.01
mir-7092-y	18	TCTGTGTTTTGTTTGACT	2	0	0	0	0	2	0.01	0.01	0.01	0.01	2.0341
mir-6332-y	21	CTCCAGGGACTGCAAGGAGCC	2	0	2	0	0	0	0.01	0.2481	0.01	0.01	0.01
mir-3942-x	19	TAATACTGCTACCTGAAAT	2	0	2	0	0	0	0.01	0.2481	0.01	0.01	0.01
mir-3826-x	18	GGGGCGTGGTGGGCGGTA	2	0	2	0	0	0	0.01	0.2481	0.01	0.01	0.01
mir-1255-x	18	ACGGAAGAGGAAAGAAAG	2	0	0	1	1	0	0.01	0.01	0.0924	0.4785	0.01
mir-235-x	19	TCAGGGTCTGTTCATGTGC	2	0	0	0	1	1	0.01	0.01	0.01	0.4785	1.0171
mir-2030-y	18	TCTTGACATTGTGGTGCT	2	0	1	0	1	0	0.01	0.1241	0.01	0.4785	0.01
mir-8490-y	19	TTTGTGTGACTGTGTCTGT	2	0	0	0	1	1	0.01	0.01	0.01	0.4785	1.0171
mir-78-y	18	GAGGCCTGGTTGGTTGGG	2	0	2	0	0	0	0.01	0.2481	0.01	0.01	0.01
mir-5981-x	20	GTTTACAATATGAGGACCCT	2	1	1	0	0	0	0.0915	0.1241	0.01	0.01	0.01
mir-6842-y	18	TGGCTGGTCTCTGTTCGG	1	0	0	0	0	1	0.01	0.01	0.01	0.01	1.0171
mir-8472-x	22	TTTTTGAAGATAGTAAGTAATA	1	0	0	0	1	0	0.01	0.01	0.01	0.4785	0.01
mir-2374-y	19	TGGGGCTGGGGATTGGCGG	1	0	0	0	0	1	0.01	0.01	0.01	0.01	1.0171
mir-1420-y	19	AAAGTGCCACTTGCCTGGA	1	1	0	0	0	0	0.0915	0.01	0.01	0.01	0.01
mir-4586-y	18	AAGAGTTCGTAGGCGGCT	1	0	1	0	0	0	0.01	0.1241	0.01	0.01	0.01
mir-9233-y	21	TGCAGCTCAGAAGAAGCAGGA	1	0	0	0	1	0	0.01	0.01	0.01	0.4785	0.01
mir-494-y	23	TGAAACATACACGGGAAACCTCT	1	0	0	0	1	0	0.01	0.01	0.01	0.4785	0.01
mir-3717-x	18	TGAGAGAAAAGGAGAGAG	1	0	0	0	1	0	0.01	0.01	0.01	0.4785	0.01
mir-7687-x	18	AGGAACCAGAGGCGCAGG	1	0	0	0	1	0	0.01	0.01	0.01	0.4785	0.01
mir-6729-x	18	GGGCGACCGCGGCTGAGC	1	0	1	0	0	0	0.01	0.1241	0.01	0.01	0.01
mir-7025-y	21	CAACTCAACTCCAGCTCACCA	1	0	0	0	1	0	0.01	0.01	0.01	0.4785	0.01
mir-1719-x	20	AAGAAGATGAGCTGCTGATG	1	0	0	1	0	0	0.01	0.01	0.0924	0.01	0.01
mir-7178-x	22	GGAGCTATCAGAACTTAGTGAA	1	0	0	0	0	1	0.01	0.01	0.01	0.01	1.0171
mir-6758-y	20	CACTCATTCTCCTCGGACCA	1	1	0	0	0	0	0.0915	0.01	0.01	0.01	0.01
mir-6908-x	19	TGCCTGTCTGGGAGAGCCA	1	0	1	0	0	0	0.01	0.1241	0.01	0.01	0.01
mir-1748-y	19	TGAGGTCTGGGTGGAGCAG	1	0	0	0	0	1	0.01	0.01	0.01	0.01	1.0171
mir-2826-x	18	AAGAAGATCGAGGATCTG	1	0	0	0	0	1	0.01	0.01	0.01	0.01	1.0171
mir-8503-x	18	GAGCGGCGAGAGAACAGA	1	0	0	0	0	1	0.01	0.01	0.01	0.01	1.0171
mir-6961-x	18	CTGACTGGAAAGGAAAAG	1	0	0	1	0	0	0.01	0.01	0.0924	0.01	0.01
mir-3583-x	18	AAGCTTGAAGAGTTCAGA	1	0	0	0	1	0	0.01	0.01	0.01	0.4785	0.01
mir-351-x	18	CCAGAGGAGCTCTTTGAG	1	0	1	0	0	0	0.01	0.1241	0.01	0.01	0.01
mir-449-y	20	TAACTTGGGACTGCTCTCCT	1	0	0	0	1	0	0.01	0.01	0.01	0.4785	0.01
mir-3146-y	18	TATGATAGAAAGAAGGGG	1	0	0	0	1	0	0.01	0.01	0.01	0.4785	0.01
mir-2076-y	19	CACTGCAGTGCAATTCTCT	1	0	0	0	1	0	0.01	0.01	0.01	0.4785	0.01
mir-1307-y	23	ACTCGGCGTGGCGTCGGTCGTGA	1	0	1	0	0	0	0.01	0.1241	0.01	0.01	0.01
mir-2574-y	19	ACAAAATTGAGAGAACAGA	1	0	0	0	0	1	0.01	0.01	0.01	0.01	1.0171
mir-687-x	18	TGGAATTCAGCAGTGAAT	1	0	0	0	1	0	0.01	0.01	0.01	0.4785	0.01
mir-7135-y	19	TCTGTCTGTGTCTCTCCGC	1	0	0	0	0	1	0.01	0.01	0.01	0.01	1.0171
mir-2856-y	18	ATTCGAGAATCTTAAGAC	1	0	0	0	0	1	0.01	0.01	0.01	0.01	1.0171
mir-8547-y	18	TTAACTGAAATTTAAAAA	1	0	0	1	0	0	0.01	0.01	0.0924	0.01	0.01
mir-4649-x	19	TGGGCGAGGGGCGGCCTCT	1	0	0	0	1	0	0.01	0.01	0.01	0.4785	0.01
mir-3553-y	24	AGTGAATTCTACCAGTGCCATACC	1	0	0	1	0	0	0.01	0.01	0.0924	0.01	0.01
mir-7690-y	18	CATCCGGGATTGGGGAAA	1	0	1	0	0	0	0.01	0.1241	0.01	0.01	0.01
mir-3958-x	18	CTCTGAGATGTTCGCAAG	1	0	1	0	0	0	0.01	0.1241	0.01	0.01	0.01
mir-3810-x	19	TACACGTATTTGGTCTTTT	1	0	0	0	0	1	0.01	0.01	0.01	0.01	1.0171
mir-4835-x	20	CTGGCTGGACAGCTGGGTGT	1	0	0	1	0	0	0.01	0.01	0.0924	0.01	0.01
mir-4601-y	18	GTTTGACAATCCACTGCT	1	0	0	0	0	1	0.01	0.01	0.01	0.01	1.0171
mir-9255-y	18	TCGGATTGGCTTCTGGGA	1	0	0	1	0	0	0.01	0.01	0.0924	0.01	0.01
mir-1281-y	18	CGCCTCCTCCTCCCCCCC	1	0	0	1	0	0	0.01	0.01	0.0924	0.01	0.01
mir-6712-x	18	CAGGGGTTGCTGAGAACA	1	0	1	0	0	0	0.01	0.1241	0.01	0.01	0.01
mir-4446-y	18	GATGGCAGTGGCATGGGT	1	0	1	0	0	0	0.01	0.1241	0.01	0.01	0.01
mir-7412-x	18	CGGGAGAGGACGGGAGAG	1	0	1	0	0	0	0.01	0.1241	0.01	0.01	0.01
mir-4962-x	18	TCTCTGTTTATATTGTGC	1	0	0	0	1	0	0.01	0.01	0.01	0.4785	0.01
mir-2892-x	19	CGGCGGCGCGACCCTCCCC	1	0	1	0	0	0	0.01	0.1241	0.01	0.01	0.01
mir-93-y	23	ACTGCTGAGCTAGCACTTCCCGA	1	0	0	1	0	0	0.01	0.01	0.0924	0.01	0.01
mir-544-x	19	TTGTTAAAAAGCACACTCT	1	0	1	0	0	0	0.01	0.1241	0.01	0.01	0.01
mir-6058-x	19	TGATGACGATGATGATGAC	1	0	0	0	0	1	0.01	0.01	0.01	0.01	1.0171
mir-1329-y	19	CCCCCTGGCTTGATCACCA	1	0	1	0	0	0	0.01	0.1241	0.01	0.01	0.01
mir-4966-y	21	TCAGCATGTTTAGCACTCAAG	1	0	0	0	1	0	0.01	0.01	0.01	0.4785	0.01
mir-503-y	25	GGAGTATTGTTTCTGCTGCCCGGTT	1	0	0	0	1	0	0.01	0.01	0.01	0.4785	0.01
mir-2410-x	18	TGCGCTGAAGAGGACCTG	1	0	0	0	1	0	0.01	0.01	0.01	0.4785	0.01
mir-6041-y	18	TAAAATATCATCAAGATA	1	0	1	0	0	0	0.01	0.1241	0.01	0.01	0.01
mir-8423-x	19	TTTCTGTTTGCACTTTGGT	1	0	0	0	1	0	0.01	0.01	0.01	0.4785	0.01
mir-3025-x	18	TATGACATCAGTTGGATA	1	0	0	0	1	0	0.01	0.01	0.01	0.4785	0.01
mir-3872-y	18	CCTTTTTTATTAATTGTT	1	0	1	0	0	0	0.01	0.1241	0.01	0.01	0.01
mir-369-x	20	AGATCGACCGTGTTATATTC	1	0	1	0	0	0	0.01	0.1241	0.01	0.01	0.01
mir-7186-x	19	TGGTTACTGTATGATGACA	1	0	1	0	0	0	0.01	0.1241	0.01	0.01	0.01
mir-1638-x	21	TGGTAGTTTGTGTTGGTTTTT	1	0	1	0	0	0	0.01	0.1241	0.01	0.01	0.01
mir-6831-x	18	GGAGAGTTTGAGGAGGAG	1	0	0	0	1	0	0.01	0.01	0.01	0.4785	0.01
mir-6557-x	19	CGGAGGATCCCGGCGCGGC	1	0	0	0	1	0	0.01	0.01	0.01	0.4785	0.01
mir-6941-x	18	CCCTGGAGGACTGACGTG	1	0	1	0	0	0	0.01	0.1241	0.01	0.01	0.01
mir-8881-y	19	TTTCTATGGTGCTGTACCT	1	0	1	0	0	0	0.01	0.1241	0.01	0.01	0.01
mir-2454-y	19	TCCTTTGGTCGCTCTCCTC	1	0	1	0	0	0	0.01	0.1241	0.01	0.01	0.01
mir-929-x	21	AAATTGACTCTAGTAGGGAGT	1	0	1	0	0	0	0.01	0.1241	0.01	0.01	0.01
mir-4492-y	18	GGGGCTGGGCGCGCGCCG	1	0	0	1	0	0	0.01	0.01	0.0924	0.01	0.01
mir-5350-x	18	TCAGAACAGCTAAATTGT	1	0	0	0	1	0	0.01	0.01	0.01	0.4785	0.01
mir-674-y	18	TTCCATTTCAGAACAAGG	1	0	0	0	0	1	0.01	0.01	0.01	0.01	1.0171
mir-5318-x	20	TGGTATGACTGCAGAAGACT	1	0	0	0	1	0	0.01	0.01	0.01	0.4785	0.01
mir-9245-y	18	TTTTTCTGCTATTCTGGG	1	0	0	0	1	0	0.01	0.01	0.01	0.4785	0.01
mir-2839-y	18	TGGCACACTGTTTGACGC	1	0	1	0	0	0	0.01	0.1241	0.01	0.01	0.01
mir-3758-x	18	ATCTGTCCTTGACCAGGT	1	0	1	0	0	0	0.01	0.1241	0.01	0.01	0.01
mir-3009-y	19	TTTCATCAAAGTCAGTAAC	1	0	0	0	0	1	0.01	0.01	0.01	0.01	1.0171
mir-6634-x	18	TCCTCAAGGTTCTGAAGG	1	0	0	0	1	0	0.01	0.01	0.01	0.4785	0.01
mir-1664-x	18	CCAGACAGTGAGTGAACA	1	1	0	0	0	0	0.0915	0.01	0.01	0.01	0.01
mir-3664-x	19	CTCTGTCTTGAGTCATGAG	1	1	0	0	0	0	0.0915	0.01	0.01	0.01	0.01
mir-3529-y	22	ACAAAATCACTAGTCTTCCACA	1	0	1	0	0	0	0.01	0.1241	0.01	0.01	0.01
mir-6549-y	18	TCACAGATGAAAGCAGAA	1	0	0	0	0	1	0.01	0.01	0.01	0.01	1.0171
mir-1610-y	19	CATGGCTGGTGGTGGAAAG	1	0	1	0	0	0	0.01	0.1241	0.01	0.01	0.01
mir-7148-x	18	ATGCAAATACTCGCTGAC	1	0	0	0	0	1	0.01	0.01	0.01	0.01	1.0171
mir-9251-y	20	GCCAGAACTCAACTACTGAA	1	0	0	0	0	1	0.01	0.01	0.01	0.01	1.0171
mir-679-y	18	AGGGCTTTCTCACAGTAG	1	0	0	0	0	1	0.01	0.01	0.01	0.01	1.0171
mir-2582-y	18	CTATCCTTAGCACCACTT	1	0	0	0	0	1	0.01	0.01	0.01	0.01	1.0171
mir-4539-y	18	AGCTGAACTGGGCTGGAC	1	0	0	1	0	0	0.01	0.01	0.0924	0.01	0.01
mir-1537-y	18	GCAAACCCTCTAGTTACA	1	0	0	1	0	0	0.01	0.01	0.0924	0.01	0.01
mir-8460-y	18	GTGTAGATTAATGTAAAC	1	0	0	0	0	1	0.01	0.01	0.01	0.01	1.0171
mir-5595-y	18	AGAGCGTGAGAAGAAGAG	1	0	0	1	0	0	0.01	0.01	0.0924	0.01	0.01
mir-980-x	18	TGAGTCTTTCACATCGCT	1	0	0	0	1	0	0.01	0.01	0.01	0.4785	0.01
mir-3611-y	18	ATTGTCAAGAGAGAAATT	1	1	0	0	0	0	0.0915	0.01	0.01	0.01	0.01
mir-6739-y	19	TGTTCTGTTTTTCTCCCAG	1	0	0	1	0	0	0.01	0.01	0.0924	0.01	0.01
mir-5009-y	18	TCCTAAAACTGAAAGTAC	1	0	0	0	0	1	0.01	0.01	0.01	0.01	1.0171
mir-4477-y	18	AAGGACATTTTGGATTCA	1	0	0	0	1	0	0.01	0.01	0.01	0.4785	0.01
mir-7914-y	18	CTGAAAAGAAAAAAGGGG	1	0	0	0	1	0	0.01	0.01	0.01	0.4785	0.01
mir-3765-x	18	AAAAAGCAAGTTTAAAGA	1	0	1	0	0	0	0.01	0.1241	0.01	0.01	0.01
mir-3797-x	19	CTGAACTGGCTCATATTTT	1	0	0	0	0	1	0.01	0.01	0.01	0.01	1.0171
mir-6554-y	20	TGCTCTGTGGTTGAAGGATA	1	0	0	0	1	0	0.01	0.01	0.01	0.4785	0.01
mir-3734-y	20	TTTCGAATGGGAGGACGTTA	1	0	0	0	1	0	0.01	0.01	0.01	0.4785	0.01
mir-8094-x	18	AACTGAAGGACAGCGAAA	1	0	0	0	0	1	0.01	0.01	0.01	0.01	1.0171
mir-2321-x	19	TGGTTGGTTTTTGCTTGTT	1	0	0	0	1	0	0.01	0.01	0.01	0.4785	0.01
mir-3692-x	18	CTGGCCTGGAGTGGATAC	1	0	1	0	0	0	0.01	0.1241	0.01	0.01	0.01
mir-2562-y	19	ACATCTTGACTTGATTTGG	1	0	0	0	1	0	0.01	0.01	0.01	0.4785	0.01
mir-6575-x	20	TTTGCCAGCTTGTGGAAGCT	1	0	0	0	1	0	0.01	0.01	0.01	0.4785	0.01
mir-2527-x	18	TGGATGTAGATGAAGAGA	1	0	0	0	0	1	0.01	0.01	0.01	0.01	1.0171
mir-7023-x	18	ATGGGTGGGCTGGGATTG	1	0	0	0	0	1	0.01	0.01	0.01	0.01	1.0171
mir-7793-y	19	TTTCGGTTAACGGTTAAAC	1	0	0	0	0	1	0.01	0.01	0.01	0.01	1.0171
mir-9398-x	19	GTAATCTTTAATCTGACTG	1	0	1	0	0	0	0.01	0.1241	0.01	0.01	0.01
mir-3976-x	19	ATATAGACAGCAGGACGAT	1	0	0	0	1	0	0.01	0.01	0.01	0.4785	0.01
mir-7887-x	18	ATAAGGAGACCAGTACCT	1	0	0	1	0	0	0.01	0.01	0.0924	0.01	0.01
mir-1389-y	21	AATGGCCTGGAAAATCGAGTG	1	0	1	0	0	0	0.01	0.1241	0.01	0.01	0.01
mir-1340-y	18	CTGTTGTCCTTTGCATTA	1	0	0	0	0	1	0.01	0.01	0.01	0.01	1.0171
mir-8985-x	19	TTTGCTCTGAGTACGTCCC	1	0	1	0	0	0	0.01	0.1241	0.01	0.01	0.01
mir-3050-x	22	TGAGATCTTGATAAACTCGCCT	1	1	0	0	0	0	0.0915	0.01	0.01	0.01	0.01
mir-6560-x	20	TGTTGATGCATACTGTGGTC	1	0	0	0	0	1	0.01	0.01	0.01	0.01	1.0171
mir-2263-y	19	TGGGCTCGGGCTTATTTGA	1	0	0	0	0	1	0.01	0.01	0.01	0.01	1.0171
mir-1574-y	20	CAGAAGGATGTAAGGAAGCT	1	0	1	0	0	0	0.01	0.1241	0.01	0.01	0.01
mir-1479-x	19	GAGTGCTTGAAATTGCCGG	1	0	1	0	0	0	0.01	0.1241	0.01	0.01	0.01
mir-6587-y	18	TGGAGGTGGTGGTGGAGG	1	0	0	0	0	1	0.01	0.01	0.01	0.01	1.0171
mir-278-y	19	TCGGTGGGACTTTCGTTCG	1	0	1	0	0	0	0.01	0.1241	0.01	0.01	0.01
mir-4773-y	19	AGGAGAACATGAGCATAGA	1	0	0	0	0	1	0.01	0.01	0.01	0.01	1.0171
mir-4657-x	19	TGAGGAAGTGGTCTGAGGT	1	0	0	0	0	1	0.01	0.01	0.01	0.01	1.0171
mir-7556-y	18	TACAGTAACTTGTAGAAA	1	0	0	0	1	0	0.01	0.01	0.01	0.4785	0.01
mir-1660-y	21	AAAGGCCTGTGTTTGTGTGCA	1	0	0	0	0	1	0.01	0.01	0.01	0.01	1.0171
mir-4434-x	18	GAGAGGTAAAGAAGAACT	1	0	0	0	0	1	0.01	0.01	0.01	0.01	1.0171
mir-4194-x	18	ACGTATAACTTGTGTGAC	1	0	0	0	0	1	0.01	0.01	0.01	0.01	1.0171
mir-4659-y	19	TATCTTCTTACACATGGCA	1	0	0	0	0	1	0.01	0.01	0.01	0.01	1.0171
mir-4654-x	18	GGGATCTGGAGGCAGGTG	1	0	0	1	0	0	0.01	0.01	0.0924	0.01	0.01
mir-285-x	20	GAACTGAGATAGATGGGTGC	1	1	0	0	0	0	0.0915	0.01	0.01	0.01	0.01
mir-8456-x	19	ACTTTGTTTTATTTTTGGT	1	0	0	0	1	0	0.01	0.01	0.01	0.4785	0.01
mir-7580-y	18	ACAATCACGAAAATGGGT	1	0	1	0	0	0	0.01	0.1241	0.01	0.01	0.01
mir-7194-x	19	AAATACAGATTCTGATCCA	1	0	1	0	0	0	0.01	0.1241	0.01	0.01	0.01
mir-1693-x	19	GTAAAGGATGGAGCTGTGA	1	0	0	1	0	0	0.01	0.01	0.0924	0.01	0.01
mir-7903-x	19	TAATGATTGTGTGCGAATG	1	0	0	0	1	0	0.01	0.01	0.01	0.4785	0.01
mir-3747-x	19	CGAGGCTTTTATTCAGAGA	1	0	0	0	0	1	0.01	0.01	0.01	0.01	1.0171
mir-4953-y	20	TTTTATCGAAGGTCATGGAG	1	0	0	0	0	1	0.01	0.01	0.01	0.01	1.0171
mir-3034-x	21	TGTACAATGAAAATAGTAGGG	1	0	0	0	1	0	0.01	0.01	0.01	0.4785	0.01
mir-2158-x	18	AGTATTTGGTCGTATACC	1	0	1	0	0	0	0.01	0.1241	0.01	0.01	0.01
mir-3187-x	18	TGGGGAGCGTGTGGCTGG	1	0	0	0	0	1	0.01	0.01	0.01	0.01	1.0171
mir-8859-y	18	CGTGAATCGGAGGCGGGG	1	0	0	1	0	0	0.01	0.01	0.0924	0.01	0.01
mir-2702-x	19	TCTATTGCCATTACCTGAA	1	0	0	0	0	1	0.01	0.01	0.01	0.01	1.0171
mir-9229-x	18	CACTTGTGGATGTTCAGA	1	0	0	0	1	0	0.01	0.01	0.01	0.4785	0.01
mir-1277-x	19	ATATATATATATATATGAA	1	0	1	0	0	0	0.01	0.1241	0.01	0.01	0.01
mir-7226-x	18	AAGTGGATTTTGTGAAGG	1	1	0	0	0	0	0.0915	0.01	0.01	0.01	0.01
mir-4455-x	18	AGGGGTGTGTATGTTTTT	1	0	1	0	0	0	0.01	0.1241	0.01	0.01	0.01
mir-3089-y	19	TGCTGATCCTGAACTCTGT	1	0	0	0	1	0	0.01	0.01	0.01	0.4785	0.01
mir-1603-y	19	TGGTTTGTTCTGTGTTTTT	1	0	0	0	0	1	0.01	0.01	0.01	0.01	1.0171
mir-2539-x	19	TGAATGATCATGTTTGTGT	1	1	0	0	0	0	0.0915	0.01	0.01	0.01	0.01
mir-638-x	18	GCGCGGGCCGGCGGCGGC	1	0	1	0	0	0	0.01	0.1241	0.01	0.01	0.01
mir-4142-y	18	CAAACCAGTTGTGCTACC	1	0	1	0	0	0	0.01	0.1241	0.01	0.01	0.01
mir-2307-y	18	GATGATGGATCCTCTGAG	1	0	0	1	0	0	0.01	0.01	0.0924	0.01	0.01
mir-9388-x	18	TATGTATGTATGGACATG	1	0	0	0	0	1	0.01	0.01	0.01	0.01	1.0171
mir-371-x	18	CCCTCAAAAGATGCCGGC	1	0	0	1	0	0	0.01	0.01	0.0924	0.01	0.01
mir-1836-x	18	ATGTTACATAGAGATGGA	1	0	1	0	0	0	0.01	0.1241	0.01	0.01	0.01
mir-2580-y	19	TGTCTGTGTGTTTGTGGCA	1	0	0	0	1	0	0.01	0.01	0.01	0.4785	0.01
mir-6788-x	18	AGAAGAGTGGAGAAGAAA	1	0	0	1	0	0	0.01	0.01	0.0924	0.01	0.01
mir-2300-x	19	TGCTAGTTTGGTCTCCCTG	1	0	1	0	0	0	0.01	0.1241	0.01	0.01	0.01
mir-8954-x	18	CGGCGGTGTCTGGCGGAG	1	0	0	0	0	1	0.01	0.01	0.01	0.01	1.0171
mir-462-y	18	ACCTGGATGTGGGTTTTG	1	1	0	0	0	0	0.0915	0.01	0.01	0.01	0.01
mir-5189-x	19	TGGCTGGGCACAGACGGAT	1	0	0	1	0	0	0.01	0.01	0.0924	0.01	0.01
mir-1307-x	23	TCGACCGGACCTCGACCGGCTCT	1	0	0	1	0	0	0.01	0.01	0.0924	0.01	0.01
mir-7931-y	20	TTACCTGATCCTCCTCTGTC	1	0	0	0	0	1	0.01	0.01	0.01	0.01	1.0171
mir-2889-x	19	CCCGGGGGCTCCCGTCGGC	1	0	0	0	1	0	0.01	0.01	0.01	0.4785	0.01
mir-4999-x	19	TTCTGTATTGTCAGGGAGT	1	0	0	0	0	1	0.01	0.01	0.01	0.01	1.0171
mir-891-y	18	AAATGGTTGTTGTGAGGG	1	0	0	0	0	1	0.01	0.01	0.01	0.01	1.0171
mir-6914-x	18	CCTGAGGTGGTGGAGGCC	1	0	0	0	1	0	0.01	0.01	0.01	0.4785	0.01
mir-632-y	19	TTGTGTTTGTTTCCTGTAG	1	0	0	1	0	0	0.01	0.01	0.0924	0.01	0.01
mir-8359-y	18	GACAGACATTCGTTCTCT	1	0	0	0	1	0	0.01	0.01	0.01	0.4785	0.01
mir-7086-x	18	AAGAGGAGGAGGGTTTGG	1	0	0	0	1	0	0.01	0.01	0.01	0.4785	0.01
mir-9153-y	18	TCCATGAAGACGCAGAAG	1	0	0	0	1	0	0.01	0.01	0.01	0.4785	0.01
mir-2273-x	18	TTCTCGAAGGCGGCACAT	1	0	0	0	0	1	0.01	0.01	0.01	0.01	1.0171
mir-56-x	18	ATCCAGTCGCGGTTGTGC	1	0	0	0	0	1	0.01	0.01	0.01	0.01	1.0171
mir-6608-y	20	TACTGCAAGAGGCAGAGAGA	1	0	0	0	1	0	0.01	0.01	0.01	0.4785	0.01
mir-4204-y	19	TAAATGTTTTTTATTTACA	1	0	1	0	0	0	0.01	0.1241	0.01	0.01	0.01
mir-224-y	22	AAATGGTACCCTAGTGACTACA	1	0	0	1	0	0	0.01	0.01	0.0924	0.01	0.01
mir-7285-x	18	AGAGGAACCGCTGATTCA	1	1	0	0	0	0	0.0915	0.01	0.01	0.01	0.01
mir-6062-y	18	TATACGATATTGGGATTT	1	0	1	0	0	0	0.01	0.1241	0.01	0.01	0.01
mir-8466-y	19	CCGTTTCACGCCAGATTCC	1	0	0	0	1	0	0.01	0.01	0.01	0.4785	0.01
mir-6126-x	18	GGGAAGGCCCGGCGGGGA	1	0	0	1	0	0	0.01	0.01	0.0924	0.01	0.01
mir-3362-x	19	TTAAGTTTATGAATATTGT	1	0	0	0	1	0	0.01	0.01	0.01	0.4785	0.01
mir-3167-x	19	TTCTGAAATTGTATTTCCT	1	0	1	0	0	0	0.01	0.1241	0.01	0.01	0.01
mir-2561-x	18	TTGTCCTTCTGTAAGTTT	1	0	0	0	1	0	0.01	0.01	0.01	0.4785	0.01
mir-2808-y	18	GGTAGAATCTGAGAAGTA	1	0	0	0	0	1	0.01	0.01	0.01	0.01	1.0171
mir-1254-x	18	AGCTGGAGCCATCAGTGA	1	0	1	0	0	0	0.01	0.1241	0.01	0.01	0.01
mir-1299-y	19	TCTTCTGGAATTCTGTGTT	1	0	0	0	0	1	0.01	0.01	0.01	0.01	1.0171
mir-6962-x	22	AAAAGGATCTGGTGGGAGAACT	1	0	0	0	0	1	0.01	0.01	0.01	0.01	1.0171
mir-2477-y	18	AGGTGGAATGATGAAAAG	1	0	0	1	0	0	0.01	0.01	0.0924	0.01	0.01
mir-6216-x	20	CACACATAGGCAGGAGGAGA	1	0	0	0	1	0	0.01	0.01	0.01	0.4785	0.01
mir-3094-x	19	TTATGGGGACATTTTTAAA	1	0	0	0	0	1	0.01	0.01	0.01	0.01	1.0171
mir-6675-x	20	CATACGTGAGTTTCATCGGG	1	0	0	0	0	1	0.01	0.01	0.01	0.01	1.0171
mir-7069-x	18	GGGCGCCTGGGAGGGTGA	1	0	0	1	0	0	0.01	0.01	0.0924	0.01	0.01
mir-955-x	18	ATCGAGCAGAGCTTTGAG	1	0	0	0	1	0	0.01	0.01	0.01	0.4785	0.01
mir-9395-y	20	TCATTCTCTCGATCTGGATT	1	0	1	0	0	0	0.01	0.1241	0.01	0.01	0.01
mir-9235-x	18	TGATGTTGTTGTGGCAGG	1	0	0	0	0	1	0.01	0.01	0.01	0.01	1.0171
mir-8351-y	19	TGAGACGACACTGGCGAGA	1	0	1	0	0	0	0.01	0.1241	0.01	0.01	0.01
mir-3084-y	19	TGTCAGTTCCCTTCAGAGA	1	0	0	0	0	1	0.01	0.01	0.01	0.01	1.0171
mir-3562-x	19	TGGAGAAGTGGCTGGATGG	1	0	0	0	1	0	0.01	0.01	0.01	0.4785	0.01
mir-4114-x	20	TAAGTTATAATAAGTTGTGT	1	0	0	0	0	1	0.01	0.01	0.01	0.01	1.0171
mir-628-x	20	TGCTGACATACTCACTAGAG	1	0	0	0	0	1	0.01	0.01	0.01	0.01	1.0171
mir-3247-x	18	AATTAAATTGTAAAAAAA	1	0	0	0	1	0	0.01	0.01	0.01	0.4785	0.01
mir-5905-x	18	GTCTGAAAGTCTGTAGTT	1	0	0	1	0	0	0.01	0.01	0.0924	0.01	0.01
mir-2205-x	18	TAGTGAGTTAAGCGTTGA	1	0	0	0	1	0	0.01	0.01	0.01	0.4785	0.01
mir-8200-y	19	TGACTGGAGATTTGAGCGA	1	0	0	0	1	0	0.01	0.01	0.01	0.4785	0.01
mir-3276-x	19	TGATTGGTGTCTGTGAACA	1	0	0	0	1	0	0.01	0.01	0.01	0.4785	0.01
mir-7467-x	19	CAGGGCGGTGGTTATGGTG	1	0	0	0	0	1	0.01	0.01	0.01	0.01	1.0171
mir-297-y	21	CACATACATACACACACACCC	1	0	0	1	0	0	0.01	0.01	0.0924	0.01	0.01
mir-323-y	21	CACAATACACGGTCGGCCTCT	1	0	0	0	1	0	0.01	0.01	0.01	0.4785	0.01
mir-32-y	18	TGCAAGTTAGTGAGTGTG	1	0	0	0	1	0	0.01	0.01	0.01	0.4785	0.01
mir-44-x	18	GTCTCTGTCAGTCATACG	1	0	0	1	0	0	0.01	0.01	0.0924	0.01	0.01
mir-1490-x	18	TAGGCAATGAGTTCATAG	1	0	0	0	1	0	0.01	0.01	0.01	0.4785	0.01
mir-7332-x	18	CCTGGATGATCCTGATGA	1	0	0	0	1	0	0.01	0.01	0.01	0.4785	0.01
mir-9886-y	20	GGCGACTCGTTGTGGAACGG	1	0	1	0	0	0	0.01	0.1241	0.01	0.01	0.01
mir-1002-x	19	TAAGTAGTGAACACAAAGG	1	0	0	0	1	0	0.01	0.01	0.01	0.4785	0.01
mir-1732-y	18	TGCTGCTGCCGGGCTTCC	1	0	0	1	0	0	0.01	0.01	0.0924	0.01	0.01
mir-5882-y	18	TGGACAAGCAGAATAATG	1	0	0	0	0	1	0.01	0.01	0.01	0.01	1.0171
mir-488-x	18	GATTGTGGCACTCTCAAA	1	0	1	0	0	0	0.01	0.1241	0.01	0.01	0.01
mir-9854-x	19	TGTGTGTGATCGATCATGT	1	0	0	0	1	0	0.01	0.01	0.01	0.4785	0.01
mir-1229-x	18	GGTTTGGGCGAGAGCGCG	1	0	0	1	0	0	0.01	0.01	0.0924	0.01	0.01
mir-6952-x	18	TGGTCAGCGGTGAAACAG	1	0	0	0	0	1	0.01	0.01	0.01	0.01	1.0171
mir-520-x	18	CTGAAGGGAAGAGCTTTC	1	0	0	0	0	1	0.01	0.01	0.01	0.01	1.0171
mir-8850-y	19	TGTGCAGCTGGATCCTGGA	1	0	0	0	1	0	0.01	0.01	0.01	0.4785	0.01
mir-631-x	19	CCCGGCCCACACCTCAGCC	1	0	0	0	1	0	0.01	0.01	0.01	0.4785	0.01
mir-7595-x	18	TAACTAGAAGAACGTGTT	1	0	0	0	1	0	0.01	0.01	0.01	0.4785	0.01
mir-6730-x	19	GAAGAAAGATGGAGGGGTT	1	0	0	0	1	0	0.01	0.01	0.01	0.4785	0.01
mir-968-x	24	TAAGTAGTATCCATTAAAGGGTTG	1	0	1	0	0	0	0.01	0.1241	0.01	0.01	0.01
mir-9081-x	18	TTCTAGACAATCCTGATG	1	0	0	0	0	1	0.01	0.01	0.01	0.01	1.0171
mir-5103-y	18	ATCCTGGATGCCCTGAGG	1	0	0	1	0	0	0.01	0.01	0.0924	0.01	0.01
mir-3004-y	18	TATTTGTTTTGCTCTTGG	1	0	0	0	0	1	0.01	0.01	0.01	0.01	1.0171
mir-2531-y	18	CCCTGCCCGCCCGATCCC	1	0	0	1	0	0	0.01	0.01	0.0924	0.01	0.01
mir-2806-y	19	TTCTCTAACAGATACTGGA	1	0	0	0	0	1	0.01	0.01	0.01	0.01	1.0171
mir-8385-x	19	TTGAAAGGTATATCCAAGT	1	0	0	0	0	1	0.01	0.01	0.01	0.01	1.0171
mir-7369-x	19	TTGCTCAGCTGACACTACA	1	0	0	1	0	0	0.01	0.01	0.0924	0.01	0.01
mir-6929-y	18	CAGGTGCTGTAATCTTCT	1	0	0	0	0	1	0.01	0.01	0.01	0.01	1.0171
mir-3044-x	18	TGGATTCTTAGGTGAGCT	1	0	0	0	1	0	0.01	0.01	0.01	0.4785	0.01
mir-456-x	20	TCTTCTCGGACTACATGTGG	1	0	1	0	0	0	0.01	0.1241	0.01	0.01	0.01
mir-3206-x	19	TCAGTTTGTTGGCAAAATA	1	0	1	0	0	0	0.01	0.1241	0.01	0.01	0.01
mir-4606-y	18	TGGGTGCGATGAGGTGGC	1	0	0	0	0	1	0.01	0.01	0.01	0.01	1.0171
mir-9271-y	18	TCTGGAGATGCTTCATGG	1	0	0	1	0	0	0.01	0.01	0.0924	0.01	0.01
mir-7653-x	18	GCGGGCAGACAGACGGCG	1	0	0	1	0	0	0.01	0.01	0.0924	0.01	0.01
mir-2961-x	21	TGAGGAAGGTAGGGCGGCCGT	1	1	0	0	0	0	0.0915	0.01	0.01	0.01	0.01
mir-5313-y	18	CAGTAGTGTAGCTATTCA	1	0	0	0	0	1	0.01	0.01	0.01	0.01	1.0171
mir-4713-y	18	GATGCAGACAGTGAGAGA	1	0	0	1	0	0	0.01	0.01	0.0924	0.01	0.01
mir-188-y	22	CTCCCACATGCAGGGTTTGCAA	1	0	1	0	0	0	0.01	0.1241	0.01	0.01	0.01
mir-5890-x	19	TTATGACTGAACTGTGGGA	1	0	0	1	0	0	0.01	0.01	0.0924	0.01	0.01
mir-8438-y	19	ATGGAGCCTGTGGCAAGCC	1	0	0	0	0	1	0.01	0.01	0.01	0.01	1.0171
mir-6754-y	18	CTCTTCCCCTGACTCTGC	1	0	0	0	1	0	0.01	0.01	0.01	0.4785	0.01
mir-3393-x	19	AGGAGGAGATTCATCTGGA	1	0	1	0	0	0	0.01	0.1241	0.01	0.01	0.01
mir-802-x	22	TCAGCAACAAGGATTCATCCTT	1	0	0	1	0	0	0.01	0.01	0.0924	0.01	0.01
mir-4782-y	22	GATTGTCTTCATATCTAGAACT	1	0	0	0	1	0	0.01	0.01	0.01	0.4785	0.01
mir-7453-x	19	GACGAGAGAACTCAGCAGC	1	1	0	0	0	0	0.0915	0.01	0.01	0.01	0.01
mir-2438-x	18	TGTTCTGGAGCCTGCTGG	1	0	0	0	0	1	0.01	0.01	0.01	0.01	1.0171
mir-6017-x	19	TGATATGTTGGATTTTTTA	1	0	0	0	0	1	0.01	0.01	0.01	0.01	1.0171
mir-9077-y	21	TGAGGGCTTTTACAGGGAGCT	1	0	0	0	1	0	0.01	0.01	0.01	0.4785	0.01
mir-3204-y	20	GGGAGTTTATGGCTTTGGCT	1	0	0	0	1	0	0.01	0.01	0.01	0.4785	0.01
mir-8873-y	18	CGACCTCAGATGCTTCTG	1	0	0	0	0	1	0.01	0.01	0.01	0.01	1.0171
mir-1325-x	18	GTTTCTGGCCCAGCAGGA	1	0	1	0	0	0	0.01	0.1241	0.01	0.01	0.01
mir-1902-y	19	TTAGAGATACAGTAGGCAT	1	0	0	0	0	1	0.01	0.01	0.01	0.01	1.0171
mir-8235-y	18	TTCTGTTGTTCTGTGAAG	1	0	1	0	0	0	0.01	0.1241	0.01	0.01	0.01
mir-9873-y	19	ATTTGCTGCTGCTTGGGAT	1	0	0	0	0	1	0.01	0.01	0.01	0.01	1.0171
mir-6304-y	18	GAACTGTGCTGGGTCGAT	1	0	1	0	0	0	0.01	0.1241	0.01	0.01	0.01
mir-3421-x	18	AACCAAATAAATCAGAGG	1	0	1	0	0	0	0.01	0.1241	0.01	0.01	0.01
mir-4850-x	18	GTTTATGATGATTGTAAG	1	0	0	0	1	0	0.01	0.01	0.01	0.4785	0.01
mir-3369-y	18	TACATAGAGATCGTTTTC	1	0	0	1	0	0	0.01	0.01	0.0924	0.01	0.01
mir-6515-x	18	TTGGAGGGTGTGGAAGAC	1	0	1	0	0	0	0.01	0.1241	0.01	0.01	0.01
mir-8538-y	19	TATTATTCTTGGTTGGATT	1	0	0	0	0	1	0.01	0.01	0.01	0.01	1.0171
mir-9236-x	18	TTGTTATAGTTGTAGGAC	1	0	1	0	0	0	0.01	0.1241	0.01	0.01	0.01
mir-9290-y	18	CCCCAGCTGTGCCTCTCT	1	0	0	0	0	1	0.01	0.01	0.01	0.01	1.0171
mir-4508-x	18	AAGCGGGGCTGGGCGCGC	1	0	1	0	0	0	0.01	0.1241	0.01	0.01	0.01
mir-350-x	21	TGAAATGCATGCGCTTTGGGA	1	0	0	0	1	0	0.01	0.01	0.01	0.4785	0.01
mir-246-y	18	CATGTGTCGTGTAGGAGC	1	0	0	1	0	0	0.01	0.01	0.0924	0.01	0.01
mir-6924-x	19	GAGAGGATGGAGATTTGGC	1	0	0	1	0	0	0.01	0.01	0.0924	0.01	0.01
mir-7439-x	18	TGGGAACTTGGGAAGAGG	1	0	0	0	1	0	0.01	0.01	0.01	0.4785	0.01
mir-6809-y	18	GCTCCTCTTCTCTCCTCC	1	0	0	0	1	0	0.01	0.01	0.01	0.4785	0.01
mir-7416-x	18	TCGACCCAGAAGAGAGCC	1	0	0	0	0	1	0.01	0.01	0.01	0.01	1.0171
mir-8276-x	19	TGGCACTGTTTTTCTTTCT	1	0	0	0	0	1	0.01	0.01	0.01	0.01	1.0171
mir-43-x	19	TAGCAGAGGAGCTGGGATA	1	0	0	0	1	0	0.01	0.01	0.01	0.4785	0.01
mir-1781-x	18	TGAGTGATTTAAAGCAGT	1	0	0	1	0	0	0.01	0.01	0.0924	0.01	0.01
mir-8819-y	18	TACCAGAAGTCTCAAGGA	1	0	1	0	0	0	0.01	0.1241	0.01	0.01	0.01
mir-4503-x	20	TTTAAGTAGGAATTAGAATT	1	0	1	0	0	0	0.01	0.1241	0.01	0.01	0.01
mir-8930-y	18	TCTGGGCAAGTTTGAGCT	1	0	1	0	0	0	0.01	0.1241	0.01	0.01	0.01
mir-3290-x	19	TTGGTAATTAAATTTGTGA	1	0	0	0	0	1	0.01	0.01	0.01	0.01	1.0171
mir-3756-x	18	ATTTCTTTCTTTAGGAGG	1	0	0	0	0	1	0.01	0.01	0.01	0.01	1.0171
mir-7895-x	19	GTTGGATGAATGAATGGCG	1	0	0	0	0	1	0.01	0.01	0.01	0.01	1.0171
mir-1738-x	19	GCACTGACTGCTGAGAGGG	1	0	0	0	1	0	0.01	0.01	0.01	0.4785	0.01
mir-3408-y	18	GCCGGTGTGAGTAGCGAA	1	0	1	0	0	0	0.01	0.1241	0.01	0.01	0.01
mir-3663-x	18	CGCTGGTCAGCGTAGTGC	1	0	1	0	0	0	0.01	0.1241	0.01	0.01	0.01
mir-4433-y	18	CGGGAGTGTGGGTGGGAC	1	0	0	0	0	1	0.01	0.01	0.01	0.01	1.0171
mir-2575-x	19	TTTTGTTAGTGATGGTGTT	1	0	0	0	1	0	0.01	0.01	0.01	0.4785	0.01
mir-6511-y	19	CCCCCACCACCCCTGCTGC	1	0	1	0	0	0	0.01	0.1241	0.01	0.01	0.01
mir-9434-x	19	TGTGACAGGAAGTCTGGCT	1	0	0	0	0	1	0.01	0.01	0.01	0.01	1.0171
mir-149-y	18	GACGGGGACGGTGGTGGG	1	0	0	1	0	0	0.01	0.01	0.0924	0.01	0.01
mir-9339-x	18	TGGTTGACAGCTGGAACC	1	0	0	0	1	0	0.01	0.01	0.01	0.4785	0.01
mir-873-y	20	TCACATGTTCCTCCAAATGC	1	0	0	0	1	0	0.01	0.01	0.01	0.4785	0.01
mir-1493-x	18	GCCTGTCTGAATGGTTGG	1	0	0	1	0	0	0.01	0.01	0.0924	0.01	0.01
mir-9842-x	18	TCTCAATGATCAGAGGAA	1	0	0	0	0	1	0.01	0.01	0.01	0.01	1.0171
mir-9203-y	18	CATGTTGGGTTAATAGGC	1	0	0	0	0	1	0.01	0.01	0.01	0.01	1.0171
mir-519-x	18	TTCTGCAAAAGGGAGAAC	1	0	0	1	0	0	0.01	0.01	0.0924	0.01	0.01
mir-3347-y	18	TACATCAGTCATCTTGCT	1	0	0	0	1	0	0.01	0.01	0.01	0.4785	0.01
mir-747-x	19	AATCTTGTAATTGAAGTGA	1	0	0	0	0	1	0.01	0.01	0.01	0.01	1.0171
mir-9276-x	19	CAATAGCTTCCACAAGAGA	1	0	0	0	0	1	0.01	0.01	0.01	0.01	1.0171
mir-9337-y	18	TGGTTTGGAGGATGTGGA	1	1	0	0	0	0	0.0915	0.01	0.01	0.01	0.01
mir-4040-y	18	CAACCAGATCAGAAAAAC	1	0	0	1	0	0	0.01	0.01	0.0924	0.01	0.01
mir-2243-y	18	TACTGAATTCTTTGGAGG	1	0	0	0	0	1	0.01	0.01	0.01	0.01	1.0171
mir-1021-x	19	TGAGACCATGTGAAAGCCT	1	0	0	1	0	0	0.01	0.01	0.0924	0.01	0.01
mir-876-y	19	TGTGTTGGTGGTTTAGAAA	1	0	0	0	1	0	0.01	0.01	0.01	0.4785	0.01
mir-8797-x	18	TGGCATGGACTGAGAGCT	1	0	0	0	0	1	0.01	0.01	0.01	0.01	1.0171
mir-201-x	18	TCACTCTGTAAGGCCTTG	1	0	1	0	0	0	0.01	0.1241	0.01	0.01	0.01
mir-6809-x	18	GACAAGGAAAGGAGAGGA	1	0	1	0	0	0	0.01	0.1241	0.01	0.01	0.01
mir-509-x	18	TAATCCAGAATGCGGCAA	1	0	0	0	0	1	0.01	0.01	0.01	0.01	1.0171
mir-4782-x	19	AGTTTTGGATATGAAGAAA	1	0	0	0	0	1	0.01	0.01	0.01	0.01	1.0171
mir-3156-x	18	TCTGGAGGAGGGAGACAC	1	0	1	0	0	0	0.01	0.1241	0.01	0.01	0.01
mir-660-y	18	TACTGTGTGCATGGAATA	1	0	1	0	0	0	0.01	0.1241	0.01	0.01	0.01
mir-3073-y	18	GCTTGATGTCAACTGTGA	1	0	1	0	0	0	0.01	0.1241	0.01	0.01	0.01
mir-1327-y	18	TTAGAAAACTTTTAGGGA	1	0	0	0	0	1	0.01	0.01	0.01	0.01	1.0171
mir-7370-y	18	TGGACATCCTGTGTGAAA	1	0	0	0	1	0	0.01	0.01	0.01	0.4785	0.01
mir-433-y	19	CAGGATGGGCTCCTCGGTG	1	0	0	0	1	0	0.01	0.01	0.01	0.4785	0.01
mir-1908-y	18	CCGGCCCCCGGCGCCGCC	1	0	1	0	0	0	0.01	0.1241	0.01	0.01	0.01
mir-1731-x	18	CTGGACTGCAGGCACTGG	1	0	0	0	1	0	0.01	0.01	0.01	0.4785	0.01
mir-2824-y	18	ACTCCAAACCGACACAGG	1	0	1	0	0	0	0.01	0.1241	0.01	0.01	0.01
mir-6581-y	19	CGTGTCTCGCTGGTGGGCT	1	0	0	0	1	0	0.01	0.01	0.01	0.4785	0.01
mir-3718-x	18	GGGACAGGGCATGGGACA	1	0	0	0	1	0	0.01	0.01	0.01	0.4785	0.01
mir-304-x	20	TCTCAAACTTTAAATGTGTA	1	0	0	0	1	0	0.01	0.01	0.01	0.4785	0.01
mir-697-y	19	TCCTGGTCCTGTGGAAAAT	1	0	1	0	0	0	0.01	0.1241	0.01	0.01	0.01
mir-2460-x	18	CAGCTGTTGAGGCCTGGC	1	0	0	0	1	0	0.01	0.01	0.01	0.4785	0.01
mir-3120-x	21	CCTGTCTGTGCCTGCTGTACA	1	1	0	0	0	0	0.0915	0.01	0.01	0.01	0.01
mir-4832-y	19	TCAGAAAGACAACTTGCTG	1	0	0	0	0	1	0.01	0.01	0.01	0.01	1.0171
mir-9544-x	18	CAGTGGCCTTTTAGAACG	1	0	0	1	0	0	0.01	0.01	0.0924	0.01	0.01
mir-8844-y	18	CAGGCTGAAGGAACTGAG	1	0	0	1	0	0	0.01	0.01	0.0924	0.01	0.01
mir-2436-x	19	GCGGCTCAGATGTCGGGAG	1	0	0	0	0	1	0.01	0.01	0.01	0.01	1.0171
mir-7013-x	19	GTATGAAGAGGCCAGTCTC	1	0	0	0	0	1	0.01	0.01	0.01	0.01	1.0171
mir-9100-x	18	GTTGGTTGTCCTGGGGAA	1	0	1	0	0	0	0.01	0.1241	0.01	0.01	0.01
mir-9889-y	19	TCTCGAGCCGATGAAACGC	1	0	0	0	0	1	0.01	0.01	0.01	0.01	1.0171
mir-1893-y	18	AGGGCGCGGGCGCTGGAC	1	0	0	0	1	0	0.01	0.01	0.01	0.4785	0.01
mir-6518-y	18	AGGGAGAGGAGAAACAGC	1	0	0	1	0	0	0.01	0.01	0.0924	0.01	0.01
mir-3118-y	20	GAGTGACTGAATTATGAAAA	1	0	0	0	1	0	0.01	0.01	0.01	0.4785	0.01
mir-3023-y	18	TTGATTTCAGAAAAGTGG	1	0	1	0	0	0	0.01	0.1241	0.01	0.01	0.01
mir-3614-x	18	TTGGATCTGAGTGCTGCC	1	0	0	1	0	0	0.01	0.01	0.0924	0.01	0.01
mir-2229-y	21	AAAGACTGTTGGGTCCTGGGG	1	0	0	0	0	1	0.01	0.01	0.01	0.01	1.0171
mir-640-y	18	ATGATCCAGGAAACTGAC	1	0	0	0	0	1	0.01	0.01	0.01	0.01	1.0171
mir-4133-y	19	TTGATGTTGTGTTTTTGTA	1	0	0	0	1	0	0.01	0.01	0.01	0.4785	0.01
mir-5696-x	18	TTTTAAGTAGTCTGATGT	1	0	0	0	0	1	0.01	0.01	0.01	0.01	1.0171
mir-3269-y	18	TTTGTCTACATATAAAAA	1	0	0	0	1	0	0.01	0.01	0.01	0.4785	0.01
mir-1973-y	18	CCGTGCAAAGGTAGCATA	1	0	1	0	0	0	0.01	0.1241	0.01	0.01	0.01
mir-4507-y	18	GCTGGGATGGGCTGGTCT	1	0	0	1	0	0	0.01	0.01	0.0924	0.01	0.01
mir-4003-y	18	GATTGGGAACCAACACTG	1	0	0	1	0	0	0.01	0.01	0.0924	0.01	0.01
mir-664-y	19	TTCATTTGGCTCCCAGACT	1	0	0	0	1	0	0.01	0.01	0.01	0.4785	0.01
mir-3907-y	18	GCTCCTGGCTGGCTCCCA	1	0	1	0	0	0	0.01	0.1241	0.01	0.01	0.01
mir-3928-x	18	CTGAAGCTCTAAAGGTCC	1	0	1	0	0	0	0.01	0.1241	0.01	0.01	0.01
mir-54-x	18	TGAACTCAAGTGAACAGC	1	0	1	0	0	0	0.01	0.1241	0.01	0.01	0.01
mir-3244-y	18	TTAGCTGATGACGGAATC	1	0	0	1	0	0	0.01	0.01	0.0924	0.01	0.01
mir-9872-x	18	AAACGAGAGAGAGAGAGA	1	0	0	0	0	1	0.01	0.01	0.01	0.01	1.0171
mir-103-x	22	CAGCCTCTTTACAGTGCTGCCT	1	0	0	1	0	0	0.01	0.01	0.0924	0.01	0.01
mir-7466-y	18	CATCTTCCTGTAGAGGGA	1	0	0	0	1	0	0.01	0.01	0.01	0.4785	0.01
mir-1458-y	19	CTGTTATGCTGATGAGAAA	1	0	0	0	0	1	0.01	0.01	0.01	0.01	1.0171
mir-2985-y	22	TGTTATAGTATTCCACCTACCC	1	1	0	0	0	0	0.0915	0.01	0.01	0.01	0.01
mir-3811-x	18	TGTTGCTCAGGGTTGACT	1	0	0	0	0	1	0.01	0.01	0.01	0.01	1.0171
mir-3913-x	19	TTGGCACTGATCTTGATGG	1	0	0	0	1	0	0.01	0.01	0.01	0.4785	0.01
mir-1476-x	18	TGGACAAAGGAAAATGTA	1	0	0	0	0	1	0.01	0.01	0.01	0.01	1.0171
mir-370-y	22	GCCTGCTGGGGTGGAACCTGGT	1	0	0	0	1	0	0.01	0.01	0.01	0.4785	0.01
mir-357-y	18	TGCCAGTCAATAACGGAA	1	0	0	0	0	1	0.01	0.01	0.01	0.01	1.0171
mir-8944-y	19	TGTTGGAGCTGTGCTTGGC	1	0	0	0	1	0	0.01	0.01	0.01	0.4785	0.01
mir-4646-x	18	TGGGAAGAGTAGCTGAGA	1	0	0	0	1	0	0.01	0.01	0.01	0.4785	0.01
mir-3961-y	20	GTGCCCGCAGCTCAGTTGGA	1	1	0	0	0	0	0.0915	0.01	0.01	0.01	0.01
mir-5465-x	18	GAGAGAAATAGATCAACA	1	0	0	0	0	1	0.01	0.01	0.01	0.01	1.0171
mir-3144-y	19	TATCTCTGTTCGGTCTCTT	1	0	1	0	0	0	0.01	0.1241	0.01	0.01	0.01
mir-4760-y	19	TAAATTCATGTTCAATAGA	1	0	0	0	1	0	0.01	0.01	0.01	0.4785	0.01
mir-2859-y	18	TTATCGGACAGGACAACT	1	0	0	1	0	0	0.01	0.01	0.0924	0.01	0.01
mir-2965-y	20	TGCAGGACTGCGTCAGTGAG	1	0	0	0	1	0	0.01	0.01	0.01	0.4785	0.01
mir-2059-y	19	GAAACGGCTGCAATTCTTT	1	0	0	1	0	0	0.01	0.01	0.0924	0.01	0.01
mir-6677-y	18	CTCAGACACGTTTGGAGG	1	0	0	1	0	0	0.01	0.01	0.0924	0.01	0.01
mir-6698-y	18	TTGGTGAGAGTGAGAAGT	1	0	0	0	0	1	0.01	0.01	0.01	0.01	1.0171
mir-5088-x	18	TCAAGGATTGGATGGACG	1	0	0	0	1	0	0.01	0.01	0.01	0.4785	0.01
mir-6527-y	18	TTCACGAGGATGAAGAGA	1	0	0	0	0	1	0.01	0.01	0.01	0.01	1.0171
mir-797-x	19	TCACAGGAAACACAATGAG	1	0	0	0	1	0	0.01	0.01	0.01	0.4785	0.01
mir-4552-y	18	CACTTCTTCACTGCTGCT	1	0	0	0	1	0	0.01	0.01	0.01	0.4785	0.01
mir-3161-x	18	TAAGAACAGAGGGGCAGA	1	0	0	0	1	0	0.01	0.01	0.01	0.4785	0.01
mir-3405-x	19	TTCCATTGTGTTTTTGAGA	1	0	0	0	1	0	0.01	0.01	0.01	0.4785	0.01
mir-2946-y	19	TACAGAAAAGATATGTGGA	1	0	0	0	0	1	0.01	0.01	0.01	0.01	1.0171
mir-977-y	18	TGAGATATTCCAGTTGTC	1	0	0	0	0	1	0.01	0.01	0.01	0.01	1.0171
mir-5461-y	19	TCTCAATTCACTGCACTTC	1	0	0	0	0	1	0.01	0.01	0.01	0.01	1.0171
mir-7379-y	18	CTGGATGCCTTGATGTTG	1	0	0	0	0	1	0.01	0.01	0.01	0.01	1.0171
mir-1296-x	22	TTAGGGCCCTGGCTCCATCTCC	1	0	1	0	0	0	0.01	0.1241	0.01	0.01	0.01
mir-1249-x	18	GAGGAGGGAGGGGAAGGG	1	1	0	0	0	0	0.0915	0.01	0.01	0.01	0.01
mir-7403-y	19	TGGCTGTTCTGGACTGTCC	1	0	0	0	1	0	0.01	0.01	0.01	0.4785	0.01
mir-8064-x	19	TGAGCATATTGAGCGAGCG	1	0	0	0	0	1	0.01	0.01	0.01	0.01	1.0171
mir-4684-x	19	TACTGAATTACAACATACA	1	0	1	0	0	0	0.01	0.1241	0.01	0.01	0.01
mir-3723-x	18	AGTGTTTCAAAGTTTTGG	1	0	0	0	0	1	0.01	0.01	0.01	0.01	1.0171
mir-6669-x	18	GGTGAGAAGGGAGCAAGG	1	0	0	1	0	0	0.01	0.01	0.0924	0.01	0.01
mir-4582-x	18	CATGTCCTCCTGTGTGTA	1	0	0	0	0	1	0.01	0.01	0.01	0.01	1.0171
mir-3781-y	18	TTACTGATTGATCGATCG	1	0	1	0	0	0	0.01	0.1241	0.01	0.01	0.01
mir-6165-x	18	CTGCAGGAGGAGAGGGGA	1	0	0	0	1	0	0.01	0.01	0.01	0.4785	0.01
mir-2222-y	19	ATGACAAGAACAGATCAAG	1	0	0	0	1	0	0.01	0.01	0.01	0.4785	0.01
mir-3807-x	18	GGCCATCATGTGCGGCCA	1	0	1	0	0	0	0.01	0.1241	0.01	0.01	0.01
mir-337-x	21	CGGCGTCGTGCAGGAGTTGAT	1	0	1	0	0	0	0.01	0.1241	0.01	0.01	0.01
mir-796-x	18	TGTAGTTGTGGTTAGAAA	1	0	0	0	1	0	0.01	0.01	0.01	0.4785	0.01
mir-5326-y	18	TGCATAGCAAACAAATGA	1	0	0	0	0	1	0.01	0.01	0.01	0.01	1.0171
mir-4836-y	21	TCTCAGGTGTTAAAACTTTTC	1	0	0	0	1	0	0.01	0.01	0.01	0.4785	0.01
mir-362-y	22	AACACACCTATTCAAGGATTCA	1	0	0	1	0	0	0.01	0.01	0.0924	0.01	0.01
mir-3650-x	18	TGTGTGTCTGTAGAGTGC	1	0	0	0	0	1	0.01	0.01	0.01	0.01	1.0171
mir-7937-x	18	TATGTTATGAGTGTTGAA	1	0	0	0	0	1	0.01	0.01	0.01	0.01	1.0171
mir-3246-x	19	TTCCTATCAGAACATGGTG	1	0	0	0	0	1	0.01	0.01	0.01	0.01	1.0171
mir-4949-x	20	CACACTCGCACGCACACACA	1	0	0	1	0	0	0.01	0.01	0.0924	0.01	0.01
mir-8964-x	18	GAGTGTAGAATTGACGGA	1	0	0	0	0	1	0.01	0.01	0.01	0.01	1.0171
mir-6899-y	19	TCTCCTTCGGTGTCTTCTG	1	0	0	0	0	1	0.01	0.01	0.01	0.01	1.0171
mir-9364-x	20	CACAGTTCACCTTGCCAGGG	1	0	1	0	0	0	0.01	0.1241	0.01	0.01	0.01
mir-6397-y	18	TGGAGATTTACAGTGGAG	1	0	0	0	0	1	0.01	0.01	0.01	0.01	1.0171
mir-1202-x	18	TTCCAGGTGCAGTGGGGG	1	0	1	0	0	0	0.01	0.1241	0.01	0.01	0.01
mir-354-x	18	TGCGGCATCAGACGGGTA	1	0	0	0	1	0	0.01	0.01	0.01	0.4785	0.01
mir-2322-x	18	CAGCGAAGTCCTTCCTCA	1	0	0	1	0	0	0.01	0.01	0.0924	0.01	0.01
mir-6534-y	18	CCCAGAGCAGTCAGGACG	1	0	0	0	1	0	0.01	0.01	0.01	0.4785	0.01
mir-1828-y	18	GCTGGAAGCATCTAAGTG	1	0	1	0	0	0	0.01	0.1241	0.01	0.01	0.01
mir-2329-x	18	TCAGCTCTGATCACAGAT	1	0	1	0	0	0	0.01	0.1241	0.01	0.01	0.01
mir-2370-x	18	TGGTAAAATGAAAGTCGG	1	0	1	0	0	0	0.01	0.1241	0.01	0.01	0.01
mir-6739-x	18	TGTGATAGAGAAAGAACA	1	0	0	0	0	1	0.01	0.01	0.01	0.01	1.0171
mir-8102-y	18	TGCACGAGGGGGAACGAG	1	0	0	1	0	0	0.01	0.01	0.0924	0.01	0.01
mir-6545-y	21	TAGAGCTGATTTTCTGTCAAT	1	0	0	0	0	1	0.01	0.01	0.01	0.01	1.0171
mir-7377-x	18	GAGGTGAGCCAGGAAGGA	1	0	0	0	0	1	0.01	0.01	0.01	0.01	1.0171
mir-6372-x	18	TCTGTGGAAACTTCCAGC	1	0	0	0	0	1	0.01	0.01	0.01	0.01	1.0171
mir-6-x	23	AGGGAACTTCTGCTGCTGATATA	1	0	0	1	0	0	0.01	0.01	0.0924	0.01	0.01
mir-6696-y	18	AGACTTGGCTGATAAAAG	1	0	1	0	0	0	0.01	0.1241	0.01	0.01	0.01
mir-4449-y	18	CCGTCCCGGTGCCGGTCG	1	0	1	0	0	0	0.01	0.1241	0.01	0.01	0.01
mir-1544-y	19	CTCTATCCCTGGTGCTGGT	1	0	0	0	1	0	0.01	0.01	0.01	0.4785	0.01
mir-4424-x	19	AGCTAACTGAAAATGGACT	1	0	0	0	0	1	0.01	0.01	0.01	0.01	1.0171
mir-8264-x	18	GTTGAGGTCATGGTCTAG	1	0	1	0	0	0	0.01	0.1241	0.01	0.01	0.01
mir-8156-y	19	TGTCAAGACCGTCCTCACT	1	0	0	0	0	1	0.01	0.01	0.01	0.01	1.0171
mir-6571-x	20	CAGCTGTTTGGATCTTTAGG	1	1	0	0	0	0	0.0915	0.01	0.01	0.01	0.01
mir-3084-x	18	TGATGGTTAATGAGCAGA	1	0	0	0	1	0	0.01	0.01	0.01	0.4785	0.01
mir-65-y	18	CTACGCGGAGTGCGATGC	1	0	0	1	0	0	0.01	0.01	0.0924	0.01	0.01
mir-6812-y	18	CCCTTCCCCTGCCCCCAG	1	0	0	0	1	0	0.01	0.01	0.01	0.4785	0.01
mir-8510-x	18	TGTGATCTCAGCCGCAAA	1	0	0	0	0	1	0.01	0.01	0.01	0.01	1.0171
mir-6551-x	19	GGGGTCCATCTCTGCAGCC	1	0	0	0	0	1	0.01	0.01	0.01	0.01	1.0171
mir-7656-x	18	ATGGGATCAGATAACCTG	1	0	0	0	1	0	0.01	0.01	0.01	0.4785	0.01
mir-789-x	20	AGAAGACTCAGGCAGGGACT	1	0	0	0	0	1	0.01	0.01	0.01	0.01	1.0171
mir-3885-x	18	GAAGATGGCGGCGGCGGC	1	0	1	0	0	0	0.01	0.1241	0.01	0.01	0.01
mir-3103-x	18	GAGGGAGGAGCAGCTGTT	1	0	1	0	0	0	0.01	0.1241	0.01	0.01	0.01
mir-6119-x	22	GAGGTAAAAAATTGATTTGACT	1	0	0	1	0	0	0.01	0.01	0.0924	0.01	0.01
mir-6127-z	18	ATGAGGGAGTGGGGGGGG	1	0	0	0	0	1	0.01	0.01	0.01	0.01	1.0171
mir-9247-y	20	TGGACTAATAGACTGCAAAG	1	0	0	0	1	0	0.01	0.01	0.01	0.4785	0.01
mir-2328-y	18	CATCTGGGGAGGGGGTCA	1	0	0	1	0	0	0.01	0.01	0.0924	0.01	0.01
mir-7472-x	19	CTGGTGTTGAAGCTGGAGC	1	0	1	0	0	0	0.01	0.1241	0.01	0.01	0.01
mir-8346-y	20	CCTGTATCAGATAACAAGGA	1	0	1	0	0	0	0.01	0.1241	0.01	0.01	0.01
mir-4775-x	18	TTTATTTTTTGTTTCGCT	1	0	0	0	1	0	0.01	0.01	0.01	0.4785	0.01
mir-2399-y	18	TAAGAACTTCAGAAAGTG	1	0	1	0	0	0	0.01	0.1241	0.01	0.01	0.01
mir-9163-x	18	GACCCAAGAAGCCTGGCC	1	0	0	0	1	0	0.01	0.01	0.01	0.4785	0.01
mir-9465-y	18	ATTTGGATTGGAGAAATT	1	0	0	0	1	0	0.01	0.01	0.01	0.4785	0.01
mir-2015-x	18	TACTGAGGAGGGGAGAGA	1	0	0	0	0	1	0.01	0.01	0.01	0.01	1.0171
mir-8158-y	19	TACATGTGAAACTTCCTCC	1	0	0	0	0	1	0.01	0.01	0.01	0.01	1.0171
mir-545-y	18	CAACAAACATTTATTGGT	1	0	0	0	1	0	0.01	0.01	0.01	0.4785	0.01
mir-3654-y	18	GCGACTGGAGATGCTGAG	1	0	0	1	0	0	0.01	0.01	0.0924	0.01	0.01
mir-2062-x	19	CTGCAACAATGTTTTATCA	1	0	0	0	0	1	0.01	0.01	0.01	0.01	1.0171
mir-3872-x	18	TACAGTCATAAATGCATT	1	0	0	0	1	0	0.01	0.01	0.01	0.4785	0.01
mir-42-x	19	TGGGTGTACGCTTTTTCGG	1	0	1	0	0	0	0.01	0.1241	0.01	0.01	0.01
mir-4796-y	18	AAAGTGGCAGAGTAGAGC	1	0	0	1	0	0	0.01	0.01	0.0924	0.01	0.01
mir-3821-y	18	TAGTGAATGAGAATGTTA	1	0	0	0	0	1	0.01	0.01	0.01	0.01	1.0171
mir-2855-x	19	GGTAACTTGGAATCGCTGG	1	0	0	0	1	0	0.01	0.01	0.01	0.4785	0.01
mir-6000-y	18	TGGAGATGAGTAGTACCC	1	0	0	0	0	1	0.01	0.01	0.01	0.01	1.0171
mir-8907-x	18	ATTCTGGAGTGGGAGGAT	1	1	0	0	0	0	0.0915	0.01	0.01	0.01	0.01
mir-6793-x	18	GGGTTCTGGGCTGCGGTG	1	0	0	0	1	0	0.01	0.01	0.01	0.4785	0.01
mir-9120-y	19	CATCAGTCTCTCTCTCTCT	1	0	0	1	0	0	0.01	0.01	0.0924	0.01	0.01
mir-6939-x	18	CAGCTGGCGGGTGGAAGC	1	0	0	0	1	0	0.01	0.01	0.01	0.4785	0.01
mir-3404-y	18	TCTTCTCTCCAATAGTGT	1	0	0	0	1	0	0.01	0.01	0.01	0.4785	0.01
mir-3047-y	20	TAAAAACCTTCAAAACTCCC	1	0	0	0	1	0	0.01	0.01	0.01	0.4785	0.01
mir-1478-x	19	TATTAAGGAGCAGGCTGAC	1	0	0	0	0	1	0.01	0.01	0.01	0.01	1.0171
mir-1569-y	18	TTGGTAAGTTGCTCTGCA	1	0	0	0	0	1	0.01	0.01	0.01	0.01	1.0171
mir-9885-x	19	TTCGCAATGATCGGACGTG	1	0	0	0	1	0	0.01	0.01	0.01	0.4785	0.01
mir-6783-x	18	AAAATTCCTGAACCGGGA	1	0	0	1	0	0	0.01	0.01	0.0924	0.01	0.01
mir-5451-y	18	TAAGATCGGAAAGAACTA	1	0	0	0	1	0	0.01	0.01	0.01	0.4785	0.01
mir-2375-y	19	CAGTGATGGAGAAGTCAGA	1	0	0	0	0	1	0.01	0.01	0.01	0.01	1.0171
mir-6943-x	18	GTGAGGTTGGAAGCAGGG	1	0	0	0	1	0	0.01	0.01	0.01	0.4785	0.01
mir-7040-x	18	CGGAGGGTGATGGAGGCT	1	1	0	0	0	0	0.0915	0.01	0.01	0.01	0.01
mir-672-x	18	TGAGGTTGGAGCACTGTG	1	0	0	1	0	0	0.01	0.01	0.0924	0.01	0.01
mir-6385-x	18	GATGACCGAGAGGAAGAG	1	0	0	1	0	0	0.01	0.01	0.0924	0.01	0.01
mir-3265-x	19	AGACTGCGAGTTCGTGTCT	1	0	1	0	0	0	0.01	0.1241	0.01	0.01	0.01
mir-7111-x	18	GGGGAGGAAGGAGAGGAC	1	0	0	0	1	0	0.01	0.01	0.01	0.4785	0.01
mir-2522-x	19	TGAATGCGGTGTTGTTGGT	1	0	1	0	0	0	0.01	0.1241	0.01	0.01	0.01
mir-3926-x	19	TGGTCAATAAGCAGGCAGA	1	0	0	0	1	0	0.01	0.01	0.01	0.4785	0.01
mir-8873-x	18	CCTGAAGGCAGTGTGGAG	1	1	0	0	0	0	0.0915	0.01	0.01	0.01	0.01
mir-3333-x	19	TTCGAGAAGAAAGACAAAA	1	0	0	0	1	0	0.01	0.01	0.01	0.4785	0.01
mir-2175-y	18	TGAAACTCTTTTTGCAAA	1	0	0	0	1	0	0.01	0.01	0.01	0.4785	0.01
mir-4658-y	19	GACTGTGGTTCCTGGAGGA	1	0	1	0	0	0	0.01	0.1241	0.01	0.01	0.01
mir-7108-y	18	ACCGGCCCGTCTCCTCAC	1	1	0	0	0	0	0.0915	0.01	0.01	0.01	0.01
mir-6489-x	20	CACCGGACTGCCGCCCTTGG	1	0	0	1	0	0	0.01	0.01	0.0924	0.01	0.01
mir-3159-x	19	TAGGATTTCAAGTGTCTGC	1	0	0	0	0	1	0.01	0.01	0.01	0.01	1.0171
mir-8846-y	18	GGGGCAGATGTGGCCTAA	1	0	1	0	0	0	0.01	0.1241	0.01	0.01	0.01
mir-932-y	22	TGCAAGCAGTGCGGAAGTGAGG	1	0	1	0	0	0	0.01	0.1241	0.01	0.01	0.01
mir-9280-y	18	CTCCCAGTCTGCCCTCCC	1	0	0	0	1	0	0.01	0.01	0.01	0.4785	0.01
mir-5853-x	19	TATTGTTGATGCTGGTGGA	1	0	1	0	0	0	0.01	0.1241	0.01	0.01	0.01
mir-8893-y	18	TGCAGTTTGGGCTCTGGT	1	0	0	0	0	1	0.01	0.01	0.01	0.01	1.0171
mir-8230-x	18	TAATCTCAGCTGGTGTGT	1	0	0	1	0	0	0.01	0.01	0.0924	0.01	0.01
mir-2390-x	20	TGTGTGATTTTGTTTTTCCT	1	0	0	0	1	0	0.01	0.01	0.01	0.4785	0.01
mir-9190-y	19	GCTCCTGTGATTAGTAGTA	1	0	0	0	0	1	0.01	0.01	0.01	0.01	1.0171
mir-3147-x	18	TTGGGCGGGGAGGAGGGT	1	0	1	0	0	0	0.01	0.1241	0.01	0.01	0.01
mir-7450-y	19	TTCCTGGTACTGATGGAGC	1	1	0	0	0	0	0.0915	0.01	0.01	0.01	0.01
mir-1231-x	18	GGCTGGGCGGACTGCTGC	1	0	1	0	0	0	0.01	0.1241	0.01	0.01	0.01
mir-6511-x	18	CCTGGAGGCAGCAGTGGG	1	0	1	0	0	0	0.01	0.1241	0.01	0.01	0.01
mir-2769-y	20	ATATTATCAGGTTTTAGGTC	1	1	0	0	0	0	0.0915	0.01	0.01	0.01	0.01
mir-1015-y	19	CTGGGTCATCACTCTTGCA	1	0	0	1	0	0	0.01	0.01	0.0924	0.01	0.01
mir-767-x	23	TGCACCATGGTTGTCTGAGCATG	1	0	0	0	1	0	0.01	0.01	0.01	0.4785	0.01
mir-2042-x	18	TTAAACATCATCCTTGCA	1	0	0	0	0	1	0.01	0.01	0.01	0.01	1.0171
mir-3826-y	19	ATCCCCGTCTTCGCCTCGG	1	0	0	0	1	0	0.01	0.01	0.01	0.4785	0.01
mir-4848-x	19	TTTGAGTGGAGGCTTTTGG	1	0	0	0	0	1	0.01	0.01	0.01	0.01	1.0171
mir-8434-y	18	TTACATCTGATATAGGTT	1	0	1	0	0	0	0.01	0.1241	0.01	0.01	0.01
mir-495-y	18	AAACAAACAAGGTGCGCT	1	0	0	0	0	1	0.01	0.01	0.01	0.01	1.0171
mir-2491-y	18	AGCAACAACAGCAGCAGC	1	0	0	0	1	0	0.01	0.01	0.01	0.4785	0.01
mir-7013-y	20	CACTTTCTGTTTCCTCTTCC	1	0	0	0	1	0	0.01	0.01	0.01	0.4785	0.01
mir-5009-x	22	ACTGTTTTAGATTTGGGGATAT	1	0	0	0	1	0	0.01	0.01	0.01	0.4785	0.01
mir-515-x	18	TCTCCAGATGAAAGCACT	1	0	0	0	1	0	0.01	0.01	0.01	0.4785	0.01
mir-7852-y	18	TAATAGTCAAAGGCAATT	1	0	0	0	0	1	0.01	0.01	0.01	0.01	1.0171
mir-6956-y	18	CTGACAGGCCTATCCTTT	1	0	1	0	0	0	0.01	0.1241	0.01	0.01	0.01
mir-4500-y	19	TGAGGTAGTAGTTTGTTGT	1	1	0	0	0	0	0.0915	0.01	0.01	0.01	0.01
mir-3268-x	21	TGCAGTATGATTCATTAGGAG	1	0	1	0	0	0	0.01	0.1241	0.01	0.01	0.01
mir-7037-y	18	CCCCTAATGTCACCTGGA	1	0	0	0	1	0	0.01	0.01	0.01	0.4785	0.01
mir-8962-y	18	AGCATGTCTGCAGACATT	1	0	0	1	0	0	0.01	0.01	0.0924	0.01	0.01
mir-1574-x	18	CTCTGTGACTTCAGCTTG	1	0	0	0	1	0	0.01	0.01	0.01	0.4785	0.01
mir-2847-y	18	TGTGTTTGTCAGAGCGTT	1	0	0	0	0	1	0.01	0.01	0.01	0.01	1.0171
mir-8885-y	20	TCTCTGTGCTGTATGTCTGC	1	0	1	0	0	0	0.01	0.1241	0.01	0.01	0.01
mir-6744-x	18	GGATGACGGTGGAGACCT	1	0	0	1	0	0	0.01	0.01	0.0924	0.01	0.01
mir-6995-y	20	TGTGTCCTCTTCCTATCACA	1	1	0	0	0	0	0.0915	0.01	0.01	0.01	0.01
mir-1687-x	18	TGAGGACATCAGCCAGCT	1	0	0	0	0	1	0.01	0.01	0.01	0.01	1.0171
mir-8233-x	19	TGTCTCACCTCGTGTTCAT	1	0	0	0	0	1	0.01	0.01	0.01	0.01	1.0171
mir-9008-x	18	TTGCCAGCTGTCAGCAGA	1	0	0	0	1	0	0.01	0.01	0.01	0.4785	0.01
mir-1643-y	19	GAAAAATTGCTGTTAGTGG	1	0	1	0	0	0	0.01	0.1241	0.01	0.01	0.01
mir-7974-y	19	GCTGTGATGCACTCCTGAG	1	0	0	0	0	1	0.01	0.01	0.01	0.01	1.0171
mir-2553-x	18	TGCGGCTAAGAGCTGTGC	1	0	1	0	0	0	0.01	0.1241	0.01	0.01	0.01
mir-2555-x	19	TGTTATATAGTGATTTTGG	1	0	0	0	0	1	0.01	0.01	0.01	0.01	1.0171
mir-7568-y	19	TGACCGACCAGGTGCTGCA	1	0	0	0	0	1	0.01	0.01	0.01	0.01	1.0171
mir-5418-y	19	CCCTTTCTCACTCTGTTGC	1	0	1	0	0	0	0.01	0.1241	0.01	0.01	0.01
mir-754-x	19	ATGTTGCTTAGGGGTAGTA	1	0	0	0	0	1	0.01	0.01	0.01	0.01	1.0171
mir-1889-y	18	TCCACGTCACAGATTGGG	1	0	0	0	0	1	0.01	0.01	0.01	0.01	1.0171
mir-3231-y	18	GTTGCTGAAATATATCTG	1	0	1	0	0	0	0.01	0.1241	0.01	0.01	0.01
mir-1677-y	18	TTCAGGAGGAGCATGATT	1	0	0	0	1	0	0.01	0.01	0.01	0.4785	0.01
mir-5857-x	19	TTGGGATTGGCTTAGGAGG	1	1	0	0	0	0	0.0915	0.01	0.01	0.01	0.01
mir-6724-x	18	CTGGGCCCGCGCCGGGCT	1	0	0	0	1	0	0.01	0.01	0.01	0.4785	0.01
mir-2976-x	18	AGCGGAGCGGAGGGAGGA	1	0	0	0	1	0	0.01	0.01	0.01	0.4785	0.01
mir-4653-y	19	GAGTTAATGGTTGCATGGA	1	0	0	0	1	0	0.01	0.01	0.01	0.4785	0.01
mir-7060-x	19	TGCTTGGAAGAATGGGAAA	1	0	0	0	1	0	0.01	0.01	0.01	0.4785	0.01
mir-1700-y	20	TCCATCAGAGGCATGGGATG	1	0	0	1	0	0	0.01	0.01	0.0924	0.01	0.01
mir-5692-y	19	ATATTACAGTAGGTGGACA	1	0	0	0	0	1	0.01	0.01	0.01	0.01	1.0171
mir-8112-y	18	CTCCACCACCTCCACCTC	1	0	0	0	1	0	0.01	0.01	0.01	0.4785	0.01
mir-7225-y	19	TCTAGACATTCTCTGCAGC	1	0	0	0	0	1	0.01	0.01	0.01	0.01	1.0171
mir-6996-x	19	ACGGGACAGAGCAAAGTCA	1	1	0	0	0	0	0.0915	0.01	0.01	0.01	0.01
mir-5433-y	18	TAGTACTGTATCCTCTGG	1	0	0	0	1	0	0.01	0.01	0.01	0.4785	0.01
mir-3681-x	18	GTAGCGGATGATGCATTC	1	0	0	1	0	0	0.01	0.01	0.0924	0.01	0.01
mir-1688-y	18	TGGTAGAGACAGAGATGG	1	0	0	0	0	1	0.01	0.01	0.01	0.01	1.0171
mir-5420-y	18	AGCTACATTGTCTGGGTA	1	0	0	0	1	0	0.01	0.01	0.01	0.4785	0.01
mir-9222-x	19	CTCCTTGATTTTGAACTTC	1	0	0	0	1	0	0.01	0.01	0.01	0.4785	0.01
mir-4961-y	19	TATGGATATCCAAATCAGA	1	0	0	0	0	1	0.01	0.01	0.01	0.01	1.0171
mir-7392-x	18	TAGGAATATACCTTGGTT	1	0	0	0	0	1	0.01	0.01	0.01	0.01	1.0171
mir-9358-y	19	TTGACATGCTTGTGCAAGA	1	0	0	0	0	1	0.01	0.01	0.01	0.01	1.0171
mir-9022-y	18	AGGGACGGCTTGGGTGGG	1	0	0	0	0	1	0.01	0.01	0.01	0.01	1.0171
mir-8509-x	18	TTTAAATCCTCTTTTGCG	1	0	0	0	0	1	0.01	0.01	0.01	0.01	1.0171
mir-2799-x	19	AGGTTTCAGAACATGATGA	1	0	0	1	0	0	0.01	0.01	0.0924	0.01	0.01
mir-3386-x	19	CAGATCTTTGGTATGCCAT	1	0	0	0	0	1	0.01	0.01	0.01	0.01	1.0171
mir-4122-y	18	ATCTTAGTTTGTTTGCAG	1	0	0	0	0	1	0.01	0.01	0.01	0.01	1.0171
mir-577-y	18	CAATACTGTATCTGCTGT	1	0	1	0	0	0	0.01	0.1241	0.01	0.01	0.01
mir-4737-x	19	CAAGGATGCTGACAGAGCC	1	0	1	0	0	0	0.01	0.1241	0.01	0.01	0.01
mir-9212-y	18	CACCATGGGGGGATCTGG	1	0	0	0	0	1	0.01	0.01	0.01	0.01	1.0171
mir-9298-y	19	CTGATCGTCAGGTTCTGAT	1	0	1	0	0	0	0.01	0.1241	0.01	0.01	0.01
mir-9216-y	18	ACTGGATGCTGGACAAAC	1	1	0	0	0	0	0.0915	0.01	0.01	0.01	0.01
mir-556-x	18	AGAAATCATTGTAATATG	1	0	0	0	0	1	0.01	0.01	0.01	0.01	1.0171
mir-519-y	19	TGCATCTTCTTAAAGGATT	1	0	1	0	0	0	0.01	0.1241	0.01	0.01	0.01
mir-4814-y	19	TCAAACTTGGTTGAGAAGT	1	0	0	0	1	0	0.01	0.01	0.01	0.4785	0.01
mir-8535-y	18	TGTAGATAGGTGGTGTGA	1	0	0	0	1	0	0.01	0.01	0.01	0.4785	0.01
mir-313-x	23	CTGCTGCGGATGGGGGCAGTACT	1	0	0	1	0	0	0.01	0.01	0.0924	0.01	0.01
mir-3473-y	18	TAGGATTGGAGAGATGGA	1	0	0	0	1	0	0.01	0.01	0.01	0.4785	0.01
mir-4088-x	18	CTATTATGAGATGATGGA	1	0	0	0	1	0	0.01	0.01	0.01	0.4785	0.01
mir-786-x	18	AGATCTGTTGGGGTATTT	1	0	0	1	0	0	0.01	0.01	0.0924	0.01	0.01
mir-284-x	19	CCTGTAATGAAGTTGACTG	1	0	0	0	1	0	0.01	0.01	0.01	0.4785	0.01
mir-4254-y	19	TGCCTGGAGCTACTGGACC	1	0	0	0	0	1	0.01	0.01	0.01	0.01	1.0171
mir-7380-y	18	GGTAATGACGGTACCTGA	1	0	1	0	0	0	0.01	0.1241	0.01	0.01	0.01
mir-883-y	20	AGTAACAGCAACATCGCTCA	1	0	1	0	0	0	0.01	0.1241	0.01	0.01	0.01
mir-211-y	21	GCAAGGACAGCAAAGGGAGGC	1	1	0	0	0	0	0.0915	0.01	0.01	0.01	0.01
mir-6648-x	20	GGAGCGTTCAGAATGGCGGA	1	0	0	0	1	0	0.01	0.01	0.01	0.4785	0.01
mir-622-y	18	CGACTGAGGATGGAGCTG	1	0	0	0	0	1	0.01	0.01	0.01	0.01	1.0171
mir-2406-x	18	GGGAAGAAGGAGGCGGGA	1	0	0	0	0	1	0.01	0.01	0.01	0.01	1.0171
mir-3724-y	18	TGTAGTAAACTTTGAATA	1	0	0	0	1	0	0.01	0.01	0.01	0.4785	0.01
mir-7444-y	18	TTAGGTGCAGCGTTGCGG	1	0	1	0	0	0	0.01	0.1241	0.01	0.01	0.01
mir-664-x	18	CTGGCTGGGGAAAAAAAA	1	0	0	0	0	1	0.01	0.01	0.01	0.01	1.0171
mir-6994-x	18	TCACAAAGCTGGGTGAAA	1	0	0	0	0	1	0.01	0.01	0.01	0.01	1.0171
mir-7274-x	18	GAGAAAGGCCGAGAGAGA	1	0	0	0	1	0	0.01	0.01	0.01	0.4785	0.01
mir-8323-x	19	TATAATTCAGAGGAGATCA	1	0	0	0	1	0	0.01	0.01	0.01	0.4785	0.01
mir-73-x	18	TGGACTTCCAGATGGAGC	1	0	0	1	0	0	0.01	0.01	0.0924	0.01	0.01
mir-4496-y	19	TGAGGAAACTGAAGCAGAT	1	0	0	0	0	1	0.01	0.01	0.01	0.01	1.0171
mir-972-y	19	CCAATACGAATATTTAAGC	1	0	0	0	0	1	0.01	0.01	0.01	0.01	1.0171
mir-7644-x	18	CATAATCTGAAGGAAAAG	1	0	0	0	0	1	0.01	0.01	0.01	0.01	1.0171
mir-8061-x	18	TAGAGTAGAGGATATTGG	1	0	0	0	0	1	0.01	0.01	0.01	0.01	1.0171
mir-6920-x	18	ACACAATGTAAATACTGC	1	0	0	0	0	1	0.01	0.01	0.01	0.01	1.0171
mir-2841-y	18	TCATAAATAAGAGCTCAA	1	0	0	0	1	0	0.01	0.01	0.01	0.4785	0.01
mir-3890-x	18	AGCAACTGTATCTGGGGA	1	0	1	0	0	0	0.01	0.1241	0.01	0.01	0.01
mir-932-x	22	TCAATTCCGTAGTGCATTGCAG	1	0	1	0	0	0	0.01	0.1241	0.01	0.01	0.01
mir-3064-x	19	TTTGGATGATGTGGTGTGC	1	0	0	0	0	1	0.01	0.01	0.01	0.01	1.0171
mir-3355-y	19	TTTAATACTATAAAGCTGC	1	0	0	0	1	0	0.01	0.01	0.01	0.4785	0.01
mir-232-x	20	TAAATGCATCTAAGATCAGA	1	0	0	0	1	0	0.01	0.01	0.01	0.4785	0.01
mir-6827-y	18	TCGCTTCTTTTTCCCAGG	1	0	0	0	1	0	0.01	0.01	0.01	0.4785	0.01
mir-7027-x	18	TGGAAAAGGAGAAACAGC	1	0	1	0	0	0	0.01	0.1241	0.01	0.01	0.01
mir-1685-y	19	CACAGTAATGGTCTGAAAT	1	1	0	0	0	0	0.0915	0.01	0.01	0.01	0.01
mir-6641-y	19	TGCTGTGTGAAAAAAGCTA	1	0	0	0	0	1	0.01	0.01	0.01	0.01	1.0171
mir-2237-x	20	CTGTAAATTCTCGGACATTT	1	0	0	0	1	0	0.01	0.01	0.01	0.4785	0.01
mir-3270-x	20	TTTTCCTAAAACGATCAATT	1	0	0	0	0	1	0.01	0.01	0.01	0.01	1.0171
mir-4035-y	18	ACAGATACTGTGACATTT	1	0	0	1	0	0	0.01	0.01	0.0924	0.01	0.01
mir-6633-x	18	GAGGAATATATGGCTGAC	1	0	0	1	0	0	0.01	0.01	0.0924	0.01	0.01
mir-63-y	18	TCTGACTTTCAAACGAGC	1	0	1	0	0	0	0.01	0.1241	0.01	0.01	0.01
mir-6756-x	18	AGGGTGGATCTGGAGGTG	1	0	0	0	1	0	0.01	0.01	0.01	0.4785	0.01
mir-6007-x	18	AATACGTTAGAAACATGA	1	0	1	0	0	0	0.01	0.1241	0.01	0.01	0.01
mir-4849-y	19	TGTGGAACAAGTGGAGGGT	1	0	0	0	0	1	0.01	0.01	0.01	0.01	1.0171
mir-5876-y	18	GCTGGGAGGAGATGAGGG	1	0	0	0	1	0	0.01	0.01	0.01	0.4785	0.01
mir-7570-y	19	TTTTCTGTGCGCCGGCACT	1	0	0	0	1	0	0.01	0.01	0.01	0.4785	0.01
mir-7219-x	19	TAGAGCTGAGGATTGAGAT	1	0	0	0	1	0	0.01	0.01	0.01	0.4785	0.01
mir-616-y	18	TGGACGGTTTGAGCAGGG	1	0	0	0	0	1	0.01	0.01	0.01	0.01	1.0171
mir-6896-y	19	TGTTTCTGTCTCTCACATA	1	0	0	0	0	1	0.01	0.01	0.01	0.01	1.0171
mir-7586-y	20	TGGATTCCTCTCTGTTTGCC	1	0	0	0	0	1	0.01	0.01	0.01	0.01	1.0171
mir-3766-y	18	TGGTTTTGAAGATGAAGA	1	0	1	0	0	0	0.01	0.1241	0.01	0.01	0.01
mir-9152-y	18	CGGGTCTGGACGTGGTCG	1	0	0	0	0	1	0.01	0.01	0.01	0.01	1.0171
mir-7080-x	18	GTGGGAGCTGGGGGTGGG	1	0	0	0	0	1	0.01	0.01	0.01	0.01	1.0171
mir-5118-y	18	AGGTTAGGTCAGCCGGGT	1	0	0	1	0	0	0.01	0.01	0.0924	0.01	0.01
mir-769-x	18	AAAACCTCTGGGATCTGA	1	1	0	0	0	0	0.0915	0.01	0.01	0.01	0.01
mir-4469-y	20	CCACGCCCTCTAGGGTCGCT	1	0	1	0	0	0	0.01	0.1241	0.01	0.01	0.01
mir-4753-x	18	GCAGAGGAAGAGAACAGA	1	0	0	0	0	1	0.01	0.01	0.01	0.01	1.0171
mir-7883-x	22	TGTGTTCACGGTGGACCTTGAA	1	0	0	1	0	0	0.01	0.01	0.0924	0.01	0.01
mir-1747-x	19	TATGCACTGGAATGGAGTT	1	0	0	0	1	0	0.01	0.01	0.01	0.4785	0.01
mir-4014-y	18	TACAGGAAGCGTGTGTGG	1	0	0	0	0	1	0.01	0.01	0.01	0.01	1.0171
mir-995-x	19	GCCGGACACTGTGTGTGTT	1	0	1	0	0	0	0.01	0.1241	0.01	0.01	0.01
mir-66-x	18	ACACAGATTAAAGGCTCT	1	0	1	0	0	0	0.01	0.1241	0.01	0.01	0.01
mir-9031-y	19	GGGAATGTAGCTGGACCCA	1	0	0	0	1	0	0.01	0.01	0.01	0.4785	0.01
mir-5359-y	18	AAAATAAATCATTCAAGT	1	0	1	0	0	0	0.01	0.1241	0.01	0.01	0.01
mir-6765-x	18	CTGAGGCGGGGCTAGGAG	1	0	0	0	0	1	0.01	0.01	0.01	0.01	1.0171
mir-1689-x	20	TGCGTACAGTGTCTGGTGGG	1	0	0	1	0	0	0.01	0.01	0.0924	0.01	0.01
mir-1597-x	18	ACATGTGTAAAGGGCTCT	1	0	0	0	0	1	0.01	0.01	0.01	0.01	1.0171
mir-2738-y	18	TAGAACGGCCATCTGATA	1	0	1	0	0	0	0.01	0.1241	0.01	0.01	0.01
mir-7229-x	18	TTGACATCCCTGGACAGC	1	0	1	0	0	0	0.01	0.1241	0.01	0.01	0.01
mir-784-x	19	CACAGTGTTTATTAGTAGA	1	0	0	0	0	1	0.01	0.01	0.01	0.01	1.0171
mir-1417-y	18	TATCACCGGCTCTGAGAG	1	0	0	0	0	1	0.01	0.01	0.01	0.01	1.0171
mir-6849-x	18	TGGATAAGGAAGTGTGTG	1	0	0	1	0	0	0.01	0.01	0.0924	0.01	0.01
mir-3682-y	19	TGATGATACAGGTGGAAGT	1	0	0	0	0	1	0.01	0.01	0.01	0.01	1.0171
mir-2790-x	18	TGAAGAACAATGCTTAAA	1	0	0	0	0	1	0.01	0.01	0.01	0.01	1.0171
mir-7439-y	20	TTCTCCAGTAGTTGTTGAGT	1	0	0	0	1	0	0.01	0.01	0.01	0.4785	0.01
mir-2011-y	18	AAGGTGTTTGAGTGATGA	1	0	0	0	1	0	0.01	0.01	0.01	0.4785	0.01
mir-339-y	19	TGAGCGCCTCGACGACAGA	1	0	1	0	0	0	0.01	0.1241	0.01	0.01	0.01
mir-5336-x	19	TGGTCTCATTCGGCGCGTT	1	0	0	0	0	1	0.01	0.01	0.01	0.01	1.0171
mir-9234-x	19	TCGCATCGGGGCAGCAACT	1	0	0	0	1	0	0.01	0.01	0.01	0.4785	0.01
mir-6971-x	19	GTGGGGGAGGGAGTAGATG	1	0	1	0	0	0	0.01	0.1241	0.01	0.01	0.01
mir-9377-x	18	AGCTCTCTCTCTCTATCT	1	0	0	1	0	0	0.01	0.01	0.0924	0.01	0.01
mir-1564-y	18	TCCTCTGCCGAGCTGGTT	1	0	1	0	0	0	0.01	0.1241	0.01	0.01	0.01
mir-1710-x	20	TACATCTGCTGCAGAACCAT	1	0	0	0	0	1	0.01	0.01	0.01	0.01	1.0171
mir-2975-x	18	GGGAAAGGTTTGGATCCA	1	0	0	0	0	1	0.01	0.01	0.01	0.01	1.0171
mir-7478-x	18	ACCTGTGTGTCTGTGCAG	1	0	0	1	0	0	0.01	0.01	0.0924	0.01	0.01
mir-1421-y	20	TCATCACCTGTAACCTCCCT	1	0	1	0	0	0	0.01	0.1241	0.01	0.01	0.01
mir-6539-x	19	ACAGTGCTGAACTCTGGGG	1	0	0	0	1	0	0.01	0.01	0.01	0.4785	0.01
mir-9133-x	19	TGTGGATAAAGATGATCTG	1	0	1	0	0	0	0.01	0.1241	0.01	0.01	0.01
mir-1815-x	19	TAGGTTTTATAGTTTTGCT	1	0	0	0	1	0	0.01	0.01	0.01	0.4785	0.01
mir-5606-x	18	GTGAAGAGACATGAGAGG	1	0	1	0	0	0	0.01	0.1241	0.01	0.01	0.01
mir-1644-y	22	CTGTTGTGCAGGGCTGTGGTCA	1	0	0	0	1	0	0.01	0.01	0.01	0.4785	0.01
mir-83-y	18	CACCATTTAAAATCAGCA	1	0	1	0	0	0	0.01	0.1241	0.01	0.01	0.01
mir-7948-x	18	CTCCATGTTGTGTTGCTG	1	0	0	0	1	0	0.01	0.01	0.01	0.4785	0.01
mir-307-x	18	AAAGGAGGTTGTGATGGA	1	0	0	0	0	1	0.01	0.01	0.01	0.01	1.0171
mir-8189-x	20	TCTCTTAACCATTAGGCCAC	1	0	0	0	0	1	0.01	0.01	0.01	0.01	1.0171
mir-4683-y	18	GCCAGAGCTCGCCCGATC	1	0	0	0	1	0	0.01	0.01	0.01	0.4785	0.01
mir-2002-y	18	TGTGAATACAGATGCTGG	1	0	1	0	0	0	0.01	0.1241	0.01	0.01	0.01
mir-7010-x	18	TGGAAAGGATTGTGAAAC	1	0	1	0	0	0	0.01	0.1241	0.01	0.01	0.01
mir-1584-x	18	CGGGTGGGGGTGGGGTGG	1	0	0	0	0	1	0.01	0.01	0.01	0.01	1.0171
mir-6990-x	18	CGGAGGGTGAGTCAGGGC	1	0	0	1	0	0	0.01	0.01	0.0924	0.01	0.01
mir-7028-x	19	TGGACTGAGGCTGGGGTCA	1	0	0	0	0	1	0.01	0.01	0.01	0.01	1.0171
mir-3492-x	19	CGTGCTGAGTGTTCGTCAC	1	0	1	0	0	0	0.01	0.1241	0.01	0.01	0.01
mir-2703-y	18	TGTTTTGTAAGTTCAGCA	1	0	1	0	0	0	0.01	0.1241	0.01	0.01	0.01
mir-1327-x	18	TAAAAGGCTGTCTAATGA	1	0	0	0	1	0	0.01	0.01	0.01	0.4785	0.01
mir-2131-x	20	CAGAAGGGCCCAGAAACAGC	1	0	0	1	0	0	0.01	0.01	0.0924	0.01	0.01
mir-3969-x	21	CCTAAAGTAGAAAGCACTACA	1	1	0	0	0	0	0.0915	0.01	0.01	0.01	0.01
mir-7031-x	19	AGAGACATGAAGGGTGGGA	1	0	1	0	0	0	0.01	0.1241	0.01	0.01	0.01
mir-3755-x	18	TGTGTATATAAAATTAGA	1	0	0	0	0	1	0.01	0.01	0.01	0.01	1.0171
mir-3677-x	18	GCAGTGGCCCGAGCCCGG	1	0	0	0	0	1	0.01	0.01	0.01	0.01	1.0171
mir-3155-y	18	GGGTCTGCAGTGGGTACG	1	0	0	0	1	0	0.01	0.01	0.01	0.4785	0.01
mir-6850-x	19	CGGAACGCTGGCCGTCGCG	1	0	0	1	0	0	0.01	0.01	0.0924	0.01	0.01
mir-8971-x	18	GTGTACTGTGCGGTCGTG	1	0	0	1	0	0	0.01	0.01	0.0924	0.01	0.01
mir-6980-x	19	GGAGGAGGCTAGGTTAGCC	1	0	0	1	0	0	0.01	0.01	0.0924	0.01	0.01
mir-452-y	18	TCAGCTGCAAAGAGGAAA	1	0	0	0	0	1	0.01	0.01	0.01	0.01	1.0171
mir-8234-x	19	TAAGAACATGGGTTGGAGC	1	0	0	0	1	0	0.01	0.01	0.01	0.4785	0.01
mir-1020-y	18	TTACTCTGTGACACTTGC	1	0	0	0	1	0	0.01	0.01	0.01	0.4785	0.01
mir-1354-x	18	CTCGTGAGGAGGTGCGGC	1	0	0	0	1	0	0.01	0.01	0.01	0.4785	0.01
mir-6573-x	23	TGGAGAAGTGAGGAGCTTTCTGT	1	0	0	0	0	1	0.01	0.01	0.01	0.01	1.0171
mir-5197-y	18	AAGAGACTGAATCATCGC	1	0	0	0	0	1	0.01	0.01	0.01	0.01	1.0171
mir-379-y	20	TATGTAACATGGTCCACTAA	1	0	0	0	1	0	0.01	0.01	0.01	0.4785	0.01
mir-4022-y	19	TAATATGAGTTGAAATTTA	1	0	0	0	0	1	0.01	0.01	0.01	0.01	1.0171
mir-1803-y	18	TACTTTATCGGGGTTTGG	1	0	0	0	1	0	0.01	0.01	0.01	0.4785	0.01
mir-247-x	20	GGAGAGAAGAGTTTCTAATT	1	1	0	0	0	0	0.0915	0.01	0.01	0.01	0.01
mir-1542-x	18	GCAGGAGCTTCATAAATG	1	0	0	1	0	0	0.01	0.01	0.0924	0.01	0.01
mir-1333-y	18	TAAACAAACAAACAGGAA	1	0	1	0	0	0	0.01	0.1241	0.01	0.01	0.01
mir-6004-x	18	GAATGGAGCGTTACTGGT	1	1	0	0	0	0	0.0915	0.01	0.01	0.01	0.01
mir-4446-x	18	CCCTGCCAAGCCCTTGGC	1	0	0	1	0	0	0.01	0.01	0.0924	0.01	0.01
mir-8203-x	19	ACATCATTCAGGGCAATGC	1	0	1	0	0	0	0.01	0.1241	0.01	0.01	0.01
mir-5047-y	19	TCATGCAGCTGCGATTGTA	1	0	1	0	0	0	0.01	0.1241	0.01	0.01	0.01
mir-198-x	18	TGGTTCAGAGGAGAAATA	1	0	0	0	0	1	0.01	0.01	0.01	0.01	1.0171
mir-1382-y	18	AGGACGTGGTCGTGGAGG	1	0	0	0	1	0	0.01	0.01	0.01	0.4785	0.01
mir-8118-y	18	CTTGACTATGCTGAAACT	1	0	1	0	0	0	0.01	0.1241	0.01	0.01	0.01
mir-7665-x	18	AAGGAAAGACAGGAGAAA	1	0	0	0	0	1	0.01	0.01	0.01	0.01	1.0171
mir-751-y	20	TGATTGAATGGCCATGAGAA	1	1	0	0	0	0	0.0915	0.01	0.01	0.01	0.01
mir-2543-y	18	CACGGCGGATGGGAGCCA	1	0	0	1	0	0	0.01	0.01	0.0924	0.01	0.01
mir-3239-y	18	GCGAGAAAGAGATTTTTA	1	0	0	0	1	0	0.01	0.01	0.01	0.4785	0.01
mir-377-x	18	CAGAAGTTGACTTTGGTG	1	0	0	0	1	0	0.01	0.01	0.01	0.4785	0.01
mir-2763-y	18	TATTATGCTCTTGTCTTT	1	0	0	0	1	0	0.01	0.01	0.01	0.4785	0.01
mir-5898-x	18	TTGATTGTTCCTAAACTG	1	0	0	0	0	1	0.01	0.01	0.01	0.01	1.0171
mir-6514-x	18	TGGACTTTGAGGTGGCAT	1	0	0	0	1	0	0.01	0.01	0.01	0.4785	0.01
mir-485-y	18	CAGTTCTCCTCTCTTCTA	1	0	0	0	0	1	0.01	0.01	0.01	0.01	1.0171
mir-1404-x	18	AAATGGGGATAAAGAAGA	1	0	1	0	0	0	0.01	0.1241	0.01	0.01	0.01
mir-7620-x	18	TATTTCAGGACTTGTATT	1	1	0	0	0	0	0.0915	0.01	0.01	0.01	0.01
mir-2207-y	18	ACAGGCTAAATACACACA	1	0	0	0	0	1	0.01	0.01	0.01	0.01	1.0171
mir-7885-x	18	TGAAACGTTGCTGCGGCG	1	0	1	0	0	0	0.01	0.1241	0.01	0.01	0.01
mir-7090-x	19	TTCTCAGAGTCGGGACACA	1	0	1	0	0	0	0.01	0.1241	0.01	0.01	0.01
mir-5314-y	18	ATCCAGATGATGTCTTCA	1	0	0	1	0	0	0.01	0.01	0.0924	0.01	0.01
mir-5412-x	21	AGGGTCCAGTTTTTTTTCTTT	1	0	1	0	0	0	0.01	0.1241	0.01	0.01	0.01
mir-9824-x	18	TGGCGGAGGCAATCGCGG	1	0	0	1	0	0	0.01	0.01	0.0924	0.01	0.01
mir-191-y	23	CTGCGCTTGGATTTCGTTCCCTT	1	0	1	0	0	0	0.01	0.1241	0.01	0.01	0.01
mir-7388-y	18	AAAAGTCATGTCATGTGA	1	0	1	0	0	0	0.01	0.1241	0.01	0.01	0.01
mir-3564-y	18	GGCAAGGCAAAGAGGGAA	1	0	0	0	0	1	0.01	0.01	0.01	0.01	1.0171
mir-513-y	18	CTCACCTGTCTGAGATGA	1	0	0	1	0	0	0.01	0.01	0.0924	0.01	0.01
mir-8302-y	18	AAGCGATGAAAGACAATG	1	0	0	0	0	1	0.01	0.01	0.01	0.01	1.0171
mir-268-x	19	GAATTAGAAGTAGATTGGT	1	0	0	0	1	0	0.01	0.01	0.01	0.4785	0.01
mir-2162-x	19	TGAGATAGTTGCACATTTA	1	1	0	0	0	0	0.0915	0.01	0.01	0.01	0.01
mir-9791-y	18	AGTGAGGGAAGGAAGTTT	1	1	0	0	0	0	0.0915	0.01	0.01	0.01	0.01
mir-5186-y	18	TTGGTAGATAACAGGTGA	1	0	0	0	1	0	0.01	0.01	0.01	0.4785	0.01
mir-6677-x	18	TCACTGCCTGTCCTGACC	1	0	0	1	0	0	0.01	0.01	0.0924	0.01	0.01
mir-4466-x	18	GGGGCGGGCCGGCGGGGG	1	0	0	1	0	0	0.01	0.01	0.0924	0.01	0.01
mir-3140-y	18	TACGAGCTTATGGGAATT	1	0	1	0	0	0	0.01	0.1241	0.01	0.01	0.01
mir-8791-x	19	TGCTCTCCTGTGCTCTCCT	1	0	0	0	0	1	0.01	0.01	0.01	0.01	1.0171
mir-134-x	24	TGTGTGACTGGTTGACCAGAGTGA	1	0	1	0	0	0	0.01	0.1241	0.01	0.01	0.01
mir-8248-x	19	TATTTGTTTCGCTATTTGC	1	0	1	0	0	0	0.01	0.1241	0.01	0.01	0.01
mir-7627-x	18	TTATTTCCAAGGATAGTA	1	0	0	0	0	1	0.01	0.01	0.01	0.01	1.0171
mir-9265-y	20	AAGCACAGAAGCTGTTAGGA	1	1	0	0	0	0	0.0915	0.01	0.01	0.01	0.01
mir-3889-x	18	TGTTCTCTCTATCTTGTG	1	0	1	0	0	0	0.01	0.1241	0.01	0.01	0.01
mir-981-x	18	TTTGTTAACAGCGGACTG	1	0	1	0	0	0	0.01	0.1241	0.01	0.01	0.01
mir-5466-x	19	CGGATGATGGGCACAGAAC	1	0	0	0	0	1	0.01	0.01	0.01	0.01	1.0171
mir-2756-x	19	CTGTAGCTGCTTAGCGGCA	1	1	0	0	0	0	0.0915	0.01	0.01	0.01	0.01
mir-7645-x	18	AGTCCCCTGAACCCAAGC	1	0	1	0	0	0	0.01	0.1241	0.01	0.01	0.01
mir-9425-x	20	GAAGAAGACCTAAAATAGCT	1	0	0	0	0	1	0.01	0.01	0.01	0.01	1.0171
mir-7971-y	20	TGAACAACTAAGTGACGCTG	1	0	0	0	1	0	0.01	0.01	0.01	0.4785	0.01
mir-7370-x	18	CTCCAGGGAGGAAGGAGA	1	0	1	0	0	0	0.01	0.1241	0.01	0.01	0.01
mir-6664-y	18	GGGAATGTTGCTGGAGGC	1	0	1	0	0	0	0.01	0.1241	0.01	0.01	0.01
mir-9838-x	21	CTCAGGTGAATGTCGAATCTC	1	0	0	0	1	0	0.01	0.01	0.01	0.4785	0.01
mir-1192-x	19	ACAAACAAACAAACCAACT	1	0	1	0	0	0	0.01	0.1241	0.01	0.01	0.01
mir-9125-x	18	CTCAGCTCCAGGGTGTGT	1	0	0	0	1	0	0.01	0.01	0.01	0.4785	0.01
mir-9540-x	18	GAACCTTACACTGAACAG	1	0	1	0	0	0	0.01	0.1241	0.01	0.01	0.01
mir-708-y	22	CAACTAGACTGTGAGCTTCTAG	1	0	1	0	0	0	0.01	0.1241	0.01	0.01	0.01
mir-1334-y	19	TTCGGAAGTGATTGCTTCA	1	0	1	0	0	0	0.01	0.1241	0.01	0.01	0.01
mir-4529-y	19	CTTCATTTGACTGCAGATG	1	0	0	0	0	1	0.01	0.01	0.01	0.01	1.0171
mir-6525-x	18	GGGGAAAGAGGGAGTGAG	1	1	0	0	0	0	0.0915	0.01	0.01	0.01	0.01
mir-1813-y	20	TCTGTGGCTGCAATGAGAAA	1	0	0	0	0	1	0.01	0.01	0.01	0.01	1.0171
mir-6749-x	18	CTCGGGCCTGGGGTGTGG	1	0	0	0	0	1	0.01	0.01	0.01	0.01	1.0171
mir-5939-y	18	CCTGCCGGGGTCGCCATT	1	0	0	1	0	0	0.01	0.01	0.0924	0.01	0.01
mir-3427-y	18	TAAGTCGTCATTATAAAC	1	0	0	0	1	0	0.01	0.01	0.01	0.4785	0.01
mir-1241-y	18	ACTCATCTCTGTGTGCCT	1	0	0	0	0	1	0.01	0.01	0.01	0.01	1.0171
mir-344-x	18	GTCCGGCTCCTGGCTGGC	1	0	0	1	0	0	0.01	0.01	0.0924	0.01	0.01
mir-2954-x	19	TGAGAGGGCTGAGGGAGAG	1	0	0	0	1	0	0.01	0.01	0.01	0.4785	0.01
mir-2833-y	20	CTGGAAAGGTACTTTTTGGT	1	0	0	0	0	1	0.01	0.01	0.01	0.01	1.0171
mir-31-y	19	CGGCTGTGATGACAAACTA	1	1	0	0	0	0	0.0915	0.01	0.01	0.01	0.01
mir-889-y	22	TTAATATCGGACAACCATTGTT	1	0	1	0	0	0	0.01	0.1241	0.01	0.01	0.01
mir-2956-x	18	AGTTGGAAATCAGGCTTT	1	0	0	0	1	0	0.01	0.01	0.01	0.4785	0.01
mir-2982-x	20	GTGGAGGGGGGGCTTGGGAA	1	0	0	0	0	1	0.01	0.01	0.01	0.01	1.0171
mir-6843-y	18	ACGGTCTCCTGTTCCCTG	1	0	0	1	0	0	0.01	0.01	0.0924	0.01	0.01
mir-510-y	18	TATTGAACCCTCTAAGAG	1	0	1	0	0	0	0.01	0.1241	0.01	0.01	0.01
mir-6681-x	18	CTGGAAAGAGAAATTCAG	1	0	1	0	0	0	0.01	0.1241	0.01	0.01	0.01
mir-7886-y	18	TCAGTGATCAGGATGCGT	1	0	0	0	0	1	0.01	0.01	0.01	0.01	1.0171
mir-4810-x	19	TTTATCAGTAGTCATATAG	1	0	0	0	0	1	0.01	0.01	0.01	0.01	1.0171
mir-4910-x	18	TCTTGAATTCCATGAGCT	1	0	0	0	1	0	0.01	0.01	0.01	0.4785	0.01
mir-656-y	18	AATATGATGCAGTCAACC	1	0	1	0	0	0	0.01	0.1241	0.01	0.01	0.01
mir-8433-x	18	GTAGTTTTGGAAACAAAA	1	0	0	0	1	0	0.01	0.01	0.01	0.4785	0.01
mir-1946-x	18	CGGGCAATGGTGGCAGAC	1	1	0	0	0	0	0.0915	0.01	0.01	0.01	0.01
mir-2452-x	19	TGCTGTTTGTTTTTATTTT	1	0	0	0	1	0	0.01	0.01	0.01	0.4785	0.01
mir-1251-y	18	TGCTCAGTCAGTGTAGAT	1	1	0	0	0	0	0.0915	0.01	0.01	0.01	0.01
mir-4786-x	20	TGAGGCCAGGACTCGATGCA	1	0	0	0	1	0	0.01	0.01	0.01	0.4785	0.01
mir-6734-x	18	TTGAGATGAGAATGAGGT	1	0	0	0	0	1	0.01	0.01	0.01	0.01	1.0171
mir-380-x	18	GACCATAGAACAAGCGCG	1	0	1	0	0	0	0.01	0.1241	0.01	0.01	0.01
mir-2039-y	18	ATCAAATAAAGGCAGGCT	1	0	0	0	0	1	0.01	0.01	0.01	0.01	1.0171
mir-9000-x	18	GAGCCAGTGGCGCAATGG	1	0	0	1	0	0	0.01	0.01	0.0924	0.01	0.01
mir-8488-x	20	ACAGCTGTTAGTTTCTTATT	1	0	0	0	0	1	0.01	0.01	0.01	0.01	1.0171
mir-7424-y	19	ACGGGGAAGCTGGCAGGAT	1	0	0	0	1	0	0.01	0.01	0.01	0.4785	0.01
mir-494-x	18	CGTCCGTGTTGTCCTCTC	1	0	0	0	1	0	0.01	0.01	0.01	0.4785	0.01
mir-1912-y	19	CAGCAGATGCAGTGAGAAC	1	0	0	0	0	1	0.01	0.01	0.01	0.01	1.0171
mir-6808-y	19	TGTGACCACTGATCCTGCA	1	0	0	0	0	1	0.01	0.01	0.01	0.01	1.0171
mir-6124-x	18	GAAGAGGAAGAGGGAGGA	1	0	0	0	1	0	0.01	0.01	0.01	0.4785	0.01
mir-105-x	19	GTGCTCAGGTGTCTGTAGT	1	0	0	0	0	1	0.01	0.01	0.01	0.01	1.0171
mir-7047-x	19	AGGGAGGAGGTGTGGGTCT	1	0	0	0	0	1	0.01	0.01	0.01	0.01	1.0171
mir-295-y	18	TACTACGTTTGGGGGTCT	1	0	0	0	1	0	0.01	0.01	0.01	0.4785	0.01
mir-4769-x	18	GAGGAGGGATGGAGGGAA	1	0	0	0	0	1	0.01	0.01	0.01	0.01	1.0171
mir-9084-x	18	TGTTTTCTGAAAGCCTGA	1	0	1	0	0	0	0.01	0.1241	0.01	0.01	0.01
mir-5936-y	18	GATACTGTTAAAGCTGCT	1	0	0	0	1	0	0.01	0.01	0.01	0.4785	0.01
mir-1657-y	19	ATATGTGCACTGTTGGTGT	1	0	0	0	1	0	0.01	0.01	0.01	0.4785	0.01
mir-5460-y	18	ACTGACTGCAAAGGCTCA	1	0	0	0	0	1	0.01	0.01	0.01	0.01	1.0171
mir-76-y	18	TTGTCTATGAAAGAGAGA	1	0	1	0	0	0	0.01	0.1241	0.01	0.01	0.01
mir-7214-x	18	TGGTTTCTGGTTTGGAAT	1	0	0	0	0	1	0.01	0.01	0.01	0.01	1.0171
mir-6740-y	18	CGCCTTCTCTCCTCCCAA	1	0	1	0	0	0	0.01	0.1241	0.01	0.01	0.01
mir-3352-y	19	TGGTCTTCTGTTCCATCTG	1	0	0	0	0	1	0.01	0.01	0.01	0.01	1.0171
mir-515-y	19	CAGAGTGCCTGGTTTTGGA	1	0	0	0	1	0	0.01	0.01	0.01	0.4785	0.01
mir-6598-x	20	CAGCAAGGAAGAAGTCTGCG	1	0	1	0	0	0	0.01	0.1241	0.01	0.01	0.01
mir-6006-y	19	ATTTTCATTTTCAGTTACA	1	0	0	0	0	1	0.01	0.01	0.01	0.01	1.0171
mir-2486-y	19	ATAATGAAGGGCAAAATCT	1	1	0	0	0	0	0.0915	0.01	0.01	0.01	0.01
mir-6602-x	19	AAGGGATTGGAGAGGTTGG	1	0	0	0	0	1	0.01	0.01	0.01	0.01	1.0171
mir-4945-x	18	GTCTTATTTTTGTTGTTT	1	0	0	0	0	1	0.01	0.01	0.01	0.01	1.0171
mir-4564-y	18	TGAGATTTCATTTGGCTT	1	0	0	0	0	1	0.01	0.01	0.01	0.01	1.0171
mir-337-y	21	TTCAGCTCCTGTATGATGCCT	1	0	1	0	0	0	0.01	0.1241	0.01	0.01	0.01
mir-3662-y	19	TTGATGAGTTGTGACTGAT	1	0	0	0	1	0	0.01	0.01	0.01	0.4785	0.01
mir-8910-x	19	TGAAGGACTGGGCACAGGC	1	0	1	0	0	0	0.01	0.1241	0.01	0.01	0.01
mir-6950-y	18	TCTTCATCCTCTCCAGGT	1	0	0	1	0	0	0.01	0.01	0.0924	0.01	0.01
mir-5584-x	19	CAGGGAAATGGGAAGCTCT	1	0	0	0	0	1	0.01	0.01	0.01	0.01	1.0171
mir-4723-y	18	TGCTCTCTCTGGCTCTTC	1	0	0	0	0	1	0.01	0.01	0.01	0.01	1.0171
mir-7880-y	19	TTGAAAGGTATATCCAAGT	1	0	0	0	0	1	0.01	0.01	0.01	0.01	1.0171
mir-6128-y	21	TACTAAAATTGGAGTCAAAAA	1	0	0	0	0	1	0.01	0.01	0.01	0.01	1.0171
mir-3915-x	18	TGAGGAAAAGATGGACTA	1	0	0	0	1	0	0.01	0.01	0.01	0.4785	0.01
mir-5101-y	19	TTTTGTTTATTTTGGTGAT	1	0	0	0	0	1	0.01	0.01	0.01	0.01	1.0171
mir-8233-y	19	TCCGCGGCGACGACTCTTT	1	0	0	0	1	0	0.01	0.01	0.01	0.4785	0.01
mir-4716-y	18	GAAGGAAATATGGAGAAA	1	0	1	0	0	0	0.01	0.1241	0.01	0.01	0.01
mir-326-y	21	CCTCTGGGCCCTTCCTCCAGT	1	0	1	0	0	0	0.01	0.1241	0.01	0.01	0.01
mir-7918-x	19	TGGCTCTGATGTCATGCTG	1	0	0	0	0	1	0.01	0.01	0.01	0.01	1.0171
mir-4677-y	20	CTCTGTGAGGCCAAAGAACT	1	0	0	0	0	1	0.01	0.01	0.01	0.01	1.0171
mir-7003-x	19	GGGGAGAAGCTGCAGGAGC	1	0	0	0	1	0	0.01	0.01	0.01	0.4785	0.01
mir-2157-y	19	TTTTGAGGAATTATTTAAA	1	0	1	0	0	0	0.01	0.1241	0.01	0.01	0.01
mir-308-y	20	TCACAGGAGTATACTGTGAG	1	0	1	0	0	0	0.01	0.1241	0.01	0.01	0.01
mir-874-y	22	CTGCCCTGGCCCGAGGGACCGA	1	0	1	0	0	0	0.01	0.1241	0.01	0.01	0.01
mir-3005-y	18	GTGACTGATTGATTCCTA	1	0	0	1	0	0	0.01	0.01	0.0924	0.01	0.01
mir-1620-y	18	GATTTTAATGGACTTTGG	1	0	1	0	0	0	0.01	0.1241	0.01	0.01	0.01
mir-2413-y	18	TCGGATCCAGGGGGCCTG	1	0	0	0	1	0	0.01	0.01	0.01	0.4785	0.01
mir-8068-x	18	TTGTTGGACGGATCGTTG	1	0	1	0	0	0	0.01	0.1241	0.01	0.01	0.01
mir-3835-y	19	TCGCAGTTTCAGAGGCAGA	1	0	1	0	0	0	0.01	0.1241	0.01	0.01	0.01
mir-154-x	23	AGAGGTCTTCCATGGTGCATTCG	1	0	0	0	1	0	0.01	0.01	0.01	0.4785	0.01
mir-2758-y	18	TCCCTGCGTGTCTTACCA	1	0	0	1	0	0	0.01	0.01	0.0924	0.01	0.01
mir-6098-y	18	TAATGAATGTGTGTTGGA	1	0	0	0	0	1	0.01	0.01	0.01	0.01	1.0171
mir-7106-y	19	TCCCTGTATCTCTGTCCCA	1	0	0	0	0	1	0.01	0.01	0.01	0.01	1.0171
mir-1662-x	18	ACATCTTCAGACTTGGGA	1	0	0	0	0	1	0.01	0.01	0.01	0.01	1.0171
mir-9405-x	20	GTGTTTAAGGTTTAAATCGA	1	0	0	0	0	1	0.01	0.01	0.01	0.01	1.0171
mir-5589-x	19	TGGGTGCTCTGGTGCCGTG	1	0	0	0	0	1	0.01	0.01	0.01	0.01	1.0171
mir-5444-x	18	TCTTTCAGCAATGATGAA	1	0	0	0	1	0	0.01	0.01	0.01	0.4785	0.01
mir-5612-y	20	TTATACATCACTAGTTGTCT	1	0	0	0	0	1	0.01	0.01	0.01	0.01	1.0171
mir-7572-y	19	AGATTGCAGCTGTTCAGTG	1	0	0	0	1	0	0.01	0.01	0.01	0.4785	0.01
mir-9785-x	19	ATCCCGGTTTCCGGCACCA	1	0	0	1	0	0	0.01	0.01	0.0924	0.01	0.01
mir-82-y	22	TGAGATCATCGTGAAAGCCAGT	1	0	0	1	0	0	0.01	0.01	0.0924	0.01	0.01
mir-2068-y	19	TGTGAGCATAGAGAAGAGA	1	0	0	0	0	1	0.01	0.01	0.01	0.01	1.0171
mir-6545-x	19	TCAGAAAAGGCCTGCAGCT	1	0	0	0	0	1	0.01	0.01	0.01	0.01	1.0171
mir-9318-x	19	GTGTTCACGGTGTGTGTGT	1	0	0	0	0	1	0.01	0.01	0.01	0.01	1.0171
mir-336-y	18	TGGACTCCATGAAGGGAG	1	0	1	0	0	0	0.01	0.1241	0.01	0.01	0.01
mir-296-y	21	AGGATTGGGTGGAGGCTCTCC	1	0	0	1	0	0	0.01	0.01	0.0924	0.01	0.01
mir-2352-x	21	CAGAGAGAACAGGATTGCTGG	1	0	0	0	1	0	0.01	0.01	0.01	0.4785	0.01
mir-2854-x	18	TCTTTCACAGCTGCAGGA	1	0	0	0	1	0	0.01	0.01	0.01	0.4785	0.01
mir-6961-y	20	TTCCTCTTTCTTGCTGGCTC	1	0	0	0	0	1	0.01	0.01	0.01	0.01	1.0171
mir-7049-x	18	AAGGCAGTCATGTAGGAG	1	0	0	1	0	0	0.01	0.01	0.0924	0.01	0.01
mir-6750-y	18	AATCACCCTCTGCTACCA	1	1	0	0	0	0	0.0915	0.01	0.01	0.01	0.01
mir-6975-x	23	TGGGGAATAAGGGGTTTGGCACG	1	0	0	0	0	1	0.01	0.01	0.01	0.01	1.0171
mir-2496-x	18	GTGTGTGTGTGTGAGAGA	1	0	0	1	0	0	0.01	0.01	0.0924	0.01	0.01
mir-4793-y	18	TGTGAGTTTGTTGGCTGG	1	0	0	0	1	0	0.01	0.01	0.01	0.4785	0.01
mir-3616-x	19	TGAAGAGGACTCATGATAT	1	0	1	0	0	0	0.01	0.1241	0.01	0.01	0.01
mir-610-x	18	TTAACTGTGTGCTGGGAC	1	0	0	0	0	1	0.01	0.01	0.01	0.01	1.0171
mir-7045-x	18	AGGGGGTGGGGGAAGGGG	1	0	0	0	0	1	0.01	0.01	0.01	0.01	1.0171
mir-6852-y	18	TTGTCCTCTGTTTCTCAG	1	0	1	0	0	0	0.01	0.1241	0.01	0.01	0.01
mir-9124-x	20	ACTCTTGAGTTCCATGATGC	1	0	0	0	1	0	0.01	0.01	0.01	0.4785	0.01
mir-8814-y	18	TAGCATTCATTTAACTCA	1	0	0	0	0	1	0.01	0.01	0.01	0.01	1.0171
mir-6887-x	18	GGGGTGACAGATGGAGGG	1	0	0	0	1	0	0.01	0.01	0.01	0.4785	0.01
mir-6577-x	19	TTCTACTCTGTTTTCTTGC	1	0	0	0	0	1	0.01	0.01	0.01	0.01	1.0171
mir-7072-x	18	GGGAGGAGAGACAAGAGA	1	0	0	0	1	0	0.01	0.01	0.01	0.4785	0.01
mir-7153-x	18	TGACAGATGTGGTAGGTA	1	0	0	0	1	0	0.01	0.01	0.01	0.4785	0.01
mir-9373-x	18	CTTGTGAGGAGAGTTCGG	1	0	0	0	0	1	0.01	0.01	0.01	0.01	1.0171
mir-675-x	23	TGGTGCGGAGAGGGCCCACAGTG	1	0	1	0	0	0	0.01	0.1241	0.01	0.01	0.01
mir-9063-y	19	GAGAGCTGCTTTTTGAGAG	1	0	0	0	0	1	0.01	0.01	0.01	0.01	1.0171
mir-3716-y	20	TGTTATATGAAATCATAGGC	1	0	1	0	0	0	0.01	0.1241	0.01	0.01	0.01
mir-718-y	19	CACTTCCGCCCTGCCGGGT	1	0	0	0	0	1	0.01	0.01	0.01	0.01	1.0171
mir-5394-x	18	TCACCTTGAACCTCTGTC	1	0	0	0	0	1	0.01	0.01	0.01	0.01	1.0171
mir-5607-x	18	TTGGTGTTGAGAATTAAA	1	0	0	0	0	1	0.01	0.01	0.01	0.01	1.0171
mir-9044-y	18	TGGTTGTTGGCATAACTT	1	0	0	0	1	0	0.01	0.01	0.01	0.4785	0.01
mir-3150-y	19	TGGGGACCTCCTCGAGGTT	1	0	0	0	0	1	0.01	0.01	0.01	0.01	1.0171
mir-651-y	18	AAAGTGTATTCTCAAAGG	1	0	1	0	0	0	0.01	0.1241	0.01	0.01	0.01
mir-4672-y	20	ACAGCTGGACAGAGGAAGGA	1	0	0	0	1	0	0.01	0.01	0.01	0.4785	0.01
mir-3851-x	18	TAGTTGATTTGCAGTCGT	1	0	0	0	1	0	0.01	0.01	0.01	0.4785	0.01
mir-231-y	18	GCTCGTGAACAACAGGTC	1	0	1	0	0	0	0.01	0.1241	0.01	0.01	0.01
mir-6942-x	18	GGAGGGGAACTTTTGCGA	1	0	1	0	0	0	0.01	0.1241	0.01	0.01	0.01
mir-3070-x	18	TGACTTTGAACGTGGGAT	1	0	0	0	1	0	0.01	0.01	0.01	0.4785	0.01
mir-8475-x	18	TCTCCTTCTCTTCCCGGG	1	0	1	0	0	0	0.01	0.1241	0.01	0.01	0.01
mir-63-x	18	ATGCAGTTGTCATGGTCC	1	0	0	0	0	1	0.01	0.01	0.01	0.01	1.0171
mir-586-x	18	TGCATTGTTCTTTTAGGT	1	0	0	0	1	0	0.01	0.01	0.01	0.4785	0.01
mir-238-x	18	TGTCGGAAGTTCAAAGCT	1	0	1	0	0	0	0.01	0.1241	0.01	0.01	0.01
mir-7057-x	18	TGCAGGAGAGGAGTCCAG	1	0	1	0	0	0	0.01	0.1241	0.01	0.01	0.01
mir-329-y	22	ACACACCTGGTTAACCTCTTTT	1	0	0	0	1	0	0.01	0.01	0.01	0.4785	0.01
mir-6775-x	18	GGGGGAGGGAGGGTGGAA	1	0	0	1	0	0	0.01	0.01	0.0924	0.01	0.01
mir-4436-x	18	TGTCCATTTCTGTCTGCC	1	0	0	0	0	1	0.01	0.01	0.01	0.01	1.0171
mir-8974-x	18	ACTTAAGATCAGCACATT	1	0	0	0	0	1	0.01	0.01	0.01	0.01	1.0171
mir-7353-x	18	ATGGTCTGAGTCTGGATC	1	0	0	0	1	0	0.01	0.01	0.01	0.4785	0.01
mir-8354-y	18	TTCTGCTAGTAGTCATAT	1	0	1	0	0	0	0.01	0.1241	0.01	0.01	0.01
mir-201-y	18	GTGCCTTTCTGTGAAGGT	1	0	1	0	0	0	0.01	0.1241	0.01	0.01	0.01
mir-8069-y	18	TGGTTTGGGACGGTCGGC	1	0	0	1	0	0	0.01	0.01	0.0924	0.01	0.01
mir-3622-y	18	CACCTGAGCTCCCGAGCA	1	0	0	0	0	1	0.01	0.01	0.01	0.01	1.0171
mir-2581-x	18	ACCAGAAGAACTAGTTAC	1	0	1	0	0	0	0.01	0.1241	0.01	0.01	0.01
mir-2338-x	18	GGAGGCTGAGGACAACGG	1	0	1	0	0	0	0.01	0.1241	0.01	0.01	0.01
mir-9366-y	18	ACAGGTGAAGCCAGAGCC	1	0	0	0	1	0	0.01	0.01	0.01	0.4785	0.01
mir-293-x	18	AGCTGTGTGACATTTTGT	1	0	0	0	1	0	0.01	0.01	0.01	0.4785	0.01
mir-9571-y	19	ACTTCCTGAAATTGTAGCT	1	0	0	0	0	1	0.01	0.01	0.01	0.01	1.0171
mir-6766-x	18	ATGCAGATCTTATTGAGA	1	0	1	0	0	0	0.01	0.1241	0.01	0.01	0.01
mir-8450-y	19	TGATTTTTTTGTTGGAGTT	1	0	0	0	0	1	0.01	0.01	0.01	0.01	1.0171
mir-2900-y	19	AGGGCGGGCGGCGAGTGGG	1	0	0	0	1	0	0.01	0.01	0.01	0.4785	0.01
mir-4826-y	18	CCAACACTTCAAAACGTA	1	0	1	0	0	0	0.01	0.1241	0.01	0.01	0.01
mir-9413-y	19	TAAAAGTCAGCAGTGGTAA	1	0	0	0	0	1	0.01	0.01	0.01	0.01	1.0171
mir-7113-x	18	GGGGGACAGTGTGTGATG	1	0	0	0	1	0	0.01	0.01	0.01	0.4785	0.01
mir-999-y	22	TGTTAACTGTAAGACTGTGTCT	1	1	0	0	0	0	0.0915	0.01	0.01	0.01	0.01
mir-9815-y	18	CGTGTAAGTAGTCGAGTA	1	0	1	0	0	0	0.01	0.1241	0.01	0.01	0.01
mir-3806-y	18	TCCGGGAGTCGATCGAGG	1	0	0	0	0	1	0.01	0.01	0.01	0.01	1.0171
mir-7048-y	18	TACTTTCTCTTTCCCCAG	1	0	0	0	0	1	0.01	0.01	0.01	0.01	1.0171
mir-563-y	18	TGAGTTTGACATACGTTT	1	0	0	0	1	0	0.01	0.01	0.01	0.4785	0.01
mir-3125-x	18	ACAGGAAGGTGTGGAGAG	1	0	0	1	0	0	0.01	0.01	0.0924	0.01	0.01
mir-4325-x	20	CATTGCACTTGTCTCAGTGA	1	0	0	0	1	0	0.01	0.01	0.01	0.4785	0.01
mir-6629-x	18	CTGGAAATTTGAGGCAGC	1	1	0	0	0	0	0.0915	0.01	0.01	0.01	0.01
mir-4690-y	19	ACCCAGCTGTGGCCTCTGC	1	0	0	0	0	1	0.01	0.01	0.01	0.01	1.0171
mir-2468-x	18	TAGGAACATGCAAGAATG	1	0	0	0	0	1	0.01	0.01	0.01	0.01	1.0171
mir-4743-y	19	ATCTCTCTTTTCTGGTCCA	1	0	1	0	0	0	0.01	0.1241	0.01	0.01	0.01
mir-8523-x	18	GAAAGATGGTTATAGGTT	1	0	1	0	0	0	0.01	0.1241	0.01	0.01	0.01
mir-3808-y	18	TATGTACAAATGTGGATA	1	0	0	0	0	1	0.01	0.01	0.01	0.01	1.0171
mir-2380-y	19	CTGTACTTTAAAATGTAAA	1	0	0	0	1	0	0.01	0.01	0.01	0.4785	0.01
mir-7607-y	18	TACACATAAGCTGGTATA	1	0	0	0	0	1	0.01	0.01	0.01	0.01	1.0171
mir-2759-y	19	ATGAAGGATCATAGAATGC	1	0	0	1	0	0	0.01	0.01	0.0924	0.01	0.01
mir-8059-x	19	TGAACTGTAGATGAAAAGT	1	0	0	0	0	1	0.01	0.01	0.01	0.01	1.0171
mir-9887-x	18	GTGCTGGAAAGGGCGGAG	1	0	0	1	0	0	0.01	0.01	0.0924	0.01	0.01
mir-4943-x	20	TCTTTAATTTCCTCTGTGTT	1	0	0	1	0	0	0.01	0.01	0.0924	0.01	0.01
mir-9007-x	18	CATGCTGCCTTTCTGACA	1	0	0	0	1	0	0.01	0.01	0.01	0.4785	0.01
mir-892-y	19	GTCACTCGCTGCTTTCTGG	1	0	0	0	0	1	0.01	0.01	0.01	0.01	1.0171
mir-6834-x	19	GTGACGGACTGGAATTTGT	1	0	0	1	0	0	0.01	0.01	0.0924	0.01	0.01
mir-73-y	18	TGGCAAGATTTAGAAAGT	1	0	0	0	1	0	0.01	0.01	0.01	0.4785	0.01
mir-7237-y	18	CCTGTTGAGCTTGCCGGG	1	0	0	0	1	0	0.01	0.01	0.01	0.4785	0.01
mir-9830-x	18	TGGAAGGTCGGATGAGTC	1	0	0	0	1	0	0.01	0.01	0.01	0.4785	0.01
mir-8213-x	18	ACACCTGATGCTGAAAGA	1	0	0	0	1	0	0.01	0.01	0.01	0.4785	0.01
mir-7279-x	18	GATTTGATGTTGGAGTCA	1	0	0	1	0	0	0.01	0.01	0.0924	0.01	0.01
mir-3385-y	18	TTTGGGGAATGGTAGAGT	1	0	0	0	1	0	0.01	0.01	0.01	0.4785	0.01
mir-6680-y	19	TTTTGAAGATACTGAATGA	1	0	0	1	0	0	0.01	0.01	0.0924	0.01	0.01
mir-7660-x	19	TTTGCTCTGGCTTCAGCTC	1	0	0	0	0	1	0.01	0.01	0.01	0.01	1.0171
mir-7262-x	19	TTTGTTGCAGTTTTGAGCT	1	0	0	0	0	1	0.01	0.01	0.01	0.01	1.0171
mir-7445-y	18	TGAGTCTGTGTAACTGTA	1	0	0	0	1	0	0.01	0.01	0.01	0.4785	0.01
mir-3771-y	18	AAAATACAGCGAGTGGCA	1	0	0	0	0	1	0.01	0.01	0.01	0.01	1.0171
mir-3791-y	18	AGGGAAGGATTCATCCAA	1	1	0	0	0	0	0.0915	0.01	0.01	0.01	0.01
mir-9883-x	18	CGGGCGGGCAGGGGCGAG	1	0	1	0	0	0	0.01	0.1241	0.01	0.01	0.01
mir-7587-x	18	TCTAGAATCAATTCAGGC	1	0	0	0	1	0	0.01	0.01	0.01	0.4785	0.01
mir-1654-x	19	CTGGTGGAGGGAGCTAAGA	1	0	0	1	0	0	0.01	0.01	0.0924	0.01	0.01
mir-6918-x	18	AGGACGGGAGTAGGTGCT	1	0	0	1	0	0	0.01	0.01	0.0924	0.01	0.01
mir-8358-x	19	TGTCAGATTATTCACCCGA	1	0	1	0	0	0	0.01	0.1241	0.01	0.01	0.01
mir-4958-y	18	TCCAGGTACAGGTCCAGG	1	0	1	0	0	0	0.01	0.1241	0.01	0.01	0.01
mir-2378-y	19	CTGTGGGTTGTTTGAGCCA	1	1	0	0	0	0	0.0915	0.01	0.01	0.01	0.01
mir-3144-x	19	AGGGGACCACAGAGATTTA	1	0	0	0	0	1	0.01	0.01	0.01	0.01	1.0171
mir-498-x	18	TTCAAGCGAGGGGGAGTT	1	0	0	1	0	0	0.01	0.01	0.0924	0.01	0.01
mir-7289-y	19	CACAGCACACCAGCTTCTT	1	0	0	1	0	0	0.01	0.01	0.0924	0.01	0.01
mir-5449-y	18	AAGGGTGATGCTGGGAGA	1	0	0	1	0	0	0.01	0.01	0.0924	0.01	0.01
mir-6866-x	19	AGGATGGAATAGTGATTCT	1	0	0	1	0	0	0.01	0.01	0.0924	0.01	0.01
mir-792-y	19	AGTCTCTTCCACTTTCAGA	1	0	0	0	0	1	0.01	0.01	0.01	0.01	1.0171
mir-2330-x	18	CGGCAGTGAGGGCTGGGG	1	0	0	1	0	0	0.01	0.01	0.0924	0.01	0.01
mir-2778-y	18	AGGAAAAAAAAAAATTTT	1	0	1	0	0	0	0.01	0.1241	0.01	0.01	0.01
mir-1820-x	18	TTATTCGATGATGTTGGT	1	0	0	0	1	0	0.01	0.01	0.01	0.4785	0.01
mir-3667-y	18	TAACCTTCCTCTCCAGGG	1	0	0	0	1	0	0.01	0.01	0.01	0.4785	0.01
mir-2362-y	18	TGTGATGGAGCGTTGTCA	1	0	1	0	0	0	0.01	0.1241	0.01	0.01	0.01
mir-3158-x	19	TCTTGCAGAGAGGAAGACC	1	0	0	0	0	1	0.01	0.01	0.01	0.01	1.0171
mir-3099-y	22	TAGGCTGGAGAGAGGTTGGGGA	1	0	1	0	0	0	0.01	0.1241	0.01	0.01	0.01
mir-3104-x	19	CAGGAGATGGAGCCCTCTG	1	0	0	0	1	0	0.01	0.01	0.01	0.4785	0.01
mir-4768-y	18	CGGGAGATCCAGAGAGAG	1	0	1	0	0	0	0.01	0.1241	0.01	0.01	0.01
[truncated: 116 more rows]
