# Supplementary material for: Identification and profiling of Cyprinus carpio microRNAs during ovary differentiation by deep sequencing
Source: BMC Genomics. 2017 Apr 28;18:333. doi: 10.1186/s12864-017-3701-y (PMC5410099; doi:10.1186/s12864-017-3701-y)
Supplement: Supplementary file 3 — Existing carp miRNAs predicted from the five development stages of Yellow River carp. (XLS 16 kb) [file 12864_2017_3701_MOESM3_ESM.xls]

ID	length	seq	total	PGC1_count	SJP1_count	QLH1_count	CO1_count	C1_count	PGC1_TPM	SJP1_TPM	QLH1_TPM	CO1_TPM	C1_TPM
ccr-miR-430	22	TAAGTGCTATTTGTTGGGGTAG	1856853	11	1846122	10701	4	15	1.0065	229055.1244	988.8943	1.9140	15.2559
ccr-miR-21	23	TAGCTTATCAGACTGGTGTTGGC	1292581	772028	128047	191505	158595	42406	70641.0064	15887.2607	17697.2431	75888.8753	43129.4973
ccr-let-7a	22	TGAGGTAGTAGGTTGTATAGTT	1181360	707120	1455	50461	328220	94104	64701.8870	180.5272	4663.1711	157055.6868	95709.5273
ccr-miR-199-5p	23	CCCAGTGTTCAGACTACCTGTTC	907753	366414	1656	511142	15179	13362	33527.0919	205.4660	47235.3423	7263.2633	13589.9718
ccr-miR-9-3p	22	TCTTTGGTTATCTAGCTGTATG	861115	1529	5022	852887	405	1272	139.9044	623.0980	78816.4726	193.7955	1293.7018
ccr-miR-22a	22	AAGCTGCCAGCTGAAGAACTGT	807821	400577	28851	202470	136304	39619	36653.0261	3579.6493	18710.5340	65222.4676	40294.9477
ccr-miR-125b	22	TCCCTGAGACCCTAACTTGTGA	611982	270975	839	255585	47113	37470	24794.3685	104.0978	23618.9649	22543.9174	38109.2832
ccr-miR-26a	22	TTCAAGTAATCCAGGATAGGCT	600154	360828	18731	144765	50053	25777	33015.9697	2324.0238	13377.9348	23950.7291	26216.7866
ccr-miR-181a	21	AACATTCAACGCTGTCGGTGA	581815	144273	2652	413308	14370	7212	13201.0625	329.0434	38194.3665	6876.1508	7335.0454
ccr-miR-101a	22	TACAGTACTGTGATAACTGAAG	509089	389930	6654	58068	40151	14286	35678.8194	825.5862	5366.1446	19212.5491	14529.7363
ccr-miR-194	22	TGTAACAGCAACTCCATGTGGA	410354	73586	9078	324129	137	3424	6733.1614	1126.3407	29953.2112	65.5555	3482.4176
ccr-miR-143	20	TGAGATGAAGCACTGTAGCT	396575	192740	829	168851	22579	11576	17635.8209	102.8571	15603.7555	10804.2178	11773.5005
ccr-miR-200a	21	TAACACTGTCTGGTAACGATG	377601	102150	45902	217685	6740	5124	9346.7838	5695.2294	20116.5733	3225.1396	5211.4216
ccr-miR-206	22	TGGAATGTAAGGAAGTGTGTGG	375827	8859	13483	353264	87	134	810.6036	1672.8852	32645.6170	41.6301	136.2862
ccr-miR-142-3p	21	GTAGTGTTTCCTACTTTATGG	368594	321293	1146	12073	17750	16332	29398.4944	142.1884	1115.6827	8493.5057	16610.6435
ccr-miR-192	21	ATGACCTATGAATTGACAGCC	364157	77005	7739	273084	151	6178	7046.0018	960.2061	25236.0718	72.2546	6283.4041
ccr-miR-199-3p	21	ACAGTAGTCTGCACATTGGTT	307199	155443	628	131452	12936	6740	14223.1240	77.9183	12147.6619	6189.9713	6854.9925
ccr-miR-92a	22	TATTGCACTTGTCCCGGCCTGT	294017	68160	74063	123029	15490	13275	6236.6792	9189.2679	11369.2808	7412.0791	13501.4875
ccr-miR-126-3p	22	CTCGTACCGTGAGTAATAATGC	282445	227347	94	28790	16280	9934	20802.3814	11.6629	2660.5239	7790.0999	10103.4860
ccr-miR-99	21	AACCCGTAGATCCGATCTTGT	270150	123784	2163	109456	22401	12346	11326.3072	268.3713	10114.9810	10719.0434	12556.6376
ccr-miR-100	21	AACCCGTAGATCCGAACTTGT	255683	131677	680	85345	25025	12956	12048.5213	84.3701	7886.8500	11974.6468	13177.0449
ccr-miR-10b	22	TACCCTGTAGAACCGAATTTGT	230433	85653	17207	119194	6307	2072	7837.2988	2134.9356	11014.8831	3017.9459	2107.3508
ccr-miR-181b	21	AACATTCATTGCTGTCGGTGG	216377	26980	976	185250	1981	1190	2468.6855	121.0959	17119.2099	947.9231	1210.3028
ccr-miR-144	21	CTACAGTATAGATGATGTACT	200801	189676	328	5822	660	4315	17355.4632	40.6962	538.0191	315.8149	4388.6191
ccr-miR-20a-5p	23	TAAAGTGCTTATAGTGCAGGTAG	200056	53173	31011	103404	7085	5383	4865.3601	3847.6485	9555.7073	3390.2247	5474.8404
ccr-miR-203a	22	GTGAAATGTTTAGGACCACTTG	190822	7512	77637	105398	87	188	687.3523	9632.7072	9739.9756	41.6301	191.2075
ccr-miR-148	22	TCAGTGCATTACAGAACTTTGT	177117	66696	7833	90592	6390	5606	6102.7224	971.8690	8371.7326	3057.6621	5701.6451
ccr-miR-146a	23	TGAGAACTGAATTCCATAGATGG	165710	128475	303	12929	14440	9563	11755.5364	37.5943	1194.7869	6909.6463	9726.1563
ccr-miR-10c	23	TACCCTGTAGATCCGGATTTGTG	162181	59597	11315	87588	1965	1716	5453.1598	1403.8935	8094.1288	940.2670	1745.2770
ccr-miR-140-3p	22	TACCACAGGGTAGAACCACGGA	152313	10117	2118	138644	786	648	925.7113	262.7880	12812.2847	376.1068	659.0557
ccr-miR-9-5p	22	TAAAGCTAGATAACCGAAAGTA	151170	417	1744	148519	125	365	38.1557	216.3845	13724.8471	59.8134	371.2273
ccr-miR-200b	22	TAATACTGCCTGGTAATGATGA	141778	51595	8168	73220	4442	4353	4720.9722	1013.4337	6766.3619	2125.5297	4427.2674
ccr-miR-30d	23	TGTAAACATCCCCGACTGGAAGC	141234	69160	3947	49902	15108	3117	6328.1798	489.7188	4611.5131	7229.2892	3170.1798
ccr-miR-217	23	TACTGCATCAGGAACTGATTGGA	140421	79356	1118	52481	285	7181	7261.1197	138.7144	4849.8421	136.3746	7303.5165
ccr-miR-16b	22	TAGCAGCACGTAAATATTGGAG	127087	77068	10308	21629	12608	5474	7051.7664	1278.9513	1998.7659	6033.0208	5567.3930
ccr-miR-457a	20	AGCAGCACATCAATATTGGC	123579	55936	12744	36254	13784	4861	5118.1762	1581.1948	3350.2825	6595.7455	4943.9345
ccr-miR-203b-3p	22	GTGAAATGTTCAGGACCACTTG	123049	5855	56515	60527	39	113	535.7359	7012.0232	5593.3842	18.6618	114.9279
ccr-miR-1	22	TGGAATGTAAAGAAGTATGTAT	121748	21942	448	97863	1110	385	2007.7056	55.5850	9043.6558	531.1432	391.5686
ccr-let-7b	22	TGAGGTAGTAGGTTGTGTGGTT	117989	64472	143	774	44763	7837	5899.2251	17.7425	71.5264	21419.4251	7970.7086
ccr-miR-128	21	TCACAGTGAACCGGTCTCTTT	117815	14513	1996	92801	5839	2666	1327.9479	247.6510	8575.8693	2794.0045	2711.4852
ccr-miR-25	22	CATTGCACTTGTCTCGGTCTGA	109606	42924	16454	43189	4634	2405	3927.5707	2041.5081	3991.1555	2217.4031	2446.0322
ccr-miR-454b	21	TAGTGCAATATTGCTTATAGG	109275	33373	2135	70689	1681	1397	3053.6487	264.8973	6532.4687	804.3709	1420.8345
ccr-miR-205	22	TCCTTCATTCCACCGGAGTCTG	105742	11072	10503	83962	131	74	1013.0944	1303.1457	7759.0451	62.6845	75.2625
ccr-miR-7a	24	TGGAAGACTAGTGATTTTGTTGTT	96686	4056	1249	70785	20256	340	371.1263	154.9680	6541.3402	9692.6452	345.8008
ccr-miR-19d	23	TGTGCAAACCCATGCAAAACTGA	93757	15658	22436	52631	1852	1180	1432.7160	2783.7168	4863.7038	886.1956	1200.1322
ccr-miR-10d	22	TACCCTGTAGAACCGAATGTGT	91409	143	568	90682	6	10	13.0846	70.4738	8380.0496	2.8710	10.1706
ccr-miR-125c	22	TCCCTGAGACCCTAACTCGTGA	90441	42957	730	34165	6491	6098	3930.5902	90.5738	3157.2351	3105.9913	6202.0392
ccr-miR-101b	21	GTACAGTACTATGATAACTGA	74013	38430	7578	24307	867	2831	3516.3671	940.2302	2246.2436	414.8659	2879.3003
ccr-miR-130c	22	CAGTGCAATATTAAAAGGGCAT	72270	18775	7947	43875	1268	405	1717.9233	986.0134	4054.5497	606.7473	411.9098
ccr-miR-122	21	TGGAGTGTGACAATGGTGTTT	71405	44536	34	5542	372	20921	4075.0696	4.2185	512.1439	178.0047	21277.9374
ccr-miR-16c	21	TAGCAGCATGTAAATATTGGA	67571	33424	10103	12300	7593	4151	3058.3152	1253.5162	1136.6601	3633.3064	4221.8210
ccr-miR-103	23	AGCAGCATTGTACAGGGCTATGA	64302	14387	1724	45577	1530	1084	1316.4188	213.9030	4211.8339	732.1163	1102.4943
ccr-miR-29a	22	TAGCACCATTTGAAATCGGTTA	64075	36190	1556	10452	12166	3711	3311.4058	193.0586	965.8838	5821.5206	3774.3141
ccr-let-7g	22	TGAGGTAGTAGTTTGTATAGTT	63502	35423	834	11626	9925	5694	3241.2249	103.4774	1074.3748	4749.1856	5791.1465
ccr-miR-210	20	CTGTGCGTGTGACAGCGGCT	61444	30656	10688	14113	4748	1239	2805.0416	1326.0993	1304.2019	2271.9530	1260.1388
ccr-miR-218a	22	TTGTGCTTGATCTAACCATGTG	59900	9300	3029	46933	310	328	850.9554	375.8191	4337.1437	148.3373	333.5961
ccr-miR-457b	21	AGCAGCACATAAATACTGGAG	59132	27588	9233	17648	2559	2104	2524.3179	1145.5722	1630.8762	1224.5003	2139.8968
ccr-miR-93	23	AAAAGTGCTGTTTGTGCAGGTAG	58257	21542	6116	27130	2057	1412	1971.1054	758.8345	2507.1210	984.2896	1436.0904
ccr-miR-183	23	TATGGCACTGGTAGAATTCACTG	57919	133	287	57476	11	12	12.1696	35.6091	5311.4370	5.2636	12.2047
ccr-miR-126-5p	21	CATTATTACTTTTGGTACGCG	57012	38455	50	11955	4048	2504	3518.6546	6.2037	1104.7782	1936.9978	2546.7212
ccr-miR-338	22	TCCAGCATCAGTGATTTTGTTG	56595	35972	78	14928	3895	1722	3291.4587	9.6777	1379.5172	1863.7862	1751.3794
ccr-miR-130b	22	CAGTGCAATAATGAAAGGGCAT	55948	13307	6578	33887	1388	788	1217.5982	816.1566	3131.5447	664.1682	801.4442
ccr-miR-181c	22	CACATTCATTGCTGTCGGTGGG	53751	2604	751	50201	126	69	238.2675	93.1793	4639.1442	60.2919	70.1772
ccr-miR-135c	23	TATGGCTTTCTATTCCTATGTGA	50661	1867	699	47278	654	163	170.8316	86.7275	4369.0257	312.9438	165.7810
ccr-miR-725	22	TTCAGTCATTGTTTCTAGTAGT	49814	5318	17601	24013	1597	1285	486.6001	2183.8206	2219.0747	764.1763	1306.9236
ccr-miR-137	23	TTATTGCTTAAGAATACGCGTAG	49209	1264	862	46945	61	77	115.6567	106.9515	4338.2527	29.1889	78.3137
ccr-let-7i	21	TGAGGTAGTAGTTTGTGCTGT	47877	29874	286	4505	8911	4301	2733.4882	35.4851	416.3133	4263.9791	4374.3802
ccr-miR-184	22	TGGACGGAGAACTGATAAGGGC	47142	2980	3013	40968	42	139	272.6717	373.8340	3785.9098	20.0973	141.3715
ccr-miR-429	22	TAATACTGTCTGGTAATGCCGT	45054	12363	3324	28491	402	474	1131.2216	412.4209	2632.8929	192.3600	482.0870
ccr-miR-301a	23	CAGTGCAATAGTATTGTCAAAGC	43623	19022	818	22450	710	623	1740.5239	101.4923	2074.6357	339.7402	633.6291
ccr-miR-182-5p	23	TTTGGCAATGGTAGAACTCACAC	43619	109	214	43283	6	7	9.9736	26.5518	3999.8422	2.8710	7.1194
ccr-miR-140-5p	22	CAGTGGTTTTACCCTATGGTAG	42104	1948	463	39310	230	153	178.2431	57.4461	3632.6917	110.0567	155.6104
ccr-miR-96	23	TTTGGCACTAGCACATTTTTGCT	33053	82	249	32673	30	19	7.5030	30.8943	3019.3573	14.3552	19.3242
ccr-miR-133a-3p	22	TTGGTCCCCTTCAACCAGCTGT	30116	2440	108	27487	56	25	223.2614	13.4000	2540.1119	26.7964	25.4265
ccr-miR-190	21	TGATATGTTTGATATATTAGG	27436	11238	457	14299	644	798	1028.2835	56.7017	1321.3905	308.1587	811.6148
ccr-miR-142-5p	21	CATAAAGTAGACAGCACTACT	27318	23555	150	666	1962	985	2155.2961	18.6110	61.5460	938.8314	1001.8053
ccr-miR-363	22	AATTGCACGGTATCCATCTGTA	25606	3806	8594	12508	253	445	348.2512	1066.2891	1155.8817	121.0624	452.5922
ccr-miR-375	22	TTTGTTCGTTCGGCTCGCGTTA	25343	14148	151	9801	324	919	1294.5501	18.7351	905.7240	155.0364	934.6792
ccr-miR-196a	22	TAGGTAGTTTCATGTTGTTGGG	24930	6728	4727	12527	764	184	615.6159	586.4962	1157.6375	365.5796	187.1393
ccr-miR-34	22	TGGCAGTGTCTTAGCTGGTTGT	24625	5066	1419	16773	1131	236	463.5419	176.0605	1550.0162	541.1918	240.0264
ccr-miR-499	22	TTAAGACTTGCAGTGATGTTTA	24072	2560	169	20772	291	280	234.2415	20.9684	1919.5694	139.2456	284.7771
ccr-miR-15b	21	TAGCAGCACATCATGGTTTGT	23321	8048	3849	8808	1884	732	736.3966	477.5595	813.9595	901.5079	744.4888
ccr-miR-454a	21	TAGTGCAATATTGCTAATAGG	21203	5689	349	14660	266	239	520.5468	43.3017	1354.7510	127.2830	243.0776
ccr-miR-23a	21	ATCACATTGCCAGGGATTTCC	21184	10422	110	7510	2481	661	953.6190	13.6481	694.0095	1187.1768	672.2775
ccr-miR-92b	22	TATTGCACTCGTCCCGGCCTCC	19452	484	1998	16523	376	71	44.2863	247.8992	1526.9134	179.9188	72.2113
ccr-miR-30b	22	TGTAAACATCCTACACTCAGCT	19141	10322	899	5202	2167	551	944.4689	111.5422	480.7240	1036.9255	560.4007
ccr-miR-17-5p	23	CAAAGTGCTTACAGTGCAGGTAG	17542	3679	3758	9117	590	398	336.6306	466.2688	842.5146	282.3193	404.7904
ccr-miR-459-5p	22	AGTAACAAGGATTCATCCTGTT	17004	361	122	16518	1	2	33.0317	15.1370	1526.4513	0.4785	2.0341
ccr-miR-196b	22	TAGGTAGTTTCAAGTTGTTGGG	16330	6581	2960	5721	746	322	602.1653	367.2581	528.6856	356.9665	327.4937
ccr-miR-133a-5p	21	AGCTGGTAAAATGGAACCAAA	16131	518	91	15485	28	9	47.3973	11.2907	1430.9904	13.3982	9.1536
ccr-miR-18a	23	TAAGGTGCATCTAGTGCAGATAG	15859	3046	1540	11029	127	117	278.7108	191.0734	1019.2052	60.7704	118.9962
ccr-miR-7b	23	TGGAAGACTTGTGATTTTGTTGT	15683	1223	3802	9799	760	99	111.9052	471.7281	905.5392	363.6656	100.6891
ccr-miR-18b	23	TAAGGTGCATTTAGTGCAGATAG	15173	2753	2979	9264	92	85	251.9011	369.6155	856.0991	44.0227	86.4502
ccr-miR-24	22	TGGCTCAGTTCAGCAGGAACAG	14510	5828	256	7618	512	296	533.2654	31.7629	703.9900	244.9958	301.0501
ccr-miR-107	22	AGCAGCATTGTACAGGGCTATC	13144	6091	149	5783	532	589	557.3300	18.4870	534.4151	254.5659	599.0490
ccr-let-7j	22	TGAGGTAGTTGTTTGTACAGTT	13077	9331	110	786	1921	929	853.7919	13.6481	72.6354	919.2126	944.8499
ccr-miR-722	21	TTTTTTGCAGAAACGTTTCAG	12485	7953	159	2254	398	1721	727.7041	19.7277	208.2953	190.4459	1750.3623
ccr-miR-129	21	CTTTTTGCGGTCTGGGCTTGC	10161	146	82	9900	23	10	13.3591	10.1740	914.8728	11.0057	10.1706
ccr-miR-23b	21	ATCACATTGCCAGGGATTACC	9818	3974	116	4954	385	389	363.6233	14.3925	457.8060	184.2253	395.6368
ccr-miR-221	19	AGCTACATTGTCTGCTGGG	9732	5340	59	2889	1019	425	488.6131	7.3203	266.9765	487.5990	432.2510
ccr-miR-18c	23	TAAGGTGCATCTTGTGTAGTTAG	9702	1146	1710	6551	190	105	104.8597	212.1660	605.3870	90.9164	106.7914
ccr-miR-724	22	TTAAAGGGAATTTGCGACTGTT	9119	511	506	7907	113	82	46.7568	62.7813	730.6969	54.0713	83.3990
ccr-miR-153c	22	TTGCATAGTCACAAAAATGATC	9019	2562	53	5845	199	360	234.4245	6.5759	540.1446	95.2230	366.1420
ccr-miR-16a	22	TAGCAGCACGTAAATATTGGTG	8429	5410	987	1104	615	313	495.0181	122.4607	102.0222	294.2820	318.3402
ccr-miR-27c-3p	22	TTCACAGTGGTTAAGTTCTGCC	8213	4868	40	1914	1158	233	445.4248	4.9629	176.8754	554.1115	236.9753
ccr-miR-365	22	TAATGCCCCTAAAAATCCTTAT	8159	6593	19	1107	231	209	603.2633	2.3574	102.2994	110.5352	212.5658
ccr-miR-130a	22	CAGTGCAATGTTAAAAGGGCAT	8052	3470	927	3359	221	75	317.5070	115.0163	310.4099	105.7501	76.2796
ccr-miR-138	21	AGCTGGTGTTGTGAATCAGGC	7860	788	45	7007	8	12	72.1025	5.5833	647.5266	3.8281	12.2047
ccr-miR-738	19	GCTACGGCCCGCGTCGGGA	7655	226	2231	909	4246	43	20.6791	276.8083	84.0020	2031.7423	43.7336
ccr-miR-218b	21	TTGTGCTTGATCTAACCATGC	7232	208	49	6948	16	11	19.0321	6.0796	642.0743	7.6561	11.1877
ccr-miR-29b	23	TAGCACCATTTGAAATCAGTGTT	7037	3750	342	1877	710	358	343.1272	42.4332	173.4562	339.7402	364.1079
ccr-miR-153b	22	TTGCATAGTCACAAAAATGAGC	6931	1388	404	4823	146	170	127.0028	50.1258	445.7001	69.8621	172.9004
ccr-miR-7133	22	TAGTTTGATTCACAGCACAAGA	6703	5407	491	316	298	191	494.7436	60.9202	29.2020	142.5952	194.2587
ccr-miR-20a-3p	23	ACTGCAGTGTGAGCACTTGAAGT	6596	622	4023	1820	78	53	56.9134	499.1484	168.1887	37.3236	53.9042
ccr-miR-15a	21	TAGCAGCACAGAATGGTTTGT	5888	3822	333	777	683	273	349.7152	41.3165	71.8036	326.8205	277.6577
ccr-miR-455	22	TATGTGCCCTTGGACTACATCG	5490	2021	67	2907	380	115	184.9227	8.3129	268.6399	181.8328	116.9620
ccr-miR-27a	21	TTCACAGTGGCTAAGTTCCGC	5133	2963	44	1921	113	92	271.1162	5.4592	177.5223	54.0713	93.5696
ccr-miR-214	19	TACAGCAGGCACAGACAGG	5025	2764	1	2069	131	60	252.9076	0.1241	191.1992	62.6845	61.0237
ccr-miR-155	22	TTAATGCTAATCGTGATAGGGG	4506	2560	411	735	538	262	234.2415	50.9943	67.9224	257.4370	266.4700
ccr-miR-222	20	AGCTACATCTGGCTACTGGG	4383	2238	32	1579	372	162	204.7783	3.9704	145.9176	178.0047	164.7639
ccr-miR-27d	21	TTCACAGTGGCTAAGTTCTTC	4317	2204	92	1698	141	182	201.6673	11.4148	156.9145	67.4695	185.1051
ccr-miR-182-3p	22	GTGGTTCTAGACTTGCCAACTA	4304	4	56	4243	1	0	0.3660	6.9481	392.1015	0.4785	0.01
ccr-miR-489	22	TGACATCATATGTACGGCTGCT	3681	1310	4	2339	16	12	119.8658	0.4963	216.1502	7.6561	12.2047
ccr-miR-459-3p	21	CAGGGAATCTCTGTTACTGGG	3287	29	26	3232	0	0	2.6535	3.2259	298.6736	0.01	0.01
ccr-miR-460-5p	22	CCTGCATTGTACACACTGTGCG	3225	778	11	1876	336	224	71.1874	1.3648	173.3638	160.7785	227.8217
ccr-miR-193a	22	AACTGGCCTACAAAGTCCCAGT	2493	2442	0	29	19	3	223.4444	0.01	2.6799	9.0916	3.0512
ccr-miR-187	23	TCGTGTCTTGTGTTGCAGCCAGT	2291	800	16	1409	48	18	73.2005	1.9852	130.2076	22.9684	18.3071
ccr-miR-729	22	CATGGGTATGATACGACCTGGG	2073	2	81	1989	1	0	0.1830	10.0500	183.8063	0.4785	0.01
ccr-miR-727-3p	22	GTTGAGGCGAGTTGAAGACTTA	1612	300	78	1088	98	48	27.4502	9.6777	100.5436	46.8937	48.8189
ccr-miR-27c-5p	23	CAGGACTTAACCCACTTGTGAAC	1309	603	33	421	219	33	55.1748	4.0944	38.9052	104.7931	33.5630
ccr-miR-22b	22	AAGCTGCCAGTTGAAGAGCTGT	1276	536	101	492	107	40	49.0443	12.5314	45.4664	51.2003	40.6824
ccr-miR-726	21	TTCACTACTAGCAGAACTCGG	1225	171	1	1036	7	10	15.6466	0.1241	95.7382	3.3496	10.1706
ccr-miR-730	22	TCCTCATTGTGCATGCTGTGTG	1206	445	40	689	10	22	40.7178	4.9629	63.6714	4.7851	22.3753
ccr-miR-139	23	TCTACAGTGCATGTGTCTCCAGT	1177	389	16	692	57	23	35.5937	1.9852	63.9487	27.2749	23.3924
ccr-miR-17-3p	23	ACTGCAGTGGAGGCACTTCTAGC	1112	26	880	198	5	3	2.3790	109.1848	18.2975	2.3925	3.0512
ccr-miR-734	22	TAAATGCTGCAGAATCGTACCG	941	60	4	868	4	5	5.4900	0.4963	80.2131	1.9140	5.0853
ccr-miR-460-3p	22	CACAGCGCATACAATGTGGATG	335	121	1	179	13	21	11.0716	0.1241	16.5416	6.2206	21.3583
ccr-miR-727-5p	22	TCAGTCTTCAATTCCTCCCAGC	297	115	6	133	29	14	10.5226	0.7444	12.2907	13.8767	14.2389
ccr-miR-132a	22	TAACAGTCTACAGCCATGGTCG	267	22	4	232	4	5	2.0130	0.4963	21.4394	1.9140	5.0853
ccr-miR-203b-5p	23	AGTGGTTCTTAACAGTTCAACAG	266	13	146	107	0	0	1.1895	18.1148	9.8880	0.01	0.01
ccr-miR-7132	21	TGAGGAGTTTAGAGCAAGTAA	233	125	1	88	8	11	11.4376	0.1241	8.1322	3.8281	11.1877
ccr-miR-124a	20	TCAAGGTCCGCTGTGAACAC	193	28	62	67	31	5	2.5620	7.6926	6.1916	14.8337	5.0853
ccr-miR-551	21	GCGACCCATCCTTGGTTTCTG	119	20	5	90	4	0	1.8300	0.6204	8.3170	1.9140	0.01
ccr-miR-132b	22	ACCATGGCTGTAGACTGTTACC	107	100	0	3	4	0	9.1501	0.01	0.2772	1.9140	0.01
ccr-miR-124b	22	TCAAGGTCCGCCGTGAACACGC	64	15	17	25	6	1	1.3725	2.1093	2.3103	2.8710	1.0171
