# Supplementary material for: Identification and profiling of Cyprinus carpio microRNAs during ovary differentiation by deep sequencing
Source: BMC Genomics. 2017 Apr 28;18:333. doi: 10.1186/s12864-017-3701-y (PMC5410099; doi:10.1186/s12864-017-3701-y)
Supplement: Supplementary file 4 — Novel miRNAs predicted from the five development stages of Yellow River carp. (XLS 541 kb) [file 12864_2017_3701_MOESM4_ESM.xls]

ID	length	seq	total	PGC1_count	SJP1_count	QLH1_count	CO1_count	C1_count	PGC1_TPM	SJP1_TPM	QLH1_TPM	CO1_TPM	C1_TPM
novel-m4414-5p	23	GGGGTGGTTCGGCGAGTTACTTT	18378	22	4669	111	3590	9986	2.0130	579.2999	10.2577	1717.8414	10156.3732
novel-m0352-3p	21	ATTATGAACGTGATATTGCGT	5261	2102	598	2534	22	5	192.3342	74.1961	234.1705	10.5272	5.0853
novel-m3425-3p	21	ATTATGAACGTGATATTGCGT	5261	2102	598	2534	22	5	192.3342	74.1961	234.1705	10.5272	5.0853
novel-m1635-5p	20	ATATCCCGGACGAGCCCCCA	1313	122	418	195	288	290	11.1631	51.8628	18.0202	137.8101	294.9477
novel-m0568-5p	20	ATATCCCGGACGAGCCCCCA	1312	122	418	195	288	289	11.1631	51.8628	18.0202	137.8101	293.9307
novel-m3309-5p	23	AAGTTCTGTGGTCCACTCTGGCT	1304	282	159	838	5	20	25.8032	19.7277	77.4407	2.3925	20.3412
novel-m3308-5p	23	AAGTTCTGTGGTCCACTCTGGCT	1304	282	159	838	5	20	25.8032	19.7277	77.4407	2.3925	20.3412
novel-m0297-5p	22	CACAATATCGCTTTCATAATCG	1272	199	886	176	2	9	18.2086	109.9293	16.2644	0.9570	9.1536
novel-m2780-3p	21	CCATCGCTTCTGACGCCGCTC	1235	9	2	1223	1	0	0.8235	0.2481	113.0191	0.4785	0.01
novel-m0636-5p	22	TCAAGTGGACCACTGACACTCT	1140	38	825	268	9	0	3.4770	102.3608	24.7663	4.3066	0.01
novel-m4313-3p	20	GGCTCCGGCTCGAAGGACCA	1016	8	373	32	352	251	0.7320	46.2795	2.9572	168.4346	255.2824
novel-m3660-5p	22	TCAAGTGGACCACTGACACTCT	938	34	694	201	9	0	3.1110	86.1071	18.5747	4.3066	0.01
novel-m3129-5p	22	TCAAGTGGACCACTGACACTCT	938	34	694	201	9	0	3.1110	86.1071	18.5747	4.3066	0.01
novel-m3294-5p	22	TCAAGTGGACCACTGACACTCT	938	34	694	201	9	0	3.1110	86.1071	18.5747	4.3066	0.01
novel-m0549-5p	22	TCAAGTGGACCACTGACACTCT	938	34	694	201	9	0	3.1110	86.1071	18.5747	4.3066	0.01
novel-m1811-5p	22	TCAAGTGGACCACTGACACTCT	938	34	694	201	9	0	3.1110	86.1071	18.5747	4.3066	0.01
novel-m3499-5p	22	TCAAGTGGACCACTGACACTCT	923	33	681	200	9	0	3.0195	84.4942	18.4823	4.3066	0.01
novel-m1368-3p	22	AAGTTGTTTGAAATATTGGCAC	865	223	362	259	13	8	20.4046	44.9147	23.9345	6.2206	8.1365
novel-m1596-3p	22	AAGTTGTTTGAAATATTGGCAC	865	223	362	259	13	8	20.4046	44.9147	23.9345	6.2206	8.1365
novel-m1617-5p	21	AATGCTGCTGACGTGTTTTCT	852	91	257	480	15	9	8.3266	31.8869	44.3575	7.1776	9.1536
novel-m2414-5p	21	AATGCTGCTGACGTGTTTTCT	851	91	257	480	15	8	8.3266	31.8869	44.3575	7.1776	8.1365
novel-m0449-5p	21	AATGCTGCTGACGTGTTTTCT	848	88	256	480	15	9	8.0521	31.7629	44.3575	7.1776	9.1536
novel-m3032-5p	24	TGATATGTAGGAGCTTCAGAGCGG	846	6	53	1	285	501	0.5490	6.5759	0.0924	136.3746	509.5477
novel-m3682-5p	24	TGATATGTAGGAGCTTCAGAGCGG	846	6	53	1	285	501	0.5490	6.5759	0.0924	136.3746	509.5477
novel-m0945-5p	26	TACTCCTTGTCACTTGGCTCTGCGGA	812	13	112	4	404	279	1.1895	13.8963	0.3696	193.3170	283.7601
novel-m4399-5p	22	TCAGTCACCGTTCACTTACATT	763	443	87	173	51	9	40.5348	10.7944	15.9872	24.4039	9.1536
novel-m3770-5p	21	AATGCTGCTGACGTGTTTTCT	740	83	213	421	15	8	7.5945	26.4277	38.9052	7.1776	8.1365
novel-m0719-5p	21	AATGCTGCTGACGTGTTTTCT	740	83	212	422	15	8	7.5945	26.3036	38.9976	7.1776	8.1365
novel-m1475-5p	21	AATGCTGCTGACGTGTTTTCT	737	80	212	422	15	8	7.3200	26.3036	38.9976	7.1776	8.1365
novel-m1813-5p	24	TCGACGGTGGGATGAGCCATGGTG	706	36	72	1	257	340	3.2940	8.9333	0.0924	122.9764	345.8008
novel-m3587-3p	22	ATTATGAACGCGATATTGCATA	605	103	138	256	103	5	9.4246	17.1222	23.6573	49.2863	5.0853
novel-m4456-5p	22	GTCATTTTTGTGGTCGTGCAGC	602	12	14	575	1	0	1.0980	1.7370	53.1365	0.4785	0.01
novel-m0135-5p	22	GTCATTTTTGTGGTCGTGCAGC	602	12	14	575	1	0	1.0980	1.7370	53.1365	0.4785	0.01
novel-m3421-3p	22	ATTATGAACGCGATATTGCATA	583	97	137	249	95	5	8.8756	16.9981	23.0104	45.4582	5.0853
novel-m4180-3p	22	ATTATGAACGCGATATTGCATA	571	91	134	247	95	4	8.3266	16.6259	22.8256	45.4582	4.0682
novel-m2078-3p	22	ATTATGAACGCGATATTGCATA	568	91	134	245	94	4	8.3266	16.6259	22.6408	44.9797	4.0682
novel-m0793-5p	24	CCTGGTTTCAAGTGGTGTCTTAGA	538	78	34	379	32	15	7.1370	4.2185	35.0239	15.3122	15.2559
novel-m1273-5p	24	CCTGGTTTCAAGTGGTGTCTTAGA	538	78	34	379	32	15	7.1370	4.2185	35.0239	15.3122	15.2559
novel-m4247-3p	21	ATGGAAGGCAATGGGAACCGA	522	306	11	33	1	171	27.9992	1.3648	3.0496	0.4785	173.9175
novel-m3969-5p	24	TGGAAGATGACGGGGACTCTTGGA	507	2	53	5	179	268	0.1830	6.5759	0.4621	85.6528	272.5724
novel-m1882-5p	23	AGAATGGATTGTATTGATGCTCT	502	11	5	484	0	2	1.0065	0.6204	44.7271	0.01	2.0341
novel-m3173-5p	23	AGAATGGATTGTATTGATGCTCT	502	11	5	484	0	2	1.0065	0.6204	44.7271	0.01	2.0341
novel-m3172-5p	23	AGAATGGATTGTATTGATGCTCT	502	11	5	484	0	2	1.0065	0.6204	44.7271	0.01	2.0341
novel-m1494-3p	23	AGTGATGATGCTGGTACTGAATG	501	0	495	2	0	4	0.01	61.4165	0.1848	0.01	4.0682
novel-m0323-3p	23	AGTGATGATGCTGGTACTGAATG	501	0	495	2	0	4	0.01	61.4165	0.1848	0.01	4.0682
novel-m2023-5p	22	TGGACCATTTCTGTGATGCTCT	472	6	345	119	2	0	0.5490	42.8054	10.9970	0.9570	0.01
novel-m2870-3p	22	CTGTGCCTGTGGAAGCTTGAAC	457	7	431	19	0	0	0.6405	53.4758	1.7558	0.01	0.01
novel-m3994-5p	24	TGTGAAGGATCCACTCACCCTCGG	452	34	119	7	77	215	3.1110	14.7648	0.6469	36.8451	218.6682
novel-m4064-5p	24	TGTGAAGGATCCACTCACCCTCGG	452	34	119	7	77	215	3.1110	14.7648	0.6469	36.8451	218.6682
novel-m0029-5p	24	TGTGAAGGATCCACTCACCCTCGG	452	34	119	7	77	215	3.1110	14.7648	0.6469	36.8451	218.6682
novel-m0322-5p	23	AGTGATGATGCTGGTACTGAATG	421	0	419	2	0	0	0.01	51.9869	0.1848	0.01	0.01
novel-m2626-5p	21	AACGCTGCTGACGTGTTTTCT	415	125	174	113	3	0	11.4376	21.5888	10.4425	1.4355	0.01
novel-m4044-5p	21	AACGCTGCTGACGTGTTTTCT	415	125	174	113	3	0	11.4376	21.5888	10.4425	1.4355	0.01
novel-m1150-5p	24	TCTATGATGGCGAGTCGGTGGCAC	409	1	13	1	116	278	0.0915	1.6130	0.0924	55.5069	282.7430
novel-m3581-3p	22	ATAATGAATGCGATATTGTGTA	391	82	225	77	1	6	7.5030	27.9166	7.1157	0.4785	6.1024
novel-m2551-3p	22	ATAATGAATGCGATATTGTGTA	391	82	230	72	1	6	7.5030	28.5369	6.6536	0.4785	6.1024
novel-m0817-3p	22	ATAATGAATGCGATATTGTGTA	389	81	229	72	1	6	7.4115	28.4129	6.6536	0.4785	6.1024
novel-m1098-3p	22	ATAATGAATGCGATATTGTGTA	389	81	229	72	1	6	7.4115	28.4129	6.6536	0.4785	6.1024
novel-m1890-3p	22	ATAATGAATGCGATATTGTGTA	389	81	229	72	1	6	7.4115	28.4129	6.6536	0.4785	6.1024
novel-m3993-3p	22	ATAATGAATGCGATATTGTGTA	389	81	229	72	1	6	7.4115	28.4129	6.6536	0.4785	6.1024
novel-m1099-3p	22	ATAATGAATGCGATATTGTGTA	389	81	229	72	1	6	7.4115	28.4129	6.6536	0.4785	6.1024
novel-m3125-3p	22	ATAATGAATGCGATATTGTGTA	389	81	229	72	1	6	7.4115	28.4129	6.6536	0.4785	6.1024
novel-m0819-3p	22	ATAATGAATGCGATATTGTGTA	389	81	229	72	1	6	7.4115	28.4129	6.6536	0.4785	6.1024
novel-m1288-3p	22	ATAATGAATGCGATATTGTGTA	389	81	229	72	1	6	7.4115	28.4129	6.6536	0.4785	6.1024
novel-m2418-3p	23	AATAATGAACGTGATATTGCGTA	371	116	110	145	0	0	10.6141	13.6481	13.3997	0.01	0.01
novel-m1452-3p	23	AATAATGAACGTGATATTGCGTA	370	116	110	144	0	0	10.6141	13.6481	13.3072	0.01	0.01
novel-m4711-3p	23	AATAATGAACGTGATATTGCGTA	370	116	110	144	0	0	10.6141	13.6481	13.3072	0.01	0.01
novel-m0486-5p	23	AATGACTTGTCTTAAAGGGACTT	369	24	0	335	9	1	2.1960	0.01	30.9578	4.3066	1.0171
novel-m3122-5p	20	TAAGTCTCACACCAGTGCAA	361	117	19	108	100	17	10.7056	2.3574	9.9804	47.8507	17.2900
novel-m1227-5p	20	TAAGTCTCACACCAGTGCAA	361	117	19	108	100	17	10.7056	2.3574	9.9804	47.8507	17.2900
novel-m2906-3p	22	CTGTGCCTGTGGAAGCTTGAAC	356	2	338	16	0	0	0.1830	41.9369	1.4786	0.01	0.01
novel-m4444-5p	22	AGATCATCAGCTCGTTAGGAGA	354	0	353	1	0	0	0.01	43.7980	0.0924	0.01	0.01
novel-m4445-5p	22	AGATCATCAGCTCGTTAGGAGA	354	0	353	1	0	0	0.01	43.7980	0.0924	0.01	0.01
novel-m4040-5p	22	CTCCGTTTGCAGAGCGTAGGTA	353	10	185	155	1	2	0.9150	22.9536	14.3238	0.4785	2.0341
novel-m2019-5p	22	CTCCGTTTGCAGAGCGTAGGTA	353	10	185	155	1	2	0.9150	22.9536	14.3238	0.4785	2.0341
novel-m2020-5p	22	CTCCGTTTGCAGAGCGTAGGTA	353	10	185	155	1	2	0.9150	22.9536	14.3238	0.4785	2.0341
novel-m0164-5p	22	CTCCGTTTGCAGAGCGTAGGTA	353	10	185	155	1	2	0.9150	22.9536	14.3238	0.4785	2.0341
novel-m1340-5p	22	CTCCGTTTGCAGAGCGTAGGTA	353	10	185	155	1	2	0.9150	22.9536	14.3238	0.4785	2.0341
novel-m1238-5p	25	TAGTATTGAAAGCTGAGCTATAGTC	348	4	49	1	124	170	0.3660	6.0796	0.0924	59.3349	172.9004
novel-m3627-3p	21	AACCTGTGATGACATGATTCT	344	28	19	72	62	163	2.5620	2.3574	6.6536	29.6675	165.7810
novel-m0945-3p	24	TGCATGTTGCGTCGCGGTGAGTGG	338	7	69	0	232	30	0.6405	8.5611	0.01	111.0137	30.5118
novel-m0660-3p	22	ATGAAAGCGATATTGCGTAGCT	334	82	188	62	0	2	7.5030	23.3258	5.7295	0.01	2.0341
novel-m2390-3p	22	GCCTCCGGGAACAGGGTCGGGA	321	11	3	307	0	0	1.0065	0.3722	28.3703	0.01	0.01
novel-m4083-3p	24	GATCGTGATGAAACTTTAACCAGT	320	95	14	85	43	83	8.6926	1.7370	7.8550	20.5758	84.4161
novel-m0640-5p	24	TTCTGATGCGGATCTGTCAGGGTC	315	41	51	2	97	124	3.7515	6.3278	0.1848	46.4152	126.1156
novel-m2009-5p	24	TTCTGATGCGGATCTGTCAGGGTC	315	42	51	2	97	123	3.8430	6.3278	0.1848	46.4152	125.0985
novel-m2917-3p	23	TGGAAGTCAGTGGGAACCAAACT	312	2	280	29	1	0	0.1830	34.7406	2.6799	0.4785	0.01
novel-m0521-3p	21	TGATGTCGCACCTGAGCACAT	311	21	4	285	0	1	1.9215	0.4963	26.3372	0.01	1.0171
novel-m0767-5p	22	ATGACATCAAAGTACGGCGAGA	300	37	66	188	7	2	3.3855	8.1889	17.3733	3.3496	2.0341
novel-m3122-3p	21	CTGCTCAGGTGTGGGACGAAA	299	88	3	133	69	6	8.0521	0.3722	12.2907	33.0170	6.1024
novel-m2397-5p	22	CTTACAATTAAAGGATATTTCT	297	21	31	233	7	5	1.9215	3.8463	21.5319	3.3496	5.0853
novel-m4390-5p	22	CTTACAATTAAAGGATATTTCT	297	21	31	233	7	5	1.9215	3.8463	21.5319	3.3496	5.0853
novel-m0230-5p	22	ATGACATCAAAGTACGGCGAGA	296	36	66	185	7	2	3.2940	8.1889	17.0961	3.3496	2.0341
novel-m0831-3p	22	AATAAAAGAGACTGATGATGGA	290	127	24	128	6	5	11.6206	2.9778	11.8287	2.8710	5.0853
novel-m1838-5p	22	AACAAAGCTGTGGCCTAATGGT	287	15	171	99	0	2	1.3725	21.2166	9.1487	0.01	2.0341
novel-m2416-5p	22	AACAAAGCTGTGGCCTAATGGT	287	15	171	99	0	2	1.3725	21.2166	9.1487	0.01	2.0341
novel-m4755-5p	22	AACAAAGCTGTGGCCTAATGGT	284	15	170	99	0	0	1.3725	21.0925	9.1487	0.01	0.01
novel-m3637-5p	22	TTAACCATTGAATTCCATAGTA	275	59	74	136	6	0	5.3985	9.1815	12.5679	2.8710	0.01
novel-m1227-3p	21	CTGCTCAGGTGTGGGACGCGA	270	56	34	177	3	0	5.1240	4.2185	16.3568	1.4355	0.01
novel-m0656-3p	23	TACACTGTGGGCTGGCTGTGGGC	269	4	97	7	61	100	0.3660	12.0351	0.6469	29.1889	101.7061
novel-m2585-5p	22	CTTACAATTAAAGGATATTTCT	264	20	31	201	7	5	1.8300	3.8463	18.5747	3.3496	5.0853
novel-m0570-5p	22	CTTACAATTAAAGGATATTTCT	264	20	31	201	7	5	1.8300	3.8463	18.5747	3.3496	5.0853
novel-m2178-3p	22	TCCATGATTTAACTAAAAAGGA	262	43	48	169	1	1	3.9345	5.9555	15.6175	0.4785	1.0171
novel-m3786-5p	22	TTCCTGTAGACTTTTGTCATGT	259	49	118	73	14	5	4.4835	14.6407	6.7460	6.6991	5.0853
novel-m1314-3p	24	TTGGCAGATCGATTTCCCGAGGGC	258	7	29	0	159	63	0.6405	3.5981	0.01	76.0827	64.0749
novel-m0441-3p	24	TTGGCAGATCGATTTCCCGAGGGC	255	7	28	0	157	63	0.6405	3.4741	0.01	75.1257	64.0749
novel-m0735-3p	22	GTGAAATTGAATGGCGGCTTGA	241	41	61	124	12	3	3.7515	7.5685	11.4590	5.7421	3.0512
novel-m1607-3p	22	TCGTGGCGACGTTATTTGGTAC	241	8	123	105	1	4	0.7320	15.2611	9.7032	0.4785	4.0682
novel-m4323-3p	22	TCGTGGCGACGTTATTTGGTAC	241	8	123	105	1	4	0.7320	15.2611	9.7032	0.4785	4.0682
novel-m1886-3p	19	TGTGCGCACTGTCCTGGTT	238	1	182	31	6	18	0.0915	22.5814	2.8648	2.8710	18.3071
novel-m4354-5p	20	AGCTAAATTGGGCCACTTTT	238	14	211	13	0	0	1.2810	26.1795	1.2013	0.01	0.01
novel-m3838-3p	21	AAAACACAACAGCAGCGTCGT	238	51	23	161	0	3	4.6665	2.8537	14.8782	0.01	3.0512
novel-m3837-3p	21	AAAACACAACAGCAGCGTCGT	238	51	23	161	0	3	4.6665	2.8537	14.8782	0.01	3.0512
novel-m4264-5p	22	TTGTTAGCCATTGACTTCCATA	236	31	145	59	0	1	2.8365	17.9907	5.4523	0.01	1.0171
novel-m2465-5p	22	TGCATTCATTGATCAGTGAGTT	230	0	227	3	0	0	0.01	28.1647	0.2772	0.01	0.01
novel-m3328-3p	21	TATGGTAGTCAATGGGGGCCA	230	2	215	13	0	0	0.1830	26.6758	1.2013	0.01	0.01
novel-m1878-5p	22	TGCATTCATTGATCAGTGAGTT	230	0	227	3	0	0	0.01	28.1647	0.2772	0.01	0.01
novel-m4674-3p	22	AATTATGAACAGAATATTGCGT	218	115	46	54	0	3	10.5226	5.7074	4.9902	0.01	3.0512
novel-m4775-3p	22	AATTATGAACAGAATATTGCGT	218	115	46	54	0	3	10.5226	5.7074	4.9902	0.01	3.0512
novel-m1597-3p	22	TCAATGCAGCCATCTACCAGGA	217	173	10	28	4	2	15.8296	1.2407	2.5875	1.9140	2.0341
novel-m1763-3p	23	TACCAAATAATGTTCCAGCGACG	217	11	60	140	0	6	1.0065	7.4444	12.9376	0.01	6.1024
novel-m1066-3p	22	TCAATGCAGCCATCTACCAGGA	217	173	10	28	4	2	15.8296	1.2407	2.5875	1.9140	2.0341
novel-m4534-3p	21	CATTTGCGCAGCTTGTCAGTT	214	73	110	24	6	1	6.6795	13.6481	2.2179	2.8710	1.0171
novel-m4024-3p	21	CATTTGCGCAGCTTGTCAGTT	214	73	110	24	6	1	6.6795	13.6481	2.2179	2.8710	1.0171
novel-m2328-5p	22	CGCAATATCGTGTTCATAATCG	214	51	116	47	0	0	4.6665	14.3925	4.3433	0.01	0.01
novel-m4025-3p	21	CATTTGCGCAGCTTGTCAGTT	214	73	110	24	6	1	6.6795	13.6481	2.2179	2.8710	1.0171
novel-m3249-3p	22	GAAACAATTCTGAGAACTCAGG	212	7	100	105	0	0	0.6405	12.4074	9.7032	0.01	0.01
novel-m1972-5p	22	AAAATGAATTCTGCTGGAATGC	210	6	24	179	1	0	0.5490	2.9778	16.5416	0.4785	0.01
novel-m1971-5p	22	AAAATGAATTCTGCTGGAATGC	210	6	24	179	1	0	0.5490	2.9778	16.5416	0.4785	0.01
novel-m2837-5p	23	TGAGATCGACATCTGGTTGGGGG	206	2	11	1	127	65	0.1830	1.3648	0.0924	60.7704	66.1090
novel-m2305-5p	22	TTCACTCGCTCTCACGTCACTC	201	105	8	70	10	8	9.6076	0.9926	6.4688	4.7851	8.1365
novel-m3028-3p	22	TAACAATCTAAAGCCACGGTTA	201	188	0	4	6	3	17.2021	0.01	0.3696	2.8710	3.0512
novel-m4702-3p	22	CTATGGAAGCCAATGGGAACCA	201	0	196	5	0	0	0.01	24.3184	0.4621	0.01	0.01
novel-m4701-3p	22	CTATGGAAGCCAATGGGAACCA	201	0	196	5	0	0	0.01	24.3184	0.4621	0.01	0.01
novel-m3350-3p	22	TCGGTACACTTGTGTTTGACCT	199	8	0	191	0	0	0.7320	0.01	17.6506	0.01	0.01
novel-m4476-5p	22	AACACGGCAGGTGACTGGTCAA	198	38	80	80	0	0	3.4770	9.9259	7.3929	0.01	0.01
novel-m1218-3p	22	TGGATTTGTGCAGCTTGACTGT	196	109	43	34	0	10	9.9736	5.3352	3.1420	0.01	10.1706
novel-m4336-3p	22	CTATGGAAGCCAATGGGAACCA	195	0	189	6	0	0	0.01	23.4499	0.5545	0.01	0.01
novel-m2416-3p	23	CAGAAGGTCGCTGGTTTGAGTCT	194	3	110	79	0	2	0.2745	13.6481	7.3005	0.01	2.0341
novel-m1838-3p	23	CAGAAGGTCGCTGGTTTGAGTCT	194	3	110	79	0	2	0.2745	13.6481	7.3005	0.01	2.0341
novel-m4729-3p	21	ATTATGAACAGAATATTGCGT	193	133	26	34	0	0	12.1696	3.2259	3.1420	0.01	0.01
novel-m0299-5p	22	TCAAGTGGACCATTGACACTCT	189	43	95	44	4	3	3.9345	11.7870	4.0661	1.9140	3.0512
novel-m4136-3p	22	TCAATGCAGCCATCTACCAGGA	188	160	1	24	2	1	14.6401	0.1241	2.2179	0.9570	1.0171
novel-m1000-3p	24	TACTCGTAGTGCCCTCTAGTGGTG	187	2	16	0	69	100	0.1830	1.9852	0.01	33.0170	101.7061
novel-m3124-5p	24	TTAGAATGGAGAACACTTGCTGTG	186	11	7	0	38	130	1.0065	0.8685	0.01	18.1833	132.2180
novel-m1596-5p	22	GGCAATAATTCAAACCACTTAG	182	74	46	59	0	3	6.7710	5.7074	5.4523	0.01	3.0512
novel-m1368-5p	22	GGCAATAATTCAAACCACTTAG	182	74	46	59	0	3	6.7710	5.7074	5.4523	0.01	3.0512
novel-m3934-3p	22	ATAATGAACGCGATATTACGTA	180	15	148	17	0	0	1.3725	18.3629	1.5710	0.01	0.01
novel-m2235-3p	22	ATAATGAACGCGATATTACGTA	180	15	147	17	1	0	1.3725	18.2388	1.5710	0.4785	0.01
novel-m2561-5p	22	ATAATGAACGCGATATTACGTA	179	15	147	17	0	0	1.3725	18.2388	1.5710	0.01	0.01
novel-m4766-3p	22	ATAATGAACGCGATATTACGTA	179	15	147	17	0	0	1.3725	18.2388	1.5710	0.01	0.01
novel-m1431-3p	22	ATAATGAACGCGATATTACGTA	179	15	147	17	0	0	1.3725	18.2388	1.5710	0.01	0.01
novel-m1598-3p	22	ATAATGAACGCGATATTACGTA	179	15	147	17	0	0	1.3725	18.2388	1.5710	0.01	0.01
novel-m0883-5p	24	TTCTGATGCGGATCTGTCAGGGTC	179	19	44	2	48	66	1.7385	5.4592	0.1848	22.9684	67.1260
novel-m2634-3p	21	CAGACCATCATGTGCTGCTCT	177	11	107	57	2	0	1.0065	13.2759	5.2674	0.9570	0.01
novel-m2635-3p	21	CAGACCATCATGTGCTGCTCT	177	11	107	57	2	0	1.0065	13.2759	5.2674	0.9570	0.01
novel-m1026-5p	21	GCAACATGTTTGAGTCGGTCA	177	1	0	176	0	0	0.0915	0.01	16.2644	0.01	0.01
novel-m2965-5p	24	TATTTTCTTGGGTCATGTTGGTGG	175	6	5	0	54	110	0.5490	0.6204	0.01	25.8394	111.8767
novel-m3189-5p	24	TATTTTCTTGGGTCATGTTGGTGG	174	6	5	0	53	110	0.5490	0.6204	0.01	25.3609	111.8767
novel-m2169-3p	24	TATTTTCTTGGGTCATGTTGGTGG	174	6	5	0	53	110	0.5490	0.6204	0.01	25.3609	111.8767
novel-m1304-5p	24	TGTCTAGTGTGAGCTCTCTTTGCA	173	9	2	0	17	145	0.8235	0.2481	0.01	8.1346	147.4739
novel-m0657-3p	22	ATTATGAACGTGATATTGCATA	172	73	44	50	3	2	6.6795	5.4592	4.6206	1.4355	2.0341
novel-m4378-3p	19	TTTGGTGCAGTTCTCTGCT	171	0	167	3	1	0	0.01	20.7203	0.2772	0.4785	0.01
novel-m3184-5p	24	TATTTTCTTGGGTCATGTTGGTGG	171	6	5	0	53	107	0.5490	0.6204	0.01	25.3609	108.8255
novel-m4788-3p	21	ATTCTGAACGCGATATTGCAT	169	1	79	13	44	32	0.0915	9.8018	1.2013	21.0543	32.5460
novel-m3076-3p	21	ATTCTGAACGCGATATTGCAT	169	1	79	13	44	32	0.0915	9.8018	1.2013	21.0543	32.5460
novel-m4850-3p	22	TCCATCAGTCACGTGACCTACC	167	61	5	94	5	2	5.5815	0.6204	8.6867	2.3925	2.0341
novel-m1157-3p	24	TGATGAACACATGTGGTCCAGGCA	167	16	26	1	28	96	1.4640	3.2259	0.0924	13.3982	97.6379
novel-m3008-3p	22	TCCATCAGTCACGTGACCTACC	167	61	5	94	5	2	5.5815	0.6204	8.6867	2.3925	2.0341
novel-m4591-3p	24	TGATGAACACATGTGGTCCAGGCA	167	16	26	1	28	96	1.4640	3.2259	0.0924	13.3982	97.6379
novel-m1066-5p	22	TACTGGTGTTGGTTCATTGTGT	166	156	0	9	0	1	14.2741	0.01	0.8317	0.01	1.0171
novel-m1991-5p	22	TACTGGTGTTGGTTCATTGTGT	166	156	0	9	0	1	14.2741	0.01	0.8317	0.01	1.0171
novel-m1597-5p	22	TACTGGTGTTGGTTCATTGTGT	166	156	0	9	0	1	14.2741	0.01	0.8317	0.01	1.0171
novel-m0966-3p	22	GTATTACTGTGAAACTGTGTGC	165	9	129	22	4	1	0.8235	16.0055	2.0331	1.9140	1.0171
novel-m3692-5p	22	TGTACGCAGATACGTTGTTTAC	165	32	65	68	0	0	2.9280	8.0648	6.2840	0.01	0.01
novel-m0856-3p	22	AATAATGAACGTGATATTGCGT	165	94	19	52	0	0	8.6011	2.3574	4.8054	0.01	0.01
novel-m4136-5p	22	TACTGGTGTTGGTTCATTGTGT	165	156	0	9	0	0	14.2741	0.01	0.8317	0.01	0.01
novel-m1536-3p	22	AGTGTCAATGCTCCACTTGAGA	164	7	141	16	0	0	0.6405	17.4944	1.4786	0.01	0.01
novel-m0646-5p	22	TGTACGCAGATACGTTGTTTAC	164	31	65	68	0	0	2.8365	8.0648	6.2840	0.01	0.01
novel-m0289-3p	22	AGTGTCAATGCTCCACTTGAGA	164	7	141	16	0	0	0.6405	17.4944	1.4786	0.01	0.01
novel-m4616-3p	22	AGTGTCAATGCTCCACTTGAGA	164	7	141	16	0	0	0.6405	17.4944	1.4786	0.01	0.01
novel-m1552-3p	22	AGTGTCAATGCTCCACTTGAGA	164	7	141	16	0	0	0.6405	17.4944	1.4786	0.01	0.01
novel-m0072-3p	21	TATGGAAGTCAGTGGCTACGA	164	48	58	49	8	1	4.3920	7.1963	4.5282	3.8281	1.0171
novel-m2471-5p	22	TGTACGCAGATACGTTGTTTAC	164	31	65	68	0	0	2.8365	8.0648	6.2840	0.01	0.01
novel-m0034-5p	22	CAATATCGCGTTCATAATCGCA	162	25	112	22	2	1	2.2875	13.8963	2.0331	0.9570	1.0171
novel-m0035-5p	22	CAATATCGCGTTCATAATCGCA	162	25	112	22	2	1	2.2875	13.8963	2.0331	0.9570	1.0171
novel-m0202-5p	22	CAATATCGCGTTCATAATCGCA	162	25	112	22	2	1	2.2875	13.8963	2.0331	0.9570	1.0171
novel-m4214-5p	23	AATGACTTGTCTTAAAGGGACTT	160	13	0	142	4	1	1.1895	0.01	13.1224	1.9140	1.0171
novel-m1443-3p	24	TGCTCGGGAACGTCCTCCTGGACT	160	5	3	0	17	135	0.4575	0.3722	0.01	8.1346	137.3033
novel-m4834-3p	24	ATGCAGGATCAGTTATGGGCCGGC	159	52	11	66	13	17	4.7580	1.3648	6.0992	6.2206	17.2900
novel-m2355-3p	23	ACATTGACCTGTAGGGGTTGAGT	158	60	7	91	0	0	5.4900	0.8685	8.4094	0.01	0.01
novel-m1905-5p	22	TCATGCAATGAAAATCAATGGG	157	9	104	41	1	2	0.8235	12.9037	3.7889	0.4785	2.0341
novel-m4823-3p	22	TCACGCTGCGGATCAGATGCTC	157	79	8	65	2	3	7.2285	0.9926	6.0067	0.9570	3.0512
novel-m4143-3p	23	AATGTGGGATTAAAATGTGCATA	156	18	113	25	0	0	1.6470	14.0203	2.3103	0.01	0.01
novel-m3574-3p	24	TCCAAGAGTTCTGGTGGCCATGGC	156	0	26	1	38	91	0.01	3.2259	0.0924	18.1833	92.5526
novel-m3299-3p	23	AATGTGGGATTAAAATGTGCATA	156	18	113	25	0	0	1.6470	14.0203	2.3103	0.01	0.01
novel-m0693-3p	24	TGATTGACAAGGGTAGGCTTCAGG	154	9	2	0	46	97	0.8235	0.2481	0.01	22.0113	98.6549
novel-m3652-3p	22	TTACATGCAGTGTTGGACATCT	154	19	39	91	5	0	1.7385	4.8389	8.4094	2.3925	0.01
novel-m3651-3p	22	TTACATGCAGTGTTGGACATCT	154	19	39	91	5	0	1.7385	4.8389	8.4094	2.3925	0.01
novel-m4780-5p	22	CAATATCGCGTTCATAATCGCA	154	25	108	18	2	1	2.2875	13.4000	1.6634	0.9570	1.0171
novel-m0874-5p	22	CAATATCGCGTTCATAATCGCA	154	25	108	18	2	1	2.2875	13.4000	1.6634	0.9570	1.0171
novel-m2488-5p	24	TACTCGTAGTGACCAGAAGGGGTG	153	1	8	0	138	6	0.0915	0.9926	0.01	66.0340	6.1024
novel-m4747-3p	22	ATTATGAACGGGATATTGCATA	153	52	54	41	6	0	4.7580	6.7000	3.7889	2.8710	0.01
novel-m4200-5p	22	CAATATCGCGTTCATAATCGCA	153	25	107	18	2	1	2.2875	13.2759	1.6634	0.9570	1.0171
novel-m3669-3p	22	GGAAAGTGAATGATGACAGAGA	152	11	34	102	5	0	1.0065	4.2185	9.4260	2.3925	0.01
novel-m3640-5p	22	CCTGCAAAAATTGACTGGACTA	151	9	110	32	0	0	0.8235	13.6481	2.9572	0.01	0.01
novel-m0408-5p	24	TTGTAAAGAAGGCTTCGGGGCGTC	151	12	13	0	57	69	1.0980	1.6130	0.01	27.2749	70.1772
novel-m1950-5p	24	TTGTAAAGAAGGCTTCGGGGCGTC	151	12	13	0	57	69	1.0980	1.6130	0.01	27.2749	70.1772
novel-m4485-5p	23	TTACTGGACTTGACATCTTGCTA	148	3	16	129	0	0	0.2745	1.9852	11.9211	0.01	0.01
novel-m3724-3p	22	ATTATGAACGGGATATTGCATA	148	50	51	41	6	0	4.5750	6.3278	3.7889	2.8710	0.01
novel-m4484-5p	23	TTACTGGACTTGACATCTTGCTA	148	3	16	129	0	0	0.2745	1.9852	11.9211	0.01	0.01
novel-m2154-5p	22	TCAGTTACCATCCACTTTCACT	147	2	91	22	29	3	0.1830	11.2907	2.0331	13.8767	3.0512
novel-m4276-3p	23	TCGCTGCTAGTGTGAACGGGGCT	147	9	95	43	0	0	0.8235	11.7870	3.9737	0.01	0.01
novel-m1609-3p	22	GTTGAAACACTGAAGTCTCTGT	146	0	111	27	8	0	0.01	13.7722	2.4951	3.8281	0.01
novel-m1880-5p	22	CACAATATCGCGTTCATAATCT	145	31	11	65	36	2	2.8365	1.3648	6.0067	17.2263	2.0341
novel-m1447-5p	24	TTCTTTAGCAGACAGTCGGAGGCA	145	2	23	0	36	84	0.1830	2.8537	0.01	17.2263	85.4331
novel-m1125-5p	24	TTCTTTAGCAGACAGTCGGAGGCA	145	2	23	0	36	84	0.1830	2.8537	0.01	17.2263	85.4331
novel-m1176-5p	24	TTCTTTAGCAGACAGTCGGAGGCA	145	2	23	0	36	84	0.1830	2.8537	0.01	17.2263	85.4331
novel-m2532-5p	24	TTCTTTAGCAGACAGTCGGAGGCA	145	2	23	0	36	84	0.1830	2.8537	0.01	17.2263	85.4331
novel-m1657-5p	24	TTCTTTAGCAGACAGTCGGAGGCA	145	2	23	0	36	84	0.1830	2.8537	0.01	17.2263	85.4331
novel-m2742-5p	22	TCTGCTGGTGTTGGTTCATTGA	143	18	70	37	7	11	1.6470	8.6852	3.4192	3.3496	11.1877
novel-m1716-5p	22	TTGCCGGTAGCCATTGACTTCT	142	7	1	20	114	0	0.6405	0.1241	1.8482	54.5498	0.01
novel-m2241-3p	22	ATGGCTGGGGCGAGTCGATGGT	141	4	23	110	1	3	0.3660	2.8537	10.1653	0.4785	3.0512
novel-m2243-3p	22	ATGGCTGGGGCGAGTCGATGGT	141	4	23	110	1	3	0.3660	2.8537	10.1653	0.4785	3.0512
novel-m3870-5p	21	GATGCTGCTGACGTGTTTTCT	141	53	60	20	4	4	4.8495	7.4444	1.8482	1.9140	4.0682
novel-m3754-3p	22	AAAATATAGAAAGACTTGGACT	140	1	72	62	5	0	0.0915	8.9333	5.7295	2.3925	0.01
novel-m4330-5p	23	ACTCCAGCTCCACACAACATGGC	140	4	36	100	0	0	0.3660	4.4667	9.2411	0.01	0.01
novel-m0839-3p	21	ATGAAAGACCATCTGATATGA	140	38	25	70	6	1	3.4770	3.1018	6.4688	2.8710	1.0171
novel-m2867-3p	22	CTACTGAAGTCAATGTGGACCA	139	29	45	64	1	0	2.6535	5.5833	5.9143	0.4785	0.01
novel-m3890-5p	22	TTGCCGGTAGCCATTGACTTCT	139	7	1	19	112	0	0.6405	0.1241	1.7558	53.5928	0.01
novel-m4293-5p	22	TCTCCATCACTACCGCCATGGA	138	17	14	106	0	1	1.5555	1.7370	9.7956	0.01	1.0171
novel-m3587-5p	22	CGCAATATTGCATTCATAGTCG	138	37	18	76	4	3	3.3855	2.2333	7.0233	1.9140	3.0512
novel-m4294-5p	22	TCTCCATCACTACCGCCATGGA	138	17	14	106	0	1	1.5555	1.7370	9.7956	0.01	1.0171
novel-m2083-3p	19	TTGACTACTGATTGTTCTG	138	4	31	3	50	50	0.3660	3.8463	0.2772	23.9254	50.8531
novel-m1326-5p	23	TGGAGTAAGTAGTTCAAGACCTT	137	14	62	58	1	2	1.2810	7.6926	5.3599	0.4785	2.0341
novel-m2498-3p	22	TTAACCCAAAAGTTGTGTTAGT	135	23	97	15	0	0	2.1045	12.0351	1.3862	0.01	0.01
novel-m4256-5p	21	GTAGCCATTGACGTCCATGGT	135	62	39	31	2	1	5.6730	4.8389	2.8648	0.9570	1.0171
novel-m1328-5p	21	GTAGCCATTGACGTCCATGGT	135	62	39	31	2	1	5.6730	4.8389	2.8648	0.9570	1.0171
novel-m2365-5p	24	TGCATTGTTTGCTCTGACTAGGTT	135	3	4	0	22	106	0.2745	0.4963	0.01	10.5272	107.8085
novel-m4781-3p	22	TTAACCCAAAAGTTGTGTTAGT	135	23	97	15	0	0	2.1045	12.0351	1.3862	0.01	0.01
novel-m0616-5p	24	TGCATTGTTTGCTCTGACTAGGTT	134	3	4	0	22	105	0.2745	0.4963	0.01	10.5272	106.7914
novel-m3227-3p	24	TGCTCGGGAACGTCCTCCTGGATG	133	3	6	0	10	114	0.2745	0.7444	0.01	4.7851	115.9450
novel-m4284-5p	21	GATGCTGCTGACGTGTTTTCT	131	53	51	19	4	4	4.8495	6.3278	1.7558	1.9140	4.0682
novel-m1547-3p	21	AAAACACGTCAGCAGCGTCAT	131	38	66	23	3	1	3.4770	8.1889	2.1255	1.4355	1.0171
novel-m4005-3p	21	AAAACACGTCAGCAGCGTCAT	130	38	66	23	2	1	3.4770	8.1889	2.1255	0.9570	1.0171
novel-m1779-3p	21	AAAACACGTCAGCAGCGTCAT	130	38	66	23	2	1	3.4770	8.1889	2.1255	0.9570	1.0171
novel-m3661-5p	22	AATGACAGATTGTTTTAGGGAG	130	71	1	58	0	0	6.4965	0.1241	5.3599	0.01	0.01
novel-m3059-5p	22	AATGACAGATTGTTTTAGGGAG	130	71	1	58	0	0	6.4965	0.1241	5.3599	0.01	0.01
novel-m0016-3p	22	GTAGTGTCAATGGTCCACTTGA	129	16	38	73	1	1	1.4640	4.7148	6.7460	0.4785	1.0171
novel-m1553-5p	24	TTACCAGTTGGGCTGTCTCCTTGG	129	1	18	0	41	69	0.0915	2.2333	0.01	19.6188	70.1772
novel-m2167-3p	22	GTAGTGTCAATGGTCCACTTGA	128	16	38	73	0	1	1.4640	4.7148	6.7460	0.01	1.0171
novel-m4856-3p	22	GTAGTGTCAATGGTCCACTTGA	128	16	38	73	0	1	1.4640	4.7148	6.7460	0.01	1.0171
novel-m0478-3p	22	GTAGTGTCAATGGTCCACTTGA	128	16	38	73	0	1	1.4640	4.7148	6.7460	0.01	1.0171
novel-m2168-3p	22	GTAGTGTCAATGGTCCACTTGA	128	16	38	73	0	1	1.4640	4.7148	6.7460	0.01	1.0171
novel-m4176-5p	21	GTTCCTATTGACTTCTATTGA	128	64	15	33	13	3	5.8560	1.8611	3.0496	6.2206	3.0512
novel-m0299-3p	22	GTAGTGTCAATGGTCCACTTGA	128	16	38	73	0	1	1.4640	4.7148	6.7460	0.01	1.0171
novel-m1003-3p	22	GTAGTGTCAATGGTCCACTTGA	128	16	38	73	0	1	1.4640	4.7148	6.7460	0.01	1.0171
novel-m0410-5p	22	TAGTCCTCTTTGACTTCCATGG	127	38	34	51	3	1	3.4770	4.2185	4.7130	1.4355	1.0171
novel-m1131-3p	21	GTTTTAATGGTCCATTTGAGA	125	19	65	40	0	1	1.7385	8.0648	3.6965	0.01	1.0171
novel-m0758-3p	21	GTTTTAATGGTCCATTTGAGA	125	19	65	40	0	1	1.7385	8.0648	3.6965	0.01	1.0171
novel-m3039-5p	22	CAATATCGCGTTCATAATCGCA	124	20	84	16	3	1	1.8300	10.4222	1.4786	1.4355	1.0171
novel-m2891-3p	24	TATTATAAGGACGGGCTTGGCAAG	124	5	20	1	49	49	0.4575	2.4815	0.0924	23.4469	49.8360
novel-m3329-5p	22	TGCAATATCTCGTTCATTATCG	124	82	19	15	7	1	7.5030	2.3574	1.3862	3.3496	1.0171
novel-m1979-3p	21	CAATGAAAGTGAACGGTGACT	123	3	93	25	2	0	0.2745	11.5389	2.3103	0.9570	0.01
novel-m0233-3p	23	TTTGAACTCATGACTGGGCGGCA	123	8	13	1	18	83	0.7320	1.6130	0.0924	8.6131	84.4161
novel-m0396-3p	23	TTTGAACTCATGACTGGGCGGCA	123	8	13	1	18	83	0.7320	1.6130	0.0924	8.6131	84.4161
novel-m2432-5p	24	TGTGACAGTAGGTGCGGAGGAAGC	123	2	8	0	24	89	0.1830	0.9926	0.01	11.4842	90.5184
novel-m2217-3p	23	TTTGAACTCATGACTGGGCGGCA	123	8	13	1	18	83	0.7320	1.6130	0.0924	8.6131	84.4161
novel-m4254-3p	23	TTTGAACTCATGACTGGGCGGCA	122	8	12	1	18	83	0.7320	1.4889	0.0924	8.6131	84.4161
novel-m0545-3p	23	TTTGAACTCATGACTGGGCGGCA	122	8	12	1	18	83	0.7320	1.4889	0.0924	8.6131	84.4161
novel-m2254-5p	24	TTCTTTAGCAGACAGTCGGAGGCA	121	2	15	0	24	80	0.1830	1.8611	0.01	11.4842	81.3649
novel-m4737-5p	22	TGCAATATCGTGTTCATAATCG	121	9	94	16	1	1	0.8235	11.6629	1.4786	0.4785	1.0171
novel-m4339-5p	24	TTCTTTAGCAGACAGTCGGAGGCA	121	2	15	0	24	80	0.1830	1.8611	0.01	11.4842	81.3649
novel-m2666-3p	21	ATAATACGTCAGCAGCGTCGT	121	1	116	4	0	0	0.0915	14.3925	0.3696	0.01	0.01
novel-m2158-5p	21	ATAATACGTCAGCAGCGTCGT	121	1	116	4	0	0	0.0915	14.3925	0.3696	0.01	0.01
novel-m3778-3p	23	TTTGAACTCATGACTGGGCGGCA	121	8	13	1	16	83	0.7320	1.6130	0.0924	7.6561	84.4161
novel-m4753-3p	21	ATAATACGTCAGCAGCGTCGT	121	1	116	4	0	0	0.0915	14.3925	0.3696	0.01	0.01
novel-m0798-3p	21	ATAATACGTCAGCAGCGTCGT	121	1	116	4	0	0	0.0915	14.3925	0.3696	0.01	0.01
novel-m0359-3p	21	ATAATACGTCAGCAGCGTCGT	121	1	116	4	0	0	0.0915	14.3925	0.3696	0.01	0.01
novel-m1238-3p	22	GCAGCCTTACATACTGTAGTTC	120	5	0	115	0	0	0.4575	0.01	10.6273	0.01	0.01
novel-m4579-5p	22	TGCAATATCGTGTTCATAATCG	120	9	94	15	1	1	0.8235	11.6629	1.3862	0.4785	1.0171
novel-m4654-5p	22	TGCAATATCGTGTTCATAATCG	120	9	94	15	1	1	0.8235	11.6629	1.3862	0.4785	1.0171
novel-m1855-3p	24	TGTGATTGCCAGAGGTGATGAGGG	120	1	3	0	34	82	0.0915	0.3722	0.01	16.2693	83.3990
novel-m1981-5p	22	CAATATCGCGTTCATAATCGCA	119	22	81	12	3	1	2.0130	10.0500	1.1089	1.4355	1.0171
novel-m0673-5p	22	TGCAATATCTCGTTCATTATCG	119	79	17	15	7	1	7.2285	2.1093	1.3862	3.3496	1.0171
novel-m1629-5p	22	CAATATCGCGTTCATAATCGCA	119	22	81	12	3	1	2.0130	10.0500	1.1089	1.4355	1.0171
novel-m3477-5p	22	TGCAATATCGTGTTCATAATCG	119	9	92	16	1	1	0.8235	11.4148	1.4786	0.4785	1.0171
novel-m4674-5p	22	TGCAATATCGTGTTCATAATCG	119	9	93	15	1	1	0.8235	11.5389	1.3862	0.4785	1.0171
novel-m4775-5p	22	TGCAATATCGTGTTCATAATCG	119	9	93	15	1	1	0.8235	11.5389	1.3862	0.4785	1.0171
novel-m1678-5p	22	CAATATCGCGTTCATAATCGCA	119	22	81	12	3	1	2.0130	10.0500	1.1089	1.4355	1.0171
novel-m1399-3p	24	GCCAGATGGAACTCCAGAGGCCAG	118	1	1	0	14	102	0.0915	0.1241	0.01	6.6991	103.7402
novel-m0352-5p	22	TGCAATATCGTGTTCATAATCG	118	9	92	15	1	1	0.8235	11.4148	1.3862	0.4785	1.0171
novel-m0584-3p	22	ATTATGAATGTGATATTGCGTA	118	11	96	8	0	3	1.0065	11.9111	0.7393	0.01	3.0512
novel-m0481-3p	21	TGGATATGATGACAGCTGAGG	118	10	21	17	24	46	0.9150	2.6055	1.5710	11.4842	46.7848
novel-m2677-3p	22	ATTATGAATGTGATATTGCGTA	117	11	98	8	0	0	1.0065	12.1592	0.7393	0.01	0.01
novel-m2738-5p	22	CAATATCGCGTTCATAATCGCA	116	22	78	12	3	1	2.0130	9.6777	1.1089	1.4355	1.0171
novel-m0320-3p	22	TCTGAATTCAGTCTGTTACTGA	116	0	0	116	0	0	0.01	0.01	10.7197	0.01	0.01
novel-m3033-3p	22	ATTATGAATGTGATATTGCGTA	115	11	96	8	0	0	1.0065	11.9111	0.7393	0.01	0.01
novel-m3540-3p	22	ATTATGAATGTGATATTGCGTA	115	11	96	8	0	0	1.0065	11.9111	0.7393	0.01	0.01
novel-m0787-3p	21	GTTGTGAGACATAAACTCTGA	115	0	106	9	0	0	0.01	13.1518	0.8317	0.01	0.01
novel-m4712-3p	22	ATTATGAATGTGATATTGCGTA	115	11	96	8	0	0	1.0065	11.9111	0.7393	0.01	0.01
novel-m0788-3p	21	GTTGTGAGACATAAACTCTGA	115	0	106	9	0	0	0.01	13.1518	0.8317	0.01	0.01
novel-m1836-3p	22	ATTATGAATGTGATATTGCGTA	115	11	96	8	0	0	1.0065	11.9111	0.7393	0.01	0.01
novel-m0297-3p	22	ATTATGAATGCGATATTGCATA	115	15	72	27	0	1	1.3725	8.9333	2.4951	0.01	1.0171
novel-m0875-3p	22	ATTATGAATGTGATATTGCGTA	115	11	96	8	0	0	1.0065	11.9111	0.7393	0.01	0.01
novel-m3529-3p	22	ATTATGAATGTGATATTGCGTA	115	11	96	8	0	0	1.0065	11.9111	0.7393	0.01	0.01
novel-m3915-3p	22	ATTATGAATGTGATATTGCGTA	115	11	96	8	0	0	1.0065	11.9111	0.7393	0.01	0.01
novel-m3442-3p	22	CCTGGACTTGATCCGATCAACC	115	5	87	23	0	0	0.4575	10.7944	2.1255	0.01	0.01
novel-m1188-3p	22	ATTATGAATGTGATATTGCGTA	115	11	96	8	0	0	1.0065	11.9111	0.7393	0.01	0.01
novel-m1343-3p	22	CCTGGACTTGATCCGATCAACC	115	5	87	23	0	0	0.4575	10.7944	2.1255	0.01	0.01
novel-m2738-3p	22	ATTATGAATGTGATATTGCGTA	115	11	96	8	0	0	1.0065	11.9111	0.7393	0.01	0.01
novel-m3672-3p	22	ATTATGAATGTGATATTGCGTA	115	11	96	8	0	0	1.0065	11.9111	0.7393	0.01	0.01
novel-m2163-3p	21	GTTGTGAGACATAAACTCTGA	115	0	106	9	0	0	0.01	13.1518	0.8317	0.01	0.01
novel-m1335-3p	22	ATTATGAATGTGATATTGCGTA	115	11	96	8	0	0	1.0065	11.9111	0.7393	0.01	0.01
novel-m2172-3p	24	TGGGTCAAACGATTGGCGTGGGGA	114	2	2	0	46	64	0.1830	0.2481	0.01	22.0113	65.0919
novel-m3774-3p	24	TGCGAATTAATTGACGGACTTATG	114	2	7	0	26	79	0.1830	0.8685	0.01	12.4412	80.3478
novel-m3245-3p	21	AAAACACATCAGCAGCGTCGT	113	14	79	18	2	0	1.2810	9.8018	1.6634	0.9570	0.01
novel-m3258-3p	22	ATTATGAATGCGATATTGCATA	113	15	70	27	0	1	1.3725	8.6852	2.4951	0.01	1.0171
novel-m4208-3p	22	ATTATGAATGCGATATTGCATA	113	15	70	27	0	1	1.3725	8.6852	2.4951	0.01	1.0171
novel-m2871-5p	24	GTGGGACGAGGTGGCCGAGTGGTT	113	0	58	0	10	45	0.01	7.1963	0.01	4.7851	45.7678
novel-m2422-5p	22	TCAAATGGACCATTGACATTCT	112	23	1	86	1	1	2.1045	0.1241	7.9474	0.4785	1.0171
novel-m0972-5p	24	TACTGTGTCGCACAGCGGAGGGGG	112	1	10	1	23	77	0.0915	1.2407	0.0924	11.0057	78.3137
novel-m1195-5p	24	TACTGTGTCGCACAGCGGAGGGGG	112	1	10	1	23	77	0.0915	1.2407	0.0924	11.0057	78.3137
novel-m3481-5p	24	TGCGGAAGCAGTGGACTGGGTCTG	112	2	19	0	54	37	0.1830	2.3574	0.01	25.8394	37.6313
novel-m3197-3p	22	TAAACGGCGTATCCGCATGGCA	112	19	49	42	0	2	1.7385	6.0796	3.8813	0.01	2.0341
novel-m4667-3p	22	ACGCTTGCTGGTGGATGAAGGA	111	7	12	91	1	0	0.6405	1.4889	8.4094	0.4785	0.01
novel-m3834-5p	24	TACTGTGTCGCACAGCGGAGGGGG	111	1	10	1	23	76	0.0915	1.2407	0.0924	11.0057	77.2967
novel-m3745-3p	21	CAATGAAAGTGAACGGTGACT	111	11	78	22	0	0	1.0065	9.6777	2.0331	0.01	0.01
novel-m1889-3p	22	TAATAGAAGTCAATGGGAACTA	111	14	77	15	5	0	1.2810	9.5537	1.3862	2.3925	0.01
novel-m3268-3p	23	GAAGACAGTGGGAACCGAAACTG	111	36	7	65	1	2	3.2940	0.8685	6.0067	0.4785	2.0341
novel-m0657-5p	22	CGCAATATCGCTTTCATAATTG	111	46	27	26	11	1	4.2090	3.3500	2.4027	5.2636	1.0171
novel-m0042-3p	22	ACGCTTGCTGGTGGATGAAGGA	111	7	12	91	1	0	0.6405	1.4889	8.4094	0.4785	0.01
novel-m3835-5p	24	TACTGTGTCGCACAGCGGAGGGGG	111	1	10	1	23	76	0.0915	1.2407	0.0924	11.0057	77.2967
novel-m3333-3p	23	GAAGACAGTGGGAACCGAAACTG	111	36	7	65	1	2	3.2940	0.8685	6.0067	0.4785	2.0341
novel-m2772-3p	22	ATTATGAATGTGATATTGCGTA	111	9	96	6	0	0	0.8235	11.9111	0.5545	0.01	0.01
novel-m0874-3p	22	ATTATGAATGCGATATTGCATA	111	15	69	26	0	1	1.3725	8.5611	2.4027	0.01	1.0171
novel-m0753-3p	22	ACGCTTGCTGGTGGATGAAGGA	111	7	12	91	1	0	0.6405	1.4889	8.4094	0.4785	0.01
novel-m2209-3p	22	TGAAAGTCATTGGGAACCAAAA	109	15	88	6	0	0	1.3725	10.9185	0.5545	0.01	0.01
novel-m4509-5p	22	CAATATCGCGTTCATAATCGCA	109	15	84	7	3	0	1.3725	10.4222	0.6469	1.4355	0.01
novel-m0456-5p	22	CAATATCGCGTTCATAATCGCA	109	15	84	7	3	0	1.3725	10.4222	0.6469	1.4355	0.01
novel-m4587-5p	24	TGCTATGGAAGCTGGAGGCTACTG	109	1	16	0	56	36	0.0915	1.9852	0.01	26.7964	36.6142
novel-m4227-3p	21	TATGGAAGTCAGTGGCTACGA	108	24	35	43	5	1	2.1960	4.3426	3.9737	2.3925	1.0171
novel-m3428-3p	21	TATGGAAGTCAGTGGCTACGA	108	24	35	43	5	1	2.1960	4.3426	3.9737	2.3925	1.0171
novel-m4058-5p	24	TGAGTAACGATGTCAACGGTGCGG	108	1	8	0	30	69	0.0915	0.9926	0.01	14.3552	70.1772
novel-m3897-5p	25	AACTCGGAGACCTCGTTTAGGCGGC	107	2	3	0	33	69	0.1830	0.3722	0.01	15.7907	70.1772
novel-m3981-3p	22	TCACGATACAGCACAGCCTCGA	107	20	39	37	10	1	1.8300	4.8389	3.4192	4.7851	1.0171
novel-m1259-5p	22	TAAGTGGACCATTGACACTCCT	106	24	30	46	0	6	2.1960	3.7222	4.2509	0.01	6.1024
novel-m4508-5p	22	CAATATCGCGTTCATAATCGCA	106	13	83	7	3	0	1.1895	10.2981	0.6469	1.4355	0.01
novel-m2212-5p	24	TAGGTGAGGATTAAGGTGAGGGTG	106	5	2	0	27	72	0.4575	0.2481	0.01	12.9197	73.2284
novel-m1260-5p	22	TAAGTGGACCATTGACACTCCT	106	24	30	46	0	6	2.1960	3.7222	4.2509	0.01	6.1024
novel-m3027-5p	23	TCTTGTTTGGATAGTTGAGTAGG	106	19	8	63	9	7	1.7385	0.9926	5.8219	4.3066	7.1194
novel-m3447-5p	22	CAATATCGCGTTCATAATCGCA	106	13	83	7	3	0	1.1895	10.2981	0.6469	1.4355	0.01
novel-m1698-5p	24	TTCTTTAGCAGACAGTCGGAGGCA	106	2	13	0	19	72	0.1830	1.6130	0.01	9.0916	73.2284
novel-m2836-5p	24	TTCTTTAGCAGACAGTCGGAGGCA	106	2	13	0	19	72	0.1830	1.6130	0.01	9.0916	73.2284
novel-m3163-5p	22	TAAGTGGACCATTGACACTCCT	106	24	30	46	0	6	2.1960	3.7222	4.2509	0.01	6.1024
novel-m1812-5p	22	TAAGTGGACCATTGACACTCCT	106	24	30	46	0	6	2.1960	3.7222	4.2509	0.01	6.1024
novel-m1985-5p	24	TTCTTTAGCAGACAGTCGGAGGCA	106	2	13	0	19	72	0.1830	1.6130	0.01	9.0916	73.2284
novel-m2138-5p	24	TAGGTGAGGATTAAGGTGAGGGTG	106	5	2	0	27	72	0.4575	0.2481	0.01	12.9197	73.2284
novel-m2000-5p	24	TTCTTTAGCAGACAGTCGGAGGCA	106	2	13	0	19	72	0.1830	1.6130	0.01	9.0916	73.2284
novel-m1233-5p	22	TAAGTGGACCATTGACACTCCT	106	24	30	46	0	6	2.1960	3.7222	4.2509	0.01	6.1024
novel-m3449-5p	22	CAATATCGCGTTCATAATCGCA	106	13	83	7	3	0	1.1895	10.2981	0.6469	1.4355	0.01
novel-m4704-5p	24	TTCTTTAGCAGACAGTCGGAGGCA	106	2	13	0	19	72	0.1830	1.6130	0.01	9.0916	73.2284
novel-m3779-3p	22	ATTATGAATGCGATATTGCATA	105	12	66	26	0	1	1.0980	8.1889	2.4027	0.01	1.0171
novel-m3038-5p	22	CGCAATATCGCGTTCATAATTG	105	51	27	25	2	0	4.6665	3.3500	2.3103	0.9570	0.01
novel-m1717-5p	22	CGCAATATCGCGTTCATAATTG	105	51	27	25	2	0	4.6665	3.3500	2.3103	0.9570	0.01
novel-m1737-3p	22	ATTATGAATGCGATATTGCATA	105	12	66	26	0	1	1.0980	8.1889	2.4027	0.01	1.0171
novel-m3446-5p	22	CAATATCGCGTTCATAATCGCA	105	13	82	7	3	0	1.1895	10.1740	0.6469	1.4355	0.01
novel-m0529-5p	22	CGCAATATCGCGTTCATAATTG	105	51	27	25	2	0	4.6665	3.3500	2.3103	0.9570	0.01
novel-m2324-3p	21	ATAACACATCAGCAGCGTCGT	104	45	24	35	0	0	4.1175	2.9778	3.2344	0.01	0.01
novel-m1652-5p	21	ATTTGAAGAGAAAGTGAGAGA	104	63	12	11	10	8	5.7645	1.4889	1.0165	4.7851	8.1365
novel-m1017-3p	21	ATAACACATCAGCAGCGTCGT	104	45	24	35	0	0	4.1175	2.9778	3.2344	0.01	0.01
novel-m0805-3p	22	CAATGGAAGTCAATGTGAACTA	104	3	4	97	0	0	0.2745	0.4963	8.9639	0.01	0.01
novel-m0472-3p	21	ATAACACATCAGCAGCGTCGT	104	45	24	35	0	0	4.1175	2.9778	3.2344	0.01	0.01
novel-m3870-3p	21	ATAACACATCAGCAGCGTCGT	104	45	24	35	0	0	4.1175	2.9778	3.2344	0.01	0.01
novel-m2085-3p	21	ATAACACATCAGCAGCGTCGT	104	45	24	35	0	0	4.1175	2.9778	3.2344	0.01	0.01
novel-m3433-3p	21	ATAACACATCAGCAGCGTCGT	104	45	24	35	0	0	4.1175	2.9778	3.2344	0.01	0.01
novel-m2626-3p	21	ATAACACATCAGCAGCGTCGT	104	45	24	35	0	0	4.1175	2.9778	3.2344	0.01	0.01
novel-m4678-3p	22	TCACCAATCGGTCTGCTCAGCG	104	18	9	67	10	0	1.6470	1.1167	6.1916	4.7851	0.01
novel-m2744-5p	22	CGCAATATCGCGTTCATAATTG	103	51	25	25	2	0	4.6665	3.1018	2.3103	0.9570	0.01
novel-m2456-5p	24	TGGAAGACATGGCACAGACTGAGC	103	1	3	0	22	77	0.0915	0.3722	0.01	10.5272	78.3137
novel-m0082-5p	22	CGCAATATCGCGTTCATAATTG	103	51	25	25	2	0	4.6665	3.1018	2.3103	0.9570	0.01
novel-m1464-5p	22	CGCAATATCGCGTTCATAATTG	103	51	25	25	2	0	4.6665	3.1018	2.3103	0.9570	0.01
novel-m2743-5p	22	CGCAATATCGCGTTCATAATTG	103	51	25	25	2	0	4.6665	3.1018	2.3103	0.9570	0.01
novel-m2335-5p	21	AGGCCTCGGCTGCAGGTCTGA	103	1	67	35	0	0	0.0915	8.3129	3.2344	0.01	0.01
novel-m0728-5p	23	TGGATACGTACTGGATCTGGGTG	103	2	2	0	25	74	0.1830	0.2481	0.01	11.9627	75.2625
novel-m2334-5p	21	AGGCCTCGGCTGCAGGTCTGA	103	1	67	35	0	0	0.0915	8.3129	3.2344	0.01	0.01
novel-m0622-5p	22	TTGGTCCCTATTGACTTCCACA	102	10	65	23	0	4	0.9150	8.0648	2.1255	0.01	4.0682
novel-m2821-5p	22	TCAAATGGACCATTGACATTCT	102	17	1	82	1	1	1.5555	0.1241	7.5777	0.4785	1.0171
novel-m2201-5p	22	TCAAATGGACCATTGACATTCT	102	17	1	82	1	1	1.5555	0.1241	7.5777	0.4785	1.0171
novel-m3875-5p	22	TCAAATGGACCATTGACATTCT	102	17	1	82	1	1	1.5555	0.1241	7.5777	0.4785	1.0171
novel-m2917-5p	23	TTTTGATTCCCACTGATTCCATC	101	5	49	47	0	0	0.4575	6.0796	4.3433	0.01	0.01
novel-m2418-5p	22	CGCAATATCACGTTCATATTGC	101	7	52	42	0	0	0.6405	6.4518	3.8813	0.01	0.01
novel-m3484-5p	22	TACGAACTGTTAGAACTCTTGT	101	6	9	23	54	9	0.5490	1.1167	2.1255	25.8394	9.1536
novel-m0431-3p	24	TGTGAATGATGGAAATGTGTAGGA	101	26	11	61	2	1	2.3790	1.3648	5.6371	0.9570	1.0171
novel-m0892-5p	21	CGCAATATCAGTTCATAATCG	101	2	3	91	5	0	0.1830	0.3722	8.4094	2.3925	0.01
novel-m4311-3p	21	TTTCTTAACAGGTCAACCGTT	100	11	41	36	11	1	1.0065	5.0870	3.3268	5.2636	1.0171
novel-m2414-3p	22	CAGAAAACACGTCAGCAGTGTC	100	10	42	45	1	2	0.9150	5.2111	4.1585	0.4785	2.0341
novel-m2641-5p	24	TGACTGGAGCTTTTCACTGTGGTA	100	0	0	0	100	0	0.01	0.01	0.01	47.8507	0.01
novel-m2957-5p	22	TGTTGGAATATCACTGCTGGTT	99	3	12	82	0	2	0.2745	1.4889	7.5777	0.01	2.0341
novel-m2956-5p	22	TGTTGGAATATCACTGCTGGTT	99	3	12	82	0	2	0.2745	1.4889	7.5777	0.01	2.0341
novel-m0338-3p	22	CAGAAAACACGTCAGCAGTGTC	99	11	40	45	2	1	1.0065	4.9629	4.1585	0.9570	1.0171
novel-m3017-3p	21	ATAACACATCAGCAGCGTCGT	98	45	20	33	0	0	4.1175	2.4815	3.0496	0.01	0.01
novel-m2189-3p	24	TTGTGGAACATCTGGCCTCTCGAC	98	2	7	0	34	55	0.1830	0.8685	0.01	16.2693	55.9384
novel-m0538-3p	22	TAAAAGTGAATATTGACTGAGA	98	5	82	7	4	0	0.4575	10.1740	0.6469	1.9140	0.01
novel-m0610-5p	24	TGGAACTGGAAGATGGCAGTTGCA	98	6	10	0	33	49	0.5490	1.2407	0.01	15.7907	49.8360
novel-m2574-3p	21	TATGGAAGTCAGTGGCTACGA	98	23	32	37	5	1	2.1045	3.9704	3.4192	2.3925	1.0171
novel-m3544-5p	22	AGCAGCTTCATGTAGAAACTAT	98	2	76	15	5	0	0.1830	9.4296	1.3862	2.3925	0.01
novel-m0818-3p	22	TAAAAGTGAATATTGACTGAGA	98	5	82	7	4	0	0.4575	10.1740	0.6469	1.9140	0.01
novel-m0455-5p	24	TGCATATTTGGCGTGCTGTCCAGG	98	2	15	0	49	32	0.1830	1.8611	0.01	23.4469	32.5460
novel-m3275-5p	24	TTGGAGTTAAGGACACAGAAGTCT	97	7	3	1	11	75	0.6405	0.3722	0.0924	5.2636	76.2796
novel-m3956-3p	22	GCTGGCTATGGATTCTGTGTCC	97	65	2	14	9	7	5.9475	0.2481	1.2938	4.3066	7.1194
novel-m0582-5p	22	AGCAGCTTCATGTAGAAACTAT	97	2	75	15	5	0	0.1830	9.3055	1.3862	2.3925	0.01
novel-m3911-3p	22	CTTGCAGCTTCTGAAACTCACT	97	26	25	44	1	1	2.3790	3.1018	4.0661	0.4785	1.0171
novel-m4051-5p	21	GGGCATCATGTGCGCGTTTGA	96	16	1	78	1	0	1.4640	0.1241	7.2081	0.4785	0.01
novel-m0844-5p	22	TGCAATATCGTGTTCATTATCG	96	26	42	24	3	1	2.3790	5.2111	2.2179	1.4355	1.0171
novel-m1841-5p	24	TATTTCGTTTGGGGAACTGAGTGG	96	1	2	1	1	91	0.0915	0.2481	0.0924	0.4785	92.5526
novel-m1672-5p	24	TATTTCGTTTGGGGAACTGAGTGG	96	1	2	1	1	91	0.0915	0.2481	0.0924	0.4785	92.5526
novel-m3445-5p	22	TGCAATATCGTGTTCATTATCG	95	26	41	24	3	1	2.3790	5.0870	2.2179	1.4355	1.0171
novel-m2051-3p	22	TGGAACTCAATGGCTGCCATCA	94	8	42	41	2	1	0.7320	5.2111	3.7889	0.9570	1.0171
novel-m1524-3p	24	ATGCAGCCATCTACCAGTAGATCT	94	14	54	21	5	0	1.2810	6.7000	1.9406	2.3925	0.01
novel-m0879-3p	20	ATTATGAACGTGATATTGCG	94	44	7	40	2	1	4.0260	0.8685	3.6965	0.9570	1.0171
novel-m0412-5p	22	TGCAATATCGTGTTCATTATCG	93	26	39	24	3	1	2.3790	4.8389	2.2179	1.4355	1.0171
novel-m2129-5p	22	AACAAGTAATCAAGAATAGGCC	93	20	43	22	4	4	1.8300	5.3352	2.0331	1.9140	4.0682
novel-m1797-5p	22	AACAAGTAATCAAGAATAGGCC	93	20	43	22	4	4	1.8300	5.3352	2.0331	1.9140	4.0682
novel-m3620-5p	23	ATGCAGAGGCTGAGCTGACTCAC	93	0	86	7	0	0	0.01	10.6703	0.6469	0.01	0.01
novel-m3211-5p	22	CTCAAATGGACCGTTGACACTC	93	9	61	23	0	0	0.8235	7.5685	2.1255	0.01	0.01
novel-m0870-3p	22	CTGGGCTTGAACGGTTCTGAGA	93	12	43	36	1	1	1.0980	5.3352	3.3268	0.4785	1.0171
novel-m2024-5p	22	TGCAATATCGTGTTCATTATCG	93	26	39	24	3	1	2.3790	4.8389	2.2179	1.4355	1.0171
novel-m2208-5p	22	CGCAATATCGCATTCATAATCG	93	19	51	18	0	5	1.7385	6.3278	1.6634	0.01	5.0853
novel-m1128-5p	22	TGCAATATCGTGTTCATTATCG	92	25	39	24	3	1	2.2875	4.8389	2.2179	1.4355	1.0171
novel-m2058-5p	22	CGCAATATCGCATTCATAATCG	92	19	51	18	0	4	1.7385	6.3278	1.6634	0.01	4.0682
novel-m1935-5p	22	CGCAATATCGCATTCATAATCG	92	19	51	18	0	4	1.7385	6.3278	1.6634	0.01	4.0682
novel-m2791-3p	24	TGAAGAGAAAGTTGGGAGACGCAA	92	5	6	0	32	49	0.4575	0.7444	0.01	15.3122	49.8360
novel-m4756-5p	22	CGCAATATCGCATTCATAATCG	92	18	51	18	0	5	1.6470	6.3278	1.6634	0.01	5.0853
novel-m1248-3p	21	TGCACATGTAAGTTCATCAGT	92	37	19	30	1	5	3.3855	2.3574	2.7723	0.4785	5.0853
novel-m4365-3p	24	TGAAGAGAAAGTTGGGAGACGCAA	92	5	6	0	32	49	0.4575	0.7444	0.01	15.3122	49.8360
novel-m2461-3p	24	TGAAGAGAAAGTTGGGAGACGCAA	92	5	6	0	32	49	0.4575	0.7444	0.01	15.3122	49.8360
novel-m3425-5p	22	CGCAATATCGCATTCATAATCG	92	19	51	18	0	4	1.7385	6.3278	1.6634	0.01	4.0682
novel-m4727-3p	23	TGCACCAGTCAGGAAGAGGGGGA	91	9	7	0	43	32	0.8235	0.8685	0.01	20.5758	32.5460
novel-m3844-3p	22	AATTCAATGGCTACTGTCAACT	91	10	0	31	50	0	0.9150	0.01	2.8648	23.9254	0.01
novel-m2185-3p	22	TAACGAGTTGATGATCTCAGTC	91	0	90	1	0	0	0.01	11.1666	0.0924	0.01	0.01
novel-m2186-3p	22	TAACGAGTTGATGATCTCAGTC	91	0	90	1	0	0	0.01	11.1666	0.0924	0.01	0.01
novel-m3845-3p	22	AATTCAATGGCTACTGTCAACT	91	10	0	31	50	0	0.9150	0.01	2.8648	23.9254	0.01
novel-m1093-5p	22	CGCAATATCGCATTCATAATCG	90	18	49	18	0	5	1.6470	6.0796	1.6634	0.01	5.0853
novel-m4554-3p	22	AATTCAATGGCTACTGTCAACT	90	10	0	30	50	0	0.9150	0.01	2.7723	23.9254	0.01
novel-m2750-3p	22	TTGAGGCTTTGGTGAGATGGTT	89	0	28	61	0	0	0.01	3.4741	5.6371	0.01	0.01
novel-m4454-3p	24	TGAGAACTTACAGGCTTTGGAAGG	89	1	36	1	32	19	0.0915	4.4667	0.0924	15.3122	19.3242
novel-m4397-3p	22	CTATAGAAGTCAATGTAGATCA	89	2	68	18	1	0	0.1830	8.4370	1.6634	0.4785	0.01
novel-m2521-3p	22	AATTCAATGGCTACTGTCAACT	89	10	0	30	49	0	0.9150	0.01	2.7723	23.4469	0.01
novel-m0081-5p	22	CGCAATATCGCATTCATAATCG	89	18	49	18	0	4	1.6470	6.0796	1.6634	0.01	4.0682
novel-m0067-3p	22	TTGAGGCTTTGGTGAGATGGTT	89	0	28	61	0	0	0.01	3.4741	5.6371	0.01	0.01
novel-m0873-3p	22	CTATAGAAGTCAATGTAGATCA	89	2	68	18	1	0	0.1830	8.4370	1.6634	0.4785	0.01
novel-m3921-3p	23	TGAGGGTGTTATTTTCTGTCTGA	88	5	65	17	1	0	0.4575	8.0648	1.5710	0.4785	0.01
novel-m3080-3p	24	TGTGATTCTGAAGGGACTTGGGGC	87	8	9	0	29	41	0.7320	1.1167	0.01	13.8767	41.6995
novel-m4537-3p	21	TCTCACCCTCAAGTTGTTCCA	87	25	19	39	4	0	2.2875	2.3574	3.6040	1.9140	0.01
novel-m2819-5p	22	TAAGTGGACCATTGACACTCCT	87	22	20	39	0	6	2.0130	2.4815	3.6040	0.01	6.1024
novel-m1241-3p	20	CGGGCCGGATCTGGGCCGAA	86	1	31	53	0	1	0.0915	3.8463	4.8978	0.01	1.0171
novel-m4347-5p	22	ACTGATGACAACAGTAAGAGCT	86	10	17	59	0	0	0.9150	2.1093	5.4523	0.01	0.01
novel-m1418-3p	22	TCACGCAGAATCTAGGATGGAT	86	33	5	48	0	0	3.0195	0.6204	4.4357	0.01	0.01
novel-m2622-3p	20	CGGGCCGGATCTGGGCCGAA	86	1	31	53	0	1	0.0915	3.8463	4.8978	0.01	1.0171
novel-m4529-3p	20	CGGGCCGGATCTGGGCCGAA	86	1	33	52	0	0	0.0915	4.0944	4.8054	0.01	0.01
novel-m0311-3p	20	CGGGCCGGATCTGGGCCGAA	86	1	31	53	0	1	0.0915	3.8463	4.8978	0.01	1.0171
novel-m1365-3p	20	CGGGCCGGATCTGGGCCGAA	86	1	31	53	0	1	0.0915	3.8463	4.8978	0.01	1.0171
novel-m4394-3p	20	CGGGCCGGATCTGGGCCGAA	85	1	30	53	0	1	0.0915	3.7222	4.8978	0.01	1.0171
novel-m2638-3p	22	TAGGACCAGCGCATGACCAGCT	85	3	19	63	0	0	0.2745	2.3574	5.8219	0.01	0.01
novel-m4080-3p	21	CAAATCCTCTTTACAGTCAGA	84	2	65	16	1	0	0.1830	8.0648	1.4786	0.4785	0.01
novel-m2394-3p	20	CGGGCCGGATCTGGGCCGAA	84	1	30	53	0	0	0.0915	3.7222	4.8978	0.01	0.01
novel-m3872-5p	22	TAAGTGGACCATTGACACTCCT	84	23	18	37	0	6	2.1045	2.2333	3.4192	0.01	6.1024
novel-m3016-3p	22	TAGGACCAGCGCATGACCAGCT	84	3	19	62	0	0	0.2745	2.3574	5.7295	0.01	0.01
novel-m0822-5p	22	CTTTTCTCTCTTCTGTTTCAGG	84	28	17	33	4	2	2.5620	2.1093	3.0496	1.9140	2.0341
novel-m3726-3p	22	TTTTAAAGAGGTTAGTTTTACT	84	16	43	22	1	2	1.4640	5.3352	2.0331	0.4785	2.0341
novel-m3037-3p	21	ATAACACGTAAGCAGCGTCAT	83	1	0	82	0	0	0.0915	0.01	7.5777	0.01	0.01
novel-m3989-3p	21	GTTTTAATGGTCCATTTGAGA	83	15	28	39	0	1	1.3725	3.4741	3.6040	0.01	1.0171
novel-m4585-5p	24	TATGTGGTTCTGTCAGTGTGAAGA	82	3	17	1	43	18	0.2745	2.1093	0.0924	20.5758	18.3071
novel-m4413-5p	24	ACTCTGTTTGAACCCAAGCTGATT	82	1	7	72	2	0	0.0915	0.8685	6.6536	0.9570	0.01
novel-m0871-3p	22	AGTCAGAATTATGAGATATGAA	82	3	66	12	1	0	0.2745	8.1889	1.1089	0.4785	0.01
novel-m1131-5p	22	CTCAAATGGACCGTTGACACTC	81	9	52	20	0	0	0.8235	6.4518	1.8482	0.01	0.01
novel-m2281-5p	24	TTTGAACAGATTGAGCTTAGATGG	81	4	5	0	31	41	0.3660	0.6204	0.01	14.8337	41.6995
novel-m0758-5p	22	CTCAAATGGACCGTTGACACTC	81	9	52	20	0	0	0.8235	6.4518	1.8482	0.01	0.01
novel-m4070-5p	23	AATAAAGAGCCATATGGAAGAGA	81	10	56	15	0	0	0.9150	6.9481	1.3862	0.01	0.01
novel-m2720-5p	22	CTCAAATGGACCGTTGACACTC	81	9	52	20	0	0	0.8235	6.4518	1.8482	0.01	0.01
novel-m2773-5p	23	AATAAAGAGCCATATGGAAGAGA	81	10	56	15	0	0	0.9150	6.9481	1.3862	0.01	0.01
novel-m2280-5p	24	TTTGAACAGATTGAGCTTAGATGG	81	4	5	0	31	41	0.3660	0.6204	0.01	14.8337	41.6995
novel-m3137-5p	24	TTTGAACAGATTGAGCTTAGATGG	81	4	5	0	31	41	0.3660	0.6204	0.01	14.8337	41.6995
novel-m2617-3p	22	CACAGCTGTGGGTTTCTGTGCT	80	3	2	66	7	2	0.2745	0.2481	6.0992	3.3496	2.0341
novel-m4069-5p	22	TAAGTGGACCATTGACACTCCT	80	22	13	39	0	6	2.0130	1.6130	3.6040	0.01	6.1024
novel-m0404-3p	21	GTTTTAATGGTCCATTTGAGA	80	15	25	39	0	1	1.3725	3.1018	3.6040	0.01	1.0171
novel-m0363-5p	20	TAGAGAAATGGACTTGTAAC	80	0	73	1	1	5	0.01	9.0574	0.0924	0.4785	5.0853
novel-m1605-5p	22	AGTGTTGTTTTGGTTCAGTAGA	80	1	67	12	0	0	0.0915	8.3129	1.1089	0.01	0.01
novel-m2323-3p	23	CTGATGATCTGAATCAGGTGTGA	80	0	72	7	1	0	0.01	8.9333	0.6469	0.4785	0.01
novel-m1878-3p	24	CCCACCGACAGCAATGAATGTTTA	80	0	80	0	0	0	0.01	9.9259	0.01	0.01	0.01
novel-m1735-3p	22	CTATAGAAGTCGATGGGGACCA	80	1	76	3	0	0	0.0915	9.4296	0.2772	0.01	0.01
novel-m2935-3p	22	CTATAGAAGTCGATGGGGACCA	80	1	76	3	0	0	0.0915	9.4296	0.2772	0.01	0.01
novel-m1945-3p	23	CTGATGATCTGAATCAGGTGTGA	80	0	72	7	1	0	0.01	8.9333	0.6469	0.4785	0.01
novel-m3591-5p	22	TATAAATTTAGAGTTGCAAGAT	80	30	15	28	2	5	2.7450	1.8611	2.5875	0.9570	5.0853
novel-m2465-3p	24	CCCACCGACAGCAATGAATGTTTA	80	0	80	0	0	0	0.01	9.9259	0.01	0.01	0.01
novel-m4392-3p	20	CTGTTCTGCTGTCCTTGGGG	80	31	0	33	12	4	2.8365	0.01	3.0496	5.7421	4.0682
novel-m3296-5p	22	TAAGTGGACCATTGACACTCCT	80	22	13	39	0	6	2.0130	1.6130	3.6040	0.01	6.1024
novel-m1425-5p	22	TAAGTGGACCATTGACACTCCT	80	22	13	39	0	6	2.0130	1.6130	3.6040	0.01	6.1024
novel-m1565-3p	23	CTGATGATCTGAATCAGGTGTGA	80	0	72	7	1	0	0.01	8.9333	0.6469	0.4785	0.01
novel-m2961-5p	22	CTCAAATGGACCGTTGACACTC	80	9	52	19	0	0	0.8235	6.4518	1.7558	0.01	0.01
novel-m0778-5p	22	TAAGTGGACCATTGACACTCCT	80	22	13	39	0	6	2.0130	1.6130	3.6040	0.01	6.1024
novel-m2405-5p	24	TGTAGAGTGCTGGAGAGAAGGAGA	79	0	0	0	0	79	0.01	0.01	0.01	0.01	80.3478
novel-m2404-5p	24	TGTAGAGTGCTGGAGAGAAGGAGA	79	0	0	0	0	79	0.01	0.01	0.01	0.01	80.3478
novel-m3234-5p	20	TAGAGAAATGGACTTGTAAC	79	0	73	1	0	5	0.01	9.0574	0.0924	0.01	5.0853
novel-m4273-5p	21	CACGCGAGCGGCTGATGTCGT	79	7	53	19	0	0	0.6405	6.5759	1.7558	0.01	0.01
novel-m1819-5p	24	TGCATGGGCTCAGGATCCGTCTGG	78	2	8	0	14	54	0.1830	0.9926	0.01	6.6991	54.9213
novel-m2462-5p	24	ATGGAGCACATGGCCTCTCGGCAA	78	6	16	1	22	33	0.5490	1.9852	0.0924	10.5272	33.5630
novel-m0232-3p	23	TTTGAACTCATGACTGGGCGGCA	78	4	11	1	11	51	0.3660	1.3648	0.0924	5.2636	51.8701
novel-m1402-3p	23	TTTGAACTCATGACTGGGCGGCA	78	4	11	1	11	51	0.3660	1.3648	0.0924	5.2636	51.8701
novel-m4000-5p	22	AGTCAGAATTATGAGATATGAA	77	3	64	9	1	0	0.2745	7.9407	0.8317	0.4785	0.01
novel-m4608-5p	24	ATGGAGCACATGGCCTCTCGGCAA	77	6	16	1	22	32	0.5490	1.9852	0.0924	10.5272	32.5460
novel-m2407-3p	23	TACACTGATTGGTTTGCGCAGCA	77	17	38	22	0	0	1.5555	4.7148	2.0331	0.01	0.01
novel-m0559-5p	22	CAGGAATTGTGGGTGGGAGGAG	77	0	3	0	10	64	0.01	0.3722	0.01	4.7851	65.0919
novel-m4470-5p	22	CAGGAATTGTGGGTGGGAGGAG	77	0	2	0	10	65	0.01	0.2481	0.01	4.7851	66.1090
novel-m4750-5p	24	ATCAACAGCAGCAGACGACCAGGG	77	14	8	0	27	28	1.2810	0.9926	0.01	12.9197	28.4777
novel-m0224-5p	22	CAGGAATTGTGGGTGGGAGGAG	77	0	3	0	10	64	0.01	0.3722	0.01	4.7851	65.0919
novel-m1149-3p	22	AGTCAGAATTATGAGATATGAA	76	3	63	9	1	0	0.2745	7.8166	0.8317	0.4785	0.01
novel-m4504-3p	22	AGTCAGAATTATGAGATATGAA	76	3	63	9	1	0	0.2745	7.8166	0.8317	0.4785	0.01
novel-m1397-5p	22	ATTTTTTTTTCTCAGAATCGCA	76	0	69	3	4	0	0.01	8.5611	0.2772	1.9140	0.01
novel-m0672-3p	21	TAAAGCTAGATAACCGAAGTA	76	0	0	76	0	0	0.01	0.01	7.0233	0.01	0.01
novel-m1398-5p	22	ATTTTTTTTTCTCAGAATCGCA	76	0	69	3	4	0	0.01	8.5611	0.2772	1.9140	0.01
novel-m4484-3p	22	TAGCAGGTGTGTTTCAGTAACT	75	1	10	64	0	0	0.0915	1.2407	5.9143	0.01	0.01
novel-m3174-3p	22	TAAAAGCAATCGTTATAGTACT	75	2	44	29	0	0	0.1830	5.4592	2.6799	0.01	0.01
novel-m4485-3p	22	TAGCAGGTGTGTTTCAGTAACT	75	1	10	64	0	0	0.0915	1.2407	5.9143	0.01	0.01
novel-m2889-3p	21	AAAGCAGTGACTCTTCGGGAA	75	30	8	37	0	0	2.7450	0.9926	3.4192	0.01	0.01
novel-m3020-3p	22	ATTATGAACGCGATATTGTGTA	74	4	63	6	1	0	0.3660	7.8166	0.5545	0.4785	0.01
novel-m0748-3p	22	CTATGGAGGTCAATGGGGACCA	74	4	55	15	0	0	0.3660	6.8241	1.3862	0.01	0.01
novel-m4200-3p	22	ATTATGAACGCGATATTGTGTA	74	4	63	6	1	0	0.3660	7.8166	0.5545	0.4785	0.01
novel-m4513-3p	22	TACATGATCGGTCTGCGCAGCG	74	18	21	33	2	0	1.6470	2.6055	3.0496	0.9570	0.01
novel-m1148-3p	22	ATTATGAACGCGATATTGTGTA	74	4	63	6	1	0	0.3660	7.8166	0.5545	0.4785	0.01
novel-m1825-3p	21	TATGAAAGTCAATGGGGACCA	74	10	31	29	1	3	0.9150	3.8463	2.6799	0.4785	3.0512
novel-m4062-5p	22	ATCGAAGTCGTGGCCTAGTGGT	73	1	36	32	3	1	0.0915	4.4667	2.9572	1.4355	1.0171
novel-m1746-5p	22	TCGGGTAACTTTAACTTGCATA	73	4	19	46	4	0	0.3660	2.3574	4.2509	1.9140	0.01
novel-m4439-5p	22	TGACAGCACATCATAATTTGGA	73	26	20	26	1	0	2.3790	2.4815	2.4027	0.4785	0.01
novel-m2822-3p	22	TCTGATCGGTGAACGGTGTTGT	73	3	37	23	10	0	0.2745	4.5907	2.1255	4.7851	0.01
novel-m2693-3p	22	TAGATCAGTGAACTTGCCTTTA	73	39	24	8	0	2	3.5685	2.9778	0.7393	0.01	2.0341
novel-m0842-5p	22	ATCGAAGTCGTGGCCTAGTGGT	73	1	36	32	3	1	0.0915	4.4667	2.9572	1.4355	1.0171
novel-m0202-3p	22	ATTATGAACGCGATATTGTGTA	73	4	62	6	1	0	0.3660	7.6926	0.5545	0.4785	0.01
novel-m0746-3p	22	ATTATGAACGCGATATTGTGTA	73	4	62	6	1	0	0.3660	7.6926	0.5545	0.4785	0.01
novel-m4437-5p	22	TGACAGCACATCATAATTTGGA	73	26	20	26	1	0	2.3790	2.4815	2.4027	0.4785	0.01
novel-m0745-3p	22	ATTATGAACGCGATATTGTGTA	73	4	62	6	1	0	0.3660	7.6926	0.5545	0.4785	0.01
novel-m4789-5p	22	TGGAACCACTGACTTACATAGA	72	0	64	7	0	1	0.01	7.9407	0.6469	0.01	1.0171
novel-m2690-3p	22	ATTATGAACGCGATATTGTGTA	72	4	62	5	1	0	0.3660	7.6926	0.4621	0.4785	0.01
novel-m2258-5p	24	TCTTGTTGGAAGGTGAGCCTTCGG	72	3	19	0	26	24	0.2745	2.3574	0.01	12.4412	24.4095
novel-m3622-5p	24	TGGACGAGTGGTACCTGCCGGGAC	72	5	12	1	21	33	0.4575	1.4889	0.0924	10.0487	33.5630
novel-m1709-3p	22	CTATGGAGGTCAATGGGGACCA	72	3	54	15	0	0	0.2745	6.7000	1.3862	0.01	0.01
novel-m1879-3p	22	ATTATGAACGCGATATTGTGTA	72	4	62	5	1	0	0.3660	7.6926	0.4621	0.4785	0.01
novel-m2842-5p	22	TGGCAGCATGACTCAGAGCAGA	72	4	12	56	0	0	0.3660	1.4889	5.1750	0.01	0.01
novel-m1610-5p	25	TCAGTAACTGGTATCTGTCCCTGTC	72	45	0	19	0	8	4.1175	0.01	1.7558	0.01	8.1365
novel-m2852-3p	22	ATTATGAACGCGATATTGTGTA	72	4	62	5	1	0	0.3660	7.6926	0.4621	0.4785	0.01
novel-m0589-3p	24	TAATATCACACAGAGACACTGAGG	71	6	3	0	23	39	0.5490	0.3722	0.01	11.0057	39.6654
novel-m3868-3p	24	TAATATCACACAGAGACACTGAGG	71	6	3	0	23	39	0.5490	0.3722	0.01	11.0057	39.6654
novel-m1469-3p	24	TGCTCTTGATGCAGGGCCGCGAGG	71	11	4	0	14	42	1.0065	0.4963	0.01	6.6991	42.7166
novel-m4847-3p	22	TGCAAACGCTATAGTACTTTCT	71	16	23	29	3	0	1.4640	2.8537	2.6799	1.4355	0.01
novel-m1630-5p	23	TGAGTGATTACTGGGTGCAGGTG	71	2	2	0	40	27	0.1830	0.2481	0.01	19.1403	27.4607
novel-m0436-5p	22	AGTCAGAATTATGAGATATGAA	71	2	59	9	1	0	0.1830	7.3203	0.8317	0.4785	0.01
novel-m0764-5p	24	TAAGGCATGTGCTAATCAGGAGCT	71	4	58	9	0	0	0.3660	7.1963	0.8317	0.01	0.01
novel-m3467-5p	22	ACGTTATTAAGGATTAAAATGA	71	11	40	20	0	0	1.0065	4.9629	1.8482	0.01	0.01
novel-m1256-3p	22	TAGATCAGTGAACTTGCCTTTA	71	37	24	8	0	2	3.3855	2.9778	0.7393	0.01	2.0341
novel-m1940-3p	22	ATTATGAACATGATATTGCGTA	71	24	21	23	2	1	2.1960	2.6055	2.1255	0.9570	1.0171
novel-m1843-3p	22	TAGATCAGTGAACTTGCCTTTA	71	37	24	8	0	2	3.3855	2.9778	0.7393	0.01	2.0341
novel-m3893-3p	22	ATTATGAACATGATATTGCGTA	70	24	21	23	2	0	2.1960	2.6055	2.1255	0.9570	0.01
novel-m1990-3p	22	ATTATGAACATGATATTGCGTA	70	24	21	23	2	0	2.1960	2.6055	2.1255	0.9570	0.01
novel-m4099-3p	22	ATTATGAACATGATATTGCGTA	70	24	21	23	2	0	2.1960	2.6055	2.1255	0.9570	0.01
novel-m2907-3p	22	ATTATGAACATGATATTGCGTA	70	24	21	23	2	0	2.1960	2.6055	2.1255	0.9570	0.01
novel-m0212-3p	22	ATTATGAACATGATATTGCGTA	70	24	21	23	2	0	2.1960	2.6055	2.1255	0.9570	0.01
novel-m0749-5p	24	TGCATGGGCTCAGGATCCGTCTGG	70	2	7	0	12	49	0.1830	0.8685	0.01	5.7421	49.8360
novel-m3981-5p	22	GAGGCCGTGCTGTATCGTGAGT	70	1	55	13	1	0	0.0915	6.8241	1.2013	0.4785	0.01
novel-m2506-3p	22	ATTATGAACATGATATTGCGTA	70	24	21	23	2	0	2.1960	2.6055	2.1255	0.9570	0.01
novel-m3800-3p	22	ATTATGAACATGATATTGCGTA	70	24	21	23	2	0	2.1960	2.6055	2.1255	0.9570	0.01
novel-m3768-3p	22	ATTATGAACATGATATTGCGTA	70	24	21	23	2	0	2.1960	2.6055	2.1255	0.9570	0.01
novel-m3864-3p	22	ATTATGAACATGATATTGCGTA	70	24	21	23	2	0	2.1960	2.6055	2.1255	0.9570	0.01
novel-m4797-3p	22	ATTATGAACATGATATTGCGTA	70	24	21	23	2	0	2.1960	2.6055	2.1255	0.9570	0.01
novel-m1377-5p	24	TGAGTCAGTAGATCTTTCCTCAGA	70	9	6	0	11	44	0.8235	0.7444	0.01	5.2636	44.7507
novel-m1964-3p	22	ATTATGAACATGATATTGCGTA	70	24	21	23	2	0	2.1960	2.6055	2.1255	0.9570	0.01
novel-m3058-5p	22	TCCCCATTGATTTCCATAGTAT	70	21	23	21	5	0	1.9215	2.8537	1.9406	2.3925	0.01
novel-m0750-5p	24	TGCATGGGCTCAGGATCCGTCTGG	70	2	7	0	12	49	0.1830	0.8685	0.01	5.7421	49.8360
novel-m3057-5p	22	TCCCCATTGATTTCCATAGTAT	70	21	23	21	5	0	1.9215	2.8537	1.9406	2.3925	0.01
novel-m1939-5p	22	ATTATGAACATGATATTGCGTA	69	24	21	22	2	0	2.1960	2.6055	2.0331	0.9570	0.01
novel-m0337-5p	22	TCAGCGTTGTTTATGTTCAGTA	69	15	27	20	7	0	1.3725	3.3500	1.8482	3.3496	0.01
novel-m3159-5p	22	AATATGTCTGATATTTAGTTGA	69	27	22	13	6	1	2.4705	2.7296	1.2013	2.8710	1.0171
novel-m3549-5p	22	AATATGTCTGATATTTAGTTGA	69	27	22	13	6	1	2.4705	2.7296	1.2013	2.8710	1.0171
novel-m0128-3p	24	TAAGTAGATAGCCCACTCTCTGTG	69	3	3	0	17	46	0.2745	0.3722	0.01	8.1346	46.7848
novel-m0907-5p	22	TCAGCGTTGTTTATGTTCAGTA	69	15	27	20	7	0	1.3725	3.3500	1.8482	3.3496	0.01
novel-m3261-3p	22	ATTATGAACATGATATTGCGTA	69	23	21	23	2	0	2.1045	2.6055	2.1255	0.9570	0.01
novel-m1719-5p	22	TCAGCGTTGTTTATGTTCAGTA	69	15	27	20	7	0	1.3725	3.3500	1.8482	3.3496	0.01
novel-m3172-3p	23	AGGATCATATGACCTGATTCTGC	68	0	4	64	0	0	0.01	0.4963	5.9143	0.01	0.01
novel-m1882-3p	23	AGGATCATATGACCTGATTCTGC	68	0	4	64	0	0	0.01	0.4963	5.9143	0.01	0.01
novel-m4590-3p	24	TAACTTCGGAATTTGACAGCGCTT	68	1	15	0	29	23	0.0915	1.8611	0.01	13.8767	23.3924
novel-m1325-5p	24	TCCAGGTAAGGGGTGGAGTCCGGC	68	1	10	1	28	28	0.0915	1.2407	0.0924	13.3982	28.4777
novel-m3173-3p	23	AGGATCATATGACCTGATTCTGC	68	0	4	64	0	0	0.01	0.4963	5.9143	0.01	0.01
novel-m2579-3p	22	TCCCTCCGTCAGGGAACTAGGA	68	3	0	65	0	0	0.2745	0.01	6.0067	0.01	0.01
novel-m4589-3p	24	TAACTTCGGAATTTGACAGCGCTT	68	1	15	0	29	23	0.0915	1.8611	0.01	13.8767	23.3924
novel-m2306-3p	22	TCTCTCACTGTACTTTGATGTC	68	1	21	42	3	1	0.0915	2.6055	3.8813	1.4355	1.0171
novel-m1643-3p	22	TCTCTCACTGTACTTTGATGTC	68	1	21	42	3	1	0.0915	2.6055	3.8813	1.4355	1.0171
novel-m2687-3p	21	CAATGGAAGTCAATGAGGACC	68	28	2	32	3	3	2.5620	0.2481	2.9572	1.4355	3.0512
novel-m2578-3p	22	TCCCTCCGTCAGGGAACTAGGA	68	3	0	65	0	0	0.2745	0.01	6.0067	0.01	0.01
novel-m4518-3p	24	TAACTTCGGAATTTGACAGCGCTT	68	1	15	0	29	23	0.0915	1.8611	0.01	13.8767	23.3924
novel-m3608-3p	24	TCTTGTGTGAAGGCCCTGGCTCGA	67	1	21	1	31	13	0.0915	2.6055	0.0924	14.8337	13.2218
novel-m2209-5p	22	TTGGTTCCCGCTGACTTCCATT	67	5	40	22	0	0	0.4575	4.9629	2.0331	0.01	0.01
novel-m3351-3p	24	CAGACTGTCCTTCCTGTCCTCTGC	67	7	0	59	0	1	0.6405	0.01	5.4523	0.01	1.0171
novel-m0622-3p	22	GTGAAAGTCAGTGGGGACCTAC	67	0	65	2	0	0	0.01	8.0648	0.1848	0.01	0.01
novel-m3772-3p	24	CAGACTGTCCTTCCTGTCCTCTGC	67	7	0	59	0	1	0.6405	0.01	5.4523	0.01	1.0171
novel-m4059-3p	21	ATAACATGTCAGCAGCGTCGT	67	13	33	20	1	0	1.1895	4.0944	1.8482	0.4785	0.01
novel-m3680-5p	20	TAGAGATATGGACTTGTAAC	67	0	60	4	1	2	0.01	7.4444	0.3696	0.4785	2.0341
novel-m0112-3p	21	ATAACATGTCAGCAGCGTCGT	67	13	33	20	1	0	1.1895	4.0944	1.8482	0.4785	0.01
novel-m0985-5p	23	TCGGACACGCAGACGGTTGTCTG	67	0	66	1	0	0	0.01	8.1889	0.0924	0.01	0.01
novel-m3461-3p	22	CTACCAGCAGTTTGTTTGGATA	67	32	27	8	0	0	2.9280	3.3500	0.7393	0.01	0.01
novel-m2184-3p	22	TCTCGGGTTTGCATTATTTTTC	67	14	29	14	2	8	1.2810	3.5981	1.2938	0.9570	8.1365
novel-m4373-3p	23	TGCTAACTTAGGGAGACGTGTGA	66	1	0	0	37	28	0.0915	0.01	0.01	17.7048	28.4777
novel-m3141-3p	23	CACAAACAGAGCTGGAGAGAGAG	66	6	2	0	9	49	0.5490	0.2481	0.01	4.3066	49.8360
novel-m4623-3p	22	ACAGCACGGCTCAGATTGTAGT	66	13	2	50	1	0	1.1895	0.2481	4.6206	0.4785	0.01
novel-m0277-5p	22	TCTGCTGGTGTTGGTTCATTGA	66	7	33	16	6	4	0.6405	4.0944	1.4786	2.8710	4.0682
novel-m3255-5p	24	TTGACGGTGGGAGGAGCCATGGTG	65	0	1	0	1	63	0.01	0.1241	0.01	0.4785	64.0749
novel-m0162-5p	22	TGTTTTTTGCGTCACTCGCCTA	65	10	2	47	4	2	0.9150	0.2481	4.3433	1.9140	2.0341
novel-m2119-5p	22	TGCAGATTACTGGTCCATCACT	65	0	38	27	0	0	0.01	4.7148	2.4951	0.01	0.01
novel-m3760-5p	22	TAAGTGGACCATTGACACTCCT	65	21	8	30	0	6	1.9215	0.9926	2.7723	0.01	6.1024
novel-m3289-5p	22	GTTCCCATTGACTTCCGTTGTA	64	15	30	15	0	4	1.3725	3.7222	1.3862	0.01	4.0682
novel-m1892-5p	24	TTCTGGATCAGTTGTGGAGGCTTG	64	4	2	0	24	34	0.3660	0.2481	0.01	11.4842	34.5801
novel-m3019-5p	24	TTCTGGATCAGTTGTGGAGGCTTG	64	4	2	0	24	34	0.3660	0.2481	0.01	11.4842	34.5801
novel-m0556-3p	24	TTCTGGATCAGTTGTGGAGGCTTG	64	4	2	0	24	34	0.3660	0.2481	0.01	11.4842	34.5801
novel-m4164-5p	24	TGTTCTGTTATTGGACTTCTGTGC	64	4	3	0	8	49	0.3660	0.3722	0.01	3.8281	49.8360
novel-m3167-5p	24	TGTTCTGTTATTGGACTTCTGTGC	64	4	3	0	8	49	0.3660	0.3722	0.01	3.8281	49.8360
novel-m0497-3p	24	ATGGTGTGTAGCACGTCCCTGGGG	64	4	1	0	9	50	0.3660	0.1241	0.01	4.3066	50.8531
novel-m4555-5p	24	TGTTCTGTTATTGGACTTCTGTGC	64	4	3	0	8	49	0.3660	0.3722	0.01	3.8281	49.8360
novel-m0647-3p	21	CAATGGAAGTCAATGAGGACC	64	25	2	33	2	2	2.2875	0.2481	3.0496	0.9570	2.0341
novel-m2703-5p	22	GTTCCCATTGACTTCCGTTGTA	64	15	30	15	0	4	1.3725	3.7222	1.3862	0.01	4.0682
novel-m3288-5p	22	GTTCCCATTGACTTCCGTTGTA	64	15	30	15	0	4	1.3725	3.7222	1.3862	0.01	4.0682
novel-m1885-5p	24	TTCTGGATCAGTTGTGGAGGCTTG	64	4	2	0	24	34	0.3660	0.2481	0.01	11.4842	34.5801
novel-m2107-5p	24	TGTTCTGTTATTGGACTTCTGTGC	64	4	3	0	8	49	0.3660	0.3722	0.01	3.8281	49.8360
novel-m2267-5p	22	GTTCCCATTGACTTCCGTTGTA	64	15	30	15	0	4	1.3725	3.7222	1.3862	0.01	4.0682
novel-m0741-3p	24	TATCAGTTTAGCGGAAGTCGGATG	63	0	0	0	14	49	0.01	0.01	0.01	6.6991	49.8360
novel-m0802-3p	21	TATGGACGTCAATGGGAACCA	63	18	14	29	1	1	1.6470	1.7370	2.6799	0.4785	1.0171
novel-m2070-3p	21	CAATGGAAGTCAATGAGGACC	63	25	2	32	2	2	2.2875	0.2481	2.9572	0.9570	2.0341
novel-m4678-5p	22	TGCGCAGACCGATCGGTGTATG	63	3	25	32	3	0	0.2745	3.1018	2.9572	1.4355	0.01
novel-m2870-5p	22	TCAAGCTTCCACAGGCACAGCT	63	0	60	3	0	0	0.01	7.4444	0.2772	0.01	0.01
novel-m4362-5p	23	TGTACCAGGAGAGGAGCGGTAGT	63	0	12	0	32	19	0.01	1.4889	0.01	15.3122	19.3242
novel-m1869-5p	22	TGGGGACCCACAGCTCTGCACA	62	10	27	25	0	0	0.9150	3.3500	2.3103	0.01	0.01
novel-m2804-3p	22	TGGGGACCCACAGCTCTGCACA	62	10	27	25	0	0	0.9150	3.3500	2.3103	0.01	0.01
novel-m1090-3p	24	TGTCAATGATGGCCTTCTGGACGG	62	0	10	0	23	29	0.01	1.2407	0.01	11.0057	29.4948
novel-m0465-3p	24	TGTCAATGATGGCCTTCTGGACGG	62	0	10	0	23	29	0.01	1.2407	0.01	11.0057	29.4948
novel-m1467-3p	24	TGTCAATGATGGCCTTCTGGACGG	62	0	10	0	23	29	0.01	1.2407	0.01	11.0057	29.4948
novel-m0877-3p	24	TGTCAATGATGGCCTTCTGGACGG	62	0	10	0	23	29	0.01	1.2407	0.01	11.0057	29.4948
novel-m0032-3p	22	TGGGGACCCACAGCTCTGCACA	62	10	27	25	0	0	0.9150	3.3500	2.3103	0.01	0.01
novel-m4128-3p	24	TGTCAATGATGGCCTTCTGGACGG	62	0	10	0	23	29	0.01	1.2407	0.01	11.0057	29.4948
novel-m1440-3p	24	TGTCAATGATGGCCTTCTGGACGG	62	0	10	0	23	29	0.01	1.2407	0.01	11.0057	29.4948
novel-m1417-5p	22	TTTCTGCAGACATTGATAAGGG	62	5	22	34	1	0	0.4575	2.7296	3.1420	0.4785	0.01
novel-m0977-3p	24	TGTCAATGATGGCCTTCTGGACGG	62	0	10	0	23	29	0.01	1.2407	0.01	11.0057	29.4948
novel-m3812-3p	22	CTGACTGCTCTGGAAACCAGGC	62	14	30	18	0	0	1.2810	3.7222	1.6634	0.01	0.01
novel-m0305-3p	22	TGGGGACCCACAGCTCTGCACA	62	10	27	25	0	0	0.9150	3.3500	2.3103	0.01	0.01
novel-m1871-5p	22	TGGGGACCCACAGCTCTGCACA	62	10	27	25	0	0	0.9150	3.3500	2.3103	0.01	0.01
novel-m1870-5p	22	TGGGGACCCACAGCTCTGCACA	62	10	27	25	0	0	0.9150	3.3500	2.3103	0.01	0.01
novel-m3307-3p	22	TACTGTGGAAGTCTGTGGCAAT	62	2	29	21	10	0	0.1830	3.5981	1.9406	4.7851	0.01
novel-m2309-3p	24	TGTCAATGATGGCCTTCTGGACGG	62	0	10	0	23	29	0.01	1.2407	0.01	11.0057	29.4948
novel-m3148-3p	22	TGGGGACCCACAGCTCTGCACA	62	10	27	25	0	0	0.9150	3.3500	2.3103	0.01	0.01
novel-m2520-5p	22	TTTCTGCAGACATTGATAAGGG	62	5	22	34	1	0	0.4575	2.7296	3.1420	0.4785	0.01
novel-m2002-3p	24	TGTCAATGATGGCCTTCTGGACGG	62	0	10	0	23	29	0.01	1.2407	0.01	11.0057	29.4948
novel-m0374-5p	24	TTCGTGAAGACACAGGGAGACAGG	62	2	3	0	27	30	0.1830	0.3722	0.01	12.9197	30.5118
novel-m0605-5p	22	TTTCTGCAGACATTGATAAGGG	62	5	22	34	1	0	0.4575	2.7296	3.1420	0.4785	0.01
novel-m1774-5p	22	TGCAATATCGCGTTCATAATCG	62	11	30	17	2	2	1.0065	3.7222	1.5710	0.9570	2.0341
novel-m4848-5p	22	TTTCTGCAGACATTGATAAGGG	62	5	22	34	1	0	0.4575	2.7296	3.1420	0.4785	0.01
novel-m4187-3p	24	TGTCAATGATGGCCTTCTGGACGG	62	0	10	0	23	29	0.01	1.2407	0.01	11.0057	29.4948
novel-m0002-3p	24	TGTCAATGATGGCCTTCTGGACGG	62	0	10	0	23	29	0.01	1.2407	0.01	11.0057	29.4948
novel-m0634-3p	22	TCTCTCACTGTACTTTGATGTC	62	1	21	37	2	1	0.0915	2.6055	3.4192	0.9570	1.0171
novel-m0595-3p	24	TGTCAATGATGGCCTTCTGGACGG	62	0	10	0	23	29	0.01	1.2407	0.01	11.0057	29.4948
novel-m2093-3p	24	TGTCAATGATGGCCTTCTGGACGG	62	0	10	0	23	29	0.01	1.2407	0.01	11.0057	29.4948
novel-m2377-3p	24	TGTTGGAAATTGCAAGGTCTTCCC	61	1	16	0	10	34	0.0915	1.9852	0.01	4.7851	34.5801
novel-m2402-3p	24	TGTTGGAAATTGCAAGGTCTTCCC	61	1	16	0	10	34	0.0915	1.9852	0.01	4.7851	34.5801
novel-m2991-3p	24	TGTTGGAAATTGCAAGGTCTTCCC	61	1	16	0	10	34	0.0915	1.9852	0.01	4.7851	34.5801
novel-m0218-5p	24	TGGACGATCGGGTCTGGCTCGATG	61	1	9	0	21	30	0.0915	1.1167	0.01	10.0487	30.5118
novel-m0800-5p	24	TCGGAGAGAGCCACAGAGGTCTGA	61	5	3	0	35	18	0.4575	0.3722	0.01	16.7478	18.3071
novel-m1435-3p	24	TGTTGGAAATTGCAAGGTCTTCCC	61	1	16	0	10	34	0.0915	1.9852	0.01	4.7851	34.5801
novel-m0362-3p	24	TGAGCAGTTGGTCAAAGCCTGGCC	61	0	4	0	23	34	0.01	0.4963	0.01	11.0057	34.5801
novel-m2378-3p	24	TGTTGGAAATTGCAAGGTCTTCCC	61	1	16	0	10	34	0.0915	1.9852	0.01	4.7851	34.5801
novel-m2243-5p	26	TACTGAGAGATGCCCGGCCGACGTCC	60	2	3	0	14	41	0.1830	0.3722	0.01	6.6991	41.6995
novel-m4514-5p	22	GACATCAAAGTATGGTGAGAGA	60	4	36	20	0	0	0.3660	4.4667	1.8482	0.01	0.01
novel-m1079-5p	22	GACATCAAAGTATGGTGAGAGA	60	4	36	20	0	0	0.3660	4.4667	1.8482	0.01	0.01
novel-m0354-3p	23	GAACAGATCAGCGTTGCCCTGGA	60	2	9	0	14	35	0.1830	1.1167	0.01	6.6991	35.5971
novel-m2962-3p	22	TGACATGTCAGTGGGGTTGAGG	60	6	2	0	11	41	0.5490	0.2481	0.01	5.2636	41.6995
novel-m3767-5p	22	TTCCCACTGACTTCCGTTGTAT	60	36	17	6	0	1	3.2940	2.1093	0.5545	0.01	1.0171
novel-m2059-3p	22	TTGAATCACTCTTGTGGTACTT	60	13	4	41	0	2	1.1895	0.4963	3.7889	0.01	2.0341
novel-m2241-5p	26	TACTGAGAGATGCCCGGCCGACGTCC	60	2	3	0	14	41	0.1830	0.3722	0.01	6.6991	41.6995
novel-m0662-3p	21	TTAGCAACTATGATTTTGGGA	59	27	9	22	1	0	2.4705	1.1167	2.0331	0.4785	0.01
novel-m3209-3p	24	AGTGTTTCTGTAGCTCAAGTGGTA	59	3	1	2	2	51	0.2745	0.1241	0.1848	0.9570	51.8701
novel-m3208-3p	24	AGTGTTTCTGTAGCTCAAGTGGTA	59	3	1	2	2	51	0.2745	0.1241	0.1848	0.9570	51.8701
novel-m4845-5p	22	GACATCAAAGTATGGTGAGAGA	59	4	36	19	0	0	0.3660	4.4667	1.7558	0.01	0.01
novel-m4003-5p	23	GACAGACTGATGATCAGATCAGA	59	4	34	20	0	1	0.3660	4.2185	1.8482	0.01	1.0171
novel-m4198-5p	24	TTCTCCAGCATCCACTTGAAGGTT	59	1	21	0	28	9	0.0915	2.6055	0.01	13.3982	9.1536
novel-m3946-3p	21	CACAGAAGAATGTATGCTGCT	59	1	18	40	0	0	0.0915	2.2333	3.6965	0.01	0.01
novel-m3319-3p	22	ATTATGAACGCGATATTGCGTA	58	11	38	9	0	0	1.0065	4.7148	0.8317	0.01	0.01
novel-m2832-5p	23	TGGGACAGGAAGCTCACATAGAT	58	22	3	26	5	2	2.0130	0.3722	2.4027	2.3925	2.0341
novel-m4463-5p	22	GTACGCGGATACGTTGTTTACG	58	5	42	11	0	0	0.4575	5.2111	1.0165	0.01	0.01
novel-m2181-5p	22	GTACGCGGATACGTTGTTTACG	58	5	42	11	0	0	0.4575	5.2111	1.0165	0.01	0.01
novel-m1244-3p	22	AATGGAAGTGAACGGTGACTAA	58	7	38	13	0	0	0.6405	4.7148	1.2013	0.01	0.01
novel-m3708-5p	22	GTACGCGGATACGTTGTTTACG	58	5	42	11	0	0	0.4575	5.2111	1.0165	0.01	0.01
novel-m1156-5p	22	GTACGCGGATACGTTGTTTACG	58	5	42	11	0	0	0.4575	5.2111	1.0165	0.01	0.01
novel-m3577-5p	22	GTACGCGGATACGTTGTTTACG	58	5	42	11	0	0	0.4575	5.2111	1.0165	0.01	0.01
novel-m3899-5p	22	GTACGCGGATACGTTGTTTACG	58	5	42	11	0	0	0.4575	5.2111	1.0165	0.01	0.01
novel-m4850-5p	22	GAGGTCACGCGAGTGGTGGCAG	57	11	0	46	0	0	1.0065	0.01	4.2509	0.01	0.01
novel-m4833-5p	20	ACTGGAACCACTGACTTCCA	57	0	52	5	0	0	0.01	6.4518	0.4621	0.01	0.01
novel-m1409-5p	20	ACTGGAACCACTGACTTCCA	57	0	52	5	0	0	0.01	6.4518	0.4621	0.01	0.01
novel-m0734-3p	24	TGTGCATGGGTTCAGGGTCTGGCA	57	0	11	0	22	24	0.01	1.3648	0.01	10.5272	24.4095
novel-m1550-5p	20	ACTGGAACCACTGACTTCCA	57	0	52	5	0	0	0.01	6.4518	0.4621	0.01	0.01
novel-m1497-5p	20	ACTGGAACCACTGACTTCCA	57	0	52	5	0	0	0.01	6.4518	0.4621	0.01	0.01
novel-m4522-5p	20	ACTGGAACCACTGACTTCCA	57	0	52	5	0	0	0.01	6.4518	0.4621	0.01	0.01
novel-m1244-5p	22	TCAGTCACCATTCACTCGCATT	57	17	15	20	2	3	1.5555	1.8611	1.8482	0.9570	3.0512
novel-m0964-3p	20	CGGGCCGGATCTGGGCCGAA	57	0	12	45	0	0	0.01	1.4889	4.1585	0.01	0.01
novel-m4630-3p	20	CGGGCCGGATCTGGGCCGAA	57	0	12	45	0	0	0.01	1.4889	4.1585	0.01	0.01
novel-m3008-5p	22	GAGGTCACGCGAGTGGTGGCAG	57	11	0	46	0	0	1.0065	0.01	4.2509	0.01	0.01
novel-m0696-5p	20	ACTGGAACCACTGACTTCCA	57	0	52	5	0	0	0.01	6.4518	0.4621	0.01	0.01
novel-m4144-3p	22	TTGAATCACTCTTGTGGTACTT	57	13	4	39	0	1	1.1895	0.4963	3.6040	0.01	1.0171
novel-m3534-3p	23	TCAGGTAGTAGGCCTCTCCAGGT	57	10	7	0	11	29	0.9150	0.8685	0.01	5.2636	29.4948
novel-m0238-3p	24	TCCACGGCTTGCTCCCTCATGGTG	56	0	22	4	8	22	0.01	2.7296	0.3696	3.8281	22.3753
novel-m4712-5p	22	TGCAATATCGCGTTCATAATCG	56	10	28	15	2	1	0.9150	3.4741	1.3862	0.9570	1.0171
novel-m2034-3p	23	TCAGGTAGTAGGCCTCTCCAGGT	56	9	7	0	11	29	0.8235	0.8685	0.01	5.2636	29.4948
novel-m0489-5p	21	ACGCTGTATTTGTTATTTGTG	56	4	0	52	0	0	0.3660	0.01	4.8054	0.01	0.01
novel-m3658-5p	22	ATGCCGCTGACTTACGACGCTG	56	18	1	36	1	0	1.6470	0.1241	3.3268	0.4785	0.01
novel-m0270-5p	22	TCCCCATTGATTTCCATAGTAT	56	18	18	17	3	0	1.6470	2.2333	1.5710	1.4355	0.01
novel-m4012-3p	24	TTGGTACAGTTCTGGAGTTTCTGC	56	3	12	0	26	15	0.2745	1.4889	0.01	12.4412	15.2559
novel-m0174-3p	24	TTCTATTGGATTTAGGTCAGGTGA	55	4	6	0	8	37	0.3660	0.7444	0.01	3.8281	37.6313
novel-m2483-5p	22	TCCCCATTGATTTCCATAGTAT	55	21	14	15	5	0	1.9215	1.7370	1.3862	2.3925	0.01
novel-m0407-3p	22	TGGCACCTCGGAGTCTGAGGGT	55	2	18	35	0	0	0.1830	2.2333	3.2344	0.01	0.01
novel-m1158-5p	24	TACTTCCAGGAAACATTGTCGGTG	55	0	1	0	11	43	0.01	0.1241	0.01	5.2636	43.7336
novel-m2639-3p	22	TCTGACTTGAATTGTATGGACA	55	8	20	20	7	0	0.7320	2.4815	1.8482	3.3496	0.01
novel-m1809-3p	20	GGACGGTTGAGACTGCGATC	55	0	17	0	14	24	0.01	2.1093	0.01	6.6991	24.4095
novel-m2710-5p	24	TGGACGAGTCTGGCCAAGAGCACC	55	3	11	0	28	13	0.2745	1.3648	0.01	13.3982	13.2218
novel-m0406-3p	22	TGGCACCTCGGAGTCTGAGGGT	55	2	18	35	0	0	0.1830	2.2333	3.2344	0.01	0.01
novel-m3061-3p	22	AAAACACGTCAGCAGCGTCGTT	55	22	24	3	3	3	2.0130	2.9778	0.2772	1.4355	3.0512
novel-m3285-3p	24	TTCTATTGGATTTAGGTCAGGTGA	55	4	6	0	8	37	0.3660	0.7444	0.01	3.8281	37.6313
novel-m0731-3p	22	TCGCCGCCGGATGACGCGTTGT	55	1	34	20	0	0	0.0915	4.2185	1.8482	0.01	0.01
novel-m1823-5p	23	TTCGTGGACGTCCGGCGCTGGGG	55	2	1	0	1	51	0.1830	0.1241	0.01	0.4785	51.8701
novel-m3301-3p	21	TGGATGATCAGCTGAGATGTG	54	0	3	0	28	23	0.01	0.3722	0.01	13.3982	23.3924
novel-m4031-3p	24	TGGGTATTGAGGGTGGAGGAGAGC	54	2	3	0	20	29	0.1830	0.3722	0.01	9.5701	29.4948
novel-m1826-3p	22	TATGGAAGTCAATGGGGAACAT	54	15	7	28	1	3	1.3725	0.8685	2.5875	0.4785	3.0512
novel-m2651-3p	22	TTGGACTTCTAAGCTACACTTA	54	0	3	51	0	0	0.01	0.3722	4.7130	0.01	0.01
novel-m3897-3p	24	TCGTTACAGAACCGGAGGGTGCCA	54	2	2	0	22	28	0.1830	0.2481	0.01	10.5272	28.4777
novel-m0390-3p	21	GGCTCATCTTGATAGTCCTGG	54	5	5	39	4	1	0.4575	0.6204	3.6040	1.9140	1.0171
novel-m1339-5p	24	TCGGAGAGAGCCACAGAGGTCTGA	54	5	2	0	32	15	0.4575	0.2481	0.01	15.3122	15.2559
novel-m3754-5p	24	ATCCACGTCTTGGCTCTACATTGC	54	0	42	12	0	0	0.01	5.2111	1.1089	0.01	0.01
novel-m3830-3p	22	GAGTCATTGGAGACCAGAAACT	54	8	30	15	1	0	0.7320	3.7222	1.3862	0.4785	0.01
novel-m0391-3p	21	GGCTCATCTTGATAGTCCTGG	54	5	5	39	4	1	0.4575	0.6204	3.6040	1.9140	1.0171
novel-m0804-3p	22	CCCATATCGCCCAGCCCTAACT	54	2	49	3	0	0	0.1830	6.0796	0.2772	0.01	0.01
novel-m3989-5p	21	CAAGTGGACCATTGACACTCC	54	13	25	16	0	0	1.1895	3.1018	1.4786	0.01	0.01
novel-m1663-3p	22	GAGTCATTGGAGACCAGAAACT	54	8	30	15	1	0	0.7320	3.7222	1.3862	0.4785	0.01
novel-m1374-3p	22	CCCATATCGCCCAGCCCTAACT	54	2	49	3	0	0	0.1830	6.0796	0.2772	0.01	0.01
novel-m4026-5p	24	TGGGTATTGAGGGTGGAGGAGAGC	54	2	3	0	20	29	0.1830	0.3722	0.01	9.5701	29.4948
novel-m1373-3p	22	CCCATATCGCCCAGCCCTAACT	54	2	49	3	0	0	0.1830	6.0796	0.2772	0.01	0.01
novel-m0848-3p	24	TGGGTATTGAGGGTGGAGGAGAGC	54	2	3	0	20	29	0.1830	0.3722	0.01	9.5701	29.4948
novel-m4410-5p	24	TGGTCTTTGATGGCAGGTCAGGGA	53	1	2	0	21	29	0.0915	0.2481	0.01	10.0487	29.4948
novel-m1692-5p	22	TACTGTGTCGCCCAGCGGCGGG	53	9	10	0	15	19	0.8235	1.2407	0.01	7.1776	19.3242
novel-m4835-5p	22	TACTGTGTCGCCCAGCGGCGGG	53	9	10	0	15	19	0.8235	1.2407	0.01	7.1776	19.3242
novel-m3612-5p	22	TACTGTGTCGCCCAGCGGCGGG	53	9	10	0	15	19	0.8235	1.2407	0.01	7.1776	19.3242
novel-m1003-5p	22	TCAAATGGACCATTGACACTAT	53	7	27	13	6	0	0.6405	3.3500	1.2013	2.8710	0.01
novel-m3207-5p	22	TACTGTGTCGCCCAGCGGCGGG	53	9	10	0	15	19	0.8235	1.2407	0.01	7.1776	19.3242
novel-m1252-5p	22	TACTGTGTCGCCCAGCGGCGGG	53	9	10	0	15	19	0.8235	1.2407	0.01	7.1776	19.3242
novel-m1713-5p	23	TGACATCAAGGGTGGCCCCGGCA	53	0	1	0	24	28	0.01	0.1241	0.01	11.4842	28.4777
novel-m4856-5p	22	TCAAATGGACCATTGACACTAT	53	7	27	13	6	0	0.6405	3.3500	1.2013	2.8710	0.01
novel-m1211-5p	22	TACTGTGTCGCCCAGCGGCGGG	53	9	10	0	15	19	0.8235	1.2407	0.01	7.1776	19.3242
novel-m2798-3p	22	GAGTCATTGGAGACCAGAAACT	53	8	29	15	1	0	0.7320	3.5981	1.3862	0.4785	0.01
novel-m3855-5p	22	TACTGTGTCGCCCAGCGGCGGG	53	9	10	0	15	19	0.8235	1.2407	0.01	7.1776	19.3242
novel-m2611-5p	22	TACTGTGTCGCCCAGCGGCGGG	53	9	10	0	15	19	0.8235	1.2407	0.01	7.1776	19.3242
novel-m0250-5p	24	TCAAGAGAACGTCCTTCCTGCTCC	53	0	3	0	23	27	0.01	0.3722	0.01	11.0057	27.4607
novel-m2741-3p	22	ATGCTGGACTCCCTCGGTCAGT	53	0	42	11	0	0	0.01	5.2111	1.0165	0.01	0.01
novel-m0444-5p	22	TACTGTGTCGCCCAGCGGCGGG	53	9	10	0	15	19	0.8235	1.2407	0.01	7.1776	19.3242
novel-m2302-5p	24	TCTGATGTTGGCTTTCTGCTCTGT	53	4	4	0	17	28	0.3660	0.4963	0.01	8.1346	28.4777
novel-m2535-5p	22	TACTGTGTCGCCCAGCGGCGGG	53	9	10	0	15	19	0.8235	1.2407	0.01	7.1776	19.3242
novel-m2409-5p	22	TCAAATGGACCATTGACACTAT	53	7	27	13	6	0	0.6405	3.3500	1.2013	2.8710	0.01
novel-m1347-5p	22	TACTGTGTCGCCCAGCGGCGGG	53	9	10	0	15	19	0.8235	1.2407	0.01	7.1776	19.3242
novel-m1363-3p	23	TGTGTCGTGCTGGCACCCAGGTA	52	0	3	0	5	44	0.01	0.3722	0.01	2.3925	44.7507
novel-m4726-3p	23	AGTGAAGGGCGTGTGAGGTGTCT	52	0	0	52	0	0	0.01	0.01	4.8054	0.01	0.01
novel-m2096-5p	24	TGGGACTGGCGTGCACAGCAGGTG	52	1	22	1	13	15	0.0915	2.7296	0.0924	6.2206	15.2559
novel-m1033-3p	21	TGGAGGTTGTCTGTGATCTTA	52	7	13	29	0	3	0.6405	1.6130	2.6799	0.01	3.0512
novel-m0360-3p	23	TGTGTCGTGCTGGCACCCAGGTA	52	0	3	0	5	44	0.01	0.3722	0.01	2.3925	44.7507
novel-m2660-5p	24	TCGGTGATGACGTCACGTTGGGGA	52	4	0	0	15	33	0.3660	0.01	0.01	7.1776	33.5630
novel-m1510-3p	21	TGGAGGTTGTCTGTGATCTTA	52	7	13	29	0	3	0.6405	1.6130	2.6799	0.01	3.0512
novel-m0098-3p	21	TGTGGAGGTCAATGGGGACCA	51	2	37	12	0	0	0.1830	4.5907	1.1089	0.01	0.01
novel-m1253-5p	22	TACTGTGTCGCCCAGCGGCGGG	51	7	10	0	15	19	0.6405	1.2407	0.01	7.1776	19.3242
novel-m1675-3p	24	TGCTGGTATAGTGCTGGTCCAGGC	51	3	10	0	23	15	0.2745	1.2407	0.01	11.0057	15.2559
novel-m3442-5p	22	TGATCGGATCAAGACCAGAACC	51	9	30	12	0	0	0.8235	3.7222	1.1089	0.01	0.01
novel-m3226-3p	22	TTTGGCAGTCAGCGGCTATACC	51	0	45	6	0	0	0.01	5.5833	0.5545	0.01	0.01
novel-m0866-5p	23	ATTACAGACAGACATGCAGGATT	51	10	7	18	15	1	0.9150	0.8685	1.6634	7.1776	1.0171
novel-m1333-3p	21	TGGAGGTTGTCTGTGATCTTA	51	7	13	29	0	2	0.6405	1.6130	2.6799	0.01	2.0341
novel-m4080-5p	24	AGTCTGTACGGTTGGGATCAGTGG	51	1	47	1	2	0	0.0915	5.8315	0.0924	0.9570	0.01
novel-m0859-5p	24	TGCTGGTATAGTGCTGGTCCAGGC	51	3	10	0	23	15	0.2745	1.2407	0.01	11.0057	15.2559
novel-m0231-5p	22	TACTGTGTCGCCCAGCGGCGGG	51	7	10	0	15	19	0.6405	1.2407	0.01	7.1776	19.3242
novel-m3225-5p	24	TTCACAAGGAATGGACTGGGGCTG	51	2	6	0	22	21	0.1830	0.7444	0.01	10.5272	21.3583
novel-m1343-5p	22	TGATCGGATCAAGACCAGAACC	51	9	30	12	0	0	0.8235	3.7222	1.1089	0.01	0.01
novel-m0965-3p	24	TTCACAAGGAATGGACTGGGGCTG	51	2	6	0	22	21	0.1830	0.7444	0.01	10.5272	21.3583
novel-m2016-3p	22	TCAGCGGTTCTCAATTCTCTGT	51	49	0	1	1	0	4.4835	0.01	0.0924	0.4785	0.01
novel-m1232-3p	21	TGGAGGTTGTCTGTGATCTTA	50	7	13	29	0	1	0.6405	1.6130	2.6799	0.01	1.0171
novel-m2422-3p	22	GTGTCAATGGTCAACTTGAGAG	50	8	0	41	1	0	0.7320	0.01	3.7889	0.4785	0.01
novel-m0294-5p	22	GCCACAAGATGCGCTGTTTTCT	50	1	44	5	0	0	0.0915	5.4592	0.4621	0.01	0.01
novel-m0142-3p	24	TTTGATCTTGTTCGGAGGGAGTGA	50	4	4	0	18	24	0.3660	0.4963	0.01	8.6131	24.4095
novel-m3256-3p	22	TATGGAAGTCAATGGGGACCAC	50	2	39	9	0	0	0.1830	4.8389	0.8317	0.01	0.01
novel-m3883-5p	23	ACCCGATTCAGATCTTCGAGTCT	50	0	40	4	1	5	0.01	4.9629	0.3696	0.4785	5.0853
novel-m1934-3p	24	TTTGATCTTGTTCGGAGGGAGTGA	50	4	4	0	18	24	0.3660	0.4963	0.01	8.6131	24.4095
novel-m4177-3p	21	TGGAGGTTGTCTGTGATCTTA	50	7	13	29	0	1	0.6405	1.6130	2.6799	0.01	1.0171
novel-m3469-5p	23	TTTCATTTGACCGAAAGAACATT	50	9	7	27	7	0	0.8235	0.8685	2.4951	3.3496	0.01
novel-m0535-5p	22	TCAGTAAAGCCGGTTCTGGAGA	50	7	36	6	1	0	0.6405	4.4667	0.5545	0.4785	0.01
novel-m0544-5p	22	TTTCCCAAAAGCATCATAAGTC	50	23	3	22	2	0	2.1045	0.3722	2.0331	0.9570	0.01
novel-m4294-3p	22	CTTTAGCATGGTGGTGGAAAGA	50	1	22	27	0	0	0.0915	2.7296	2.4951	0.01	0.01
novel-m4839-3p	24	TTTGAACAAGATGCGCTGTGTGCT	50	0	2	0	26	22	0.01	0.2481	0.01	12.4412	22.3753
novel-m1303-3p	23	TGTTCTCACATTGCTCACTGGGA	50	1	5	0	5	39	0.0915	0.6204	0.01	2.3925	39.6654
novel-m4547-3p	24	TTTGAACAAGATGCGCTGTGTGCT	50	0	2	0	26	22	0.01	0.2481	0.01	12.4412	22.3753
novel-m3199-5p	22	TTTCCCAAAAGCATCATAAGTC	50	23	3	22	2	0	2.1045	0.3722	2.0331	0.9570	0.01
novel-m3492-3p	22	AACTAAACATTGTGGACATAGA	50	0	43	1	5	1	0.01	5.3352	0.0924	2.3925	1.0171
novel-m0534-5p	22	TCAGTAAAGCCGGTTCTGGAGA	50	7	36	6	1	0	0.6405	4.4667	0.5545	0.4785	0.01
novel-m1743-5p	24	TTCAAGCTCAGGACCAGGATGATG	50	0	2	0	34	14	0.01	0.2481	0.01	16.2693	14.2389
novel-m4152-3p	24	TTTGATCTTGTTCGGAGGGAGTGA	50	4	4	0	18	24	0.3660	0.4963	0.01	8.6131	24.4095
novel-m4293-3p	22	CTTTAGCATGGTGGTGGAAAGA	50	1	22	27	0	0	0.0915	2.7296	2.4951	0.01	0.01
novel-m2173-3p	21	TGGAGGTTGTCTGTGATCTTA	50	7	13	29	0	1	0.6405	1.6130	2.6799	0.01	1.0171
novel-m3468-5p	23	TTTCATTTGACCGAAAGAACATT	50	9	7	27	7	0	0.8235	0.8685	2.4951	3.3496	0.01
novel-m1307-5p	22	GCTGTCAGGGGATTGTTTGAGT	50	0	1	49	0	0	0.01	0.1241	4.5282	0.01	0.01
novel-m1891-5p	22	TCAGTAAAGCCGGTTCTGGAGA	50	7	36	6	1	0	0.6405	4.4667	0.5545	0.4785	0.01
novel-m1901-3p	21	TGGAGGTTGTCTGTGATCTTA	50	7	13	29	0	1	0.6405	1.6130	2.6799	0.01	1.0171
novel-m2366-3p	21	TGGAGGTTGTCTGTGATCTTA	50	7	13	29	0	1	0.6405	1.6130	2.6799	0.01	1.0171
novel-m3257-3p	22	TATGGAAGTCAATGGGGACCAC	50	2	39	9	0	0	0.1830	4.8389	0.8317	0.01	0.01
novel-m3031-3p	22	TTCACCGATCGGTCTGCTCAGC	49	3	38	8	0	0	0.2745	4.7148	0.7393	0.01	0.01
novel-m2787-3p	23	TGAGCTCCTGAAACTTACTTAGA	49	1	36	5	7	0	0.0915	4.4667	0.4621	3.3496	0.01
novel-m3070-5p	23	TTACCACTCTTAGTATTTTAGCT	49	5	23	19	1	1	0.4575	2.8537	1.7558	0.4785	1.0171
novel-m1473-5p	22	TTCGGCCCACATCTGGCCCGCA	49	1	35	13	0	0	0.0915	4.3426	1.2013	0.01	0.01
novel-m4359-5p	22	TGCAATATCGCGTTCATAATCG	49	10	25	11	2	1	0.9150	3.1018	1.0165	0.9570	1.0171
novel-m0896-5p	23	TTACCACTCTTAGTATTTTAGCT	49	5	23	19	1	1	0.4575	2.8537	1.7558	0.4785	1.0171
novel-m3444-5p	22	TTTCCCAAAAGCATCATAAGTC	49	23	3	21	2	0	2.1045	0.3722	1.9406	0.9570	0.01
novel-m3795-5p	23	TGGTAAGATGGGCTATGGCCAGA	49	3	30	1	9	6	0.2745	3.7222	0.0924	4.3066	6.1024
novel-m4626-5p	22	CCGGCCCATGTGTGACAAACCG	49	24	10	14	0	1	2.1960	1.2407	1.2938	0.01	1.0171
novel-m2699-3p	22	TATGGAAGTCAATGGGGACCAC	49	2	39	8	0	0	0.1830	4.8389	0.7393	0.01	0.01
novel-m0022-3p	22	AAACAACATATCCGCGTACATA	49	8	29	12	0	0	0.7320	3.5981	1.1089	0.01	0.01
novel-m0490-5p	22	TATCGCGTTTATTATCGAAGGC	48	0	41	7	0	0	0.01	5.0870	0.6469	0.01	0.01
novel-m0208-5p	22	TATCGCGTTTATTATCGAAGGC	48	0	41	7	0	0	0.01	5.0870	0.6469	0.01	0.01
novel-m0119-3p	24	TGCCTTGACATTTTTGGATCCGGG	48	0	1	0	16	31	0.01	0.1241	0.01	7.6561	31.5289
novel-m3517-3p	20	TATGGAAGTCAATGGCAACC	48	3	12	27	0	6	0.2745	1.4889	2.4951	0.01	6.1024
novel-m0381-5p	22	TATCGCGTTTATTATCGAAGGC	48	0	41	7	0	0	0.01	5.0870	0.6469	0.01	0.01
novel-m0272-5p	22	AAGCTCATTGGCTGCTGCTGAT	48	1	21	26	0	0	0.0915	2.6055	2.4027	0.01	0.01
novel-m3670-5p	22	CCGGCCCATGTGTGACAAACCG	48	23	10	14	0	1	2.1045	1.2407	1.2938	0.01	1.0171
novel-m3518-3p	20	TATGGAAGTCAATGGCAACC	48	3	12	27	0	6	0.2745	1.4889	2.4951	0.01	6.1024
novel-m3238-5p	21	AGTGAAAGTCATTGGGGTTCA	47	0	46	1	0	0	0.01	5.7074	0.0924	0.01	0.01
novel-m2391-5p	23	AGGTGAACTTCAGAAGAGCTGAA	47	0	1	46	0	0	0.01	0.1241	4.2509	0.01	0.01
novel-m2146-3p	22	CCTCAGTCCGGGAAGGTGGTGA	47	11	16	16	2	2	1.0065	1.9852	1.4786	0.9570	2.0341
novel-m4836-5p	24	TCCAGACGCTCTAAACAATCTAGG	47	0	5	0	3	39	0.01	0.6204	0.01	1.4355	39.6654
novel-m0372-3p	22	TTAAGGTACTACTATGAATCTT	47	6	22	19	0	0	0.5490	2.7296	1.7558	0.01	0.01
novel-m2285-5p	24	TCTTGTGTGAAGGCCCTGGCTCGA	47	1	17	1	18	10	0.0915	2.1093	0.0924	8.6131	10.1706
novel-m2515-3p	22	AAACAACATATCCGCGTACATA	47	8	28	11	0	0	0.7320	3.4741	1.0165	0.01	0.01
novel-m0084-3p	21	AATGGAAGTCAATGTGAACTA	47	0	3	44	0	0	0.01	0.3722	4.0661	0.01	0.01
novel-m4503-3p	22	AAACAACATATCCGCGTACATA	47	8	28	11	0	0	0.7320	3.4741	1.0165	0.01	0.01
novel-m2647-3p	21	TGGACGTCAGTGGCTACCAGA	47	37	5	5	0	0	3.3855	0.6204	0.4621	0.01	0.01
novel-m2471-3p	22	AAACAACATATCCGCGTACATA	47	8	28	11	0	0	0.7320	3.4741	1.0165	0.01	0.01
novel-m4074-5p	22	CAGGAATTGTGGGTGGGTGGAG	47	0	2	0	3	42	0.01	0.2481	0.01	1.4355	42.7166
novel-m3131-3p	21	AATGGAAGTCAATGTGAACTA	47	0	3	44	0	0	0.01	0.3722	4.0661	0.01	0.01
novel-m0892-3p	22	ATTATGAACAGGATATTGCATA	47	1	3	41	2	0	0.0915	0.3722	3.7889	0.9570	0.01
novel-m3873-5p	24	TGTGACCCCTGTGACCTCTGCTGT	47	1	19	27	0	0	0.0915	2.3574	2.4951	0.01	0.01
novel-m1860-3p	22	CTACTGTGGAAGCCAGTGGCTA	46	6	6	34	0	0	0.5490	0.7444	3.1420	0.01	0.01
novel-m3268-5p	22	TTTTGGTCCCTATTGACTTCCA	46	15	9	18	0	4	1.3725	1.1167	1.6634	0.01	4.0682
novel-m3333-5p	22	TTTTGGTCCCTATTGACTTCCA	46	15	9	18	0	4	1.3725	1.1167	1.6634	0.01	4.0682
novel-m4815-3p	22	AAACAACATATCCGCGTACATA	46	8	27	11	0	0	0.7320	3.3500	1.0165	0.01	0.01
novel-m3250-3p	22	ACAGGCTTACAATGCTTTTGGG	46	8	30	8	0	0	0.7320	3.7222	0.7393	0.01	0.01
novel-m1046-3p	21	CTCTGCAGGATAGTGGACCTT	46	21	1	24	0	0	1.9215	0.1241	2.2179	0.01	0.01
novel-m4790-3p	22	AAAAAAGTCAAAATTGTGAGAA	46	0	41	5	0	0	0.01	5.0870	0.4621	0.01	0.01
novel-m3162-3p	21	TCTCCTCATTGGTCAGTCCGC	46	0	39	6	1	0	0.01	4.8389	0.5545	0.4785	0.01
novel-m1122-3p	21	TCTCCTCATTGGTCAGTCCGC	46	0	39	6	1	0	0.01	4.8389	0.5545	0.4785	0.01
novel-m0929-3p	24	TGGGTTTTTGGCCTACTCTGTCAT	46	3	1	42	0	0	0.2745	0.1241	3.8813	0.01	0.01
novel-m3881-3p	21	TCTCCTCATTGGTCAGTCCGC	46	0	39	6	1	0	0.01	4.8389	0.5545	0.4785	0.01
novel-m4359-3p	22	ATTATGAACAGGATATTGCATA	46	1	1	42	2	0	0.0915	0.1241	3.8813	0.9570	0.01
novel-m2292-5p	22	AAAAAAGTCAAAATTGTGAGAA	46	0	41	5	0	0	0.01	5.0870	0.4621	0.01	0.01
novel-m2010-5p	22	TGCAAACTTCGCCGGCAAGGCT	46	1	13	0	14	18	0.0915	1.6130	0.01	6.6991	18.3071
novel-m2609-3p	22	AAAAAAGTCAAAATTGTGAGAA	46	0	41	5	0	0	0.01	5.0870	0.4621	0.01	0.01
novel-m2344-5p	24	TCTGTGTCAGCCTGCAACTGGGTG	46	5	2	0	14	25	0.4575	0.2481	0.01	6.6991	25.4265
novel-m2933-5p	22	TTTTGGTCCCTATTGACTTCCA	46	15	9	18	0	4	1.3725	1.1167	1.6634	0.01	4.0682
novel-m2291-5p	22	AAAAAAGTCAAAATTGTGAGAA	46	0	41	5	0	0	0.01	5.0870	0.4621	0.01	0.01
novel-m2331-3p	22	AAAAAAGTCAAAATTGTGAGAA	46	0	41	5	0	0	0.01	5.0870	0.4621	0.01	0.01
novel-m0463-5p	24	TCAGTGATGTTGGTTGGTGGGGGC	45	4	5	0	16	20	0.3660	0.6204	0.01	7.6561	20.3412
novel-m3265-3p	22	TTGTCTCAAGTTAAAAAAATAT	45	0	34	8	1	2	0.01	4.2185	0.7393	0.4785	2.0341
novel-m1384-3p	21	TCTCCTCATTGGTCAGTCCGC	45	0	39	5	1	0	0.01	4.8389	0.4621	0.4785	0.01
novel-m4127-5p	24	TCTGGACGAATGCGTGAGCGGAGG	45	0	2	0	37	6	0.01	0.2481	0.01	17.7048	6.1024
novel-m1449-3p	22	TTGTCTCAAGTTAAAAAAATAT	45	0	34	8	1	2	0.01	4.2185	0.7393	0.4785	2.0341
novel-m2108-5p	24	TACTTAGCTGATTCGGGGCCCGGT	45	7	13	1	5	19	0.6405	1.6130	0.0924	2.3925	19.3242
novel-m3161-3p	21	TCTCCTCATTGGTCAGTCCGC	45	0	39	5	1	0	0.01	4.8389	0.4621	0.4785	0.01
novel-m0150-3p	22	TTGTCTCAAGTTAAAAAAATAT	45	0	34	8	1	2	0.01	4.2185	0.7393	0.4785	2.0341
novel-m2848-5p	24	TACTTAGCTGATTCGGGGCCCGGT	45	8	16	1	4	16	0.7320	1.9852	0.0924	1.9140	16.2730
novel-m0542-3p	22	TTGTCTCAAGTTAAAAAAATAT	45	0	34	8	1	2	0.01	4.2185	0.7393	0.4785	2.0341
novel-m1896-5p	22	CAGGAATTGTGGGTGGGTGGAG	45	0	1	0	3	41	0.01	0.1241	0.01	1.4355	41.6995
novel-m0895-3p	22	TTGTCTCAAGTTAAAAAAATAT	45	0	34	8	1	2	0.01	4.2185	0.7393	0.4785	2.0341
novel-m4562-5p	24	TACTGTGTCGCACTGCGAAGGGGG	45	2	2	0	10	31	0.1830	0.2481	0.01	4.7851	31.5289
novel-m2191-3p	22	TTGTCTCAAGTTAAAAAAATAT	45	0	34	8	1	2	0.01	4.2185	0.7393	0.4785	2.0341
novel-m1392-5p	22	CAGGAATTGTGGGTGGGTGGAG	45	0	1	0	3	41	0.01	0.1241	0.01	1.4355	41.6995
novel-m3963-3p	22	TGAGAGCTTTGAAGGGTGTAGG	45	0	0	0	6	39	0.01	0.01	0.01	2.8710	39.6654
novel-m3962-3p	22	TGAGAGCTTTGAAGGGTGTAGG	45	0	0	0	6	39	0.01	0.01	0.01	2.8710	39.6654
novel-m2580-5p	24	TACTTAGCTGATTCGGGGCCCGGT	45	8	16	1	4	16	0.7320	1.9852	0.0924	1.9140	16.2730
novel-m3264-3p	22	TTGTCTCAAGTTAAAAAAATAT	45	0	34	8	1	2	0.01	4.2185	0.7393	0.4785	2.0341
novel-m0747-3p	22	TTGTCTCAAGTTAAAAAAATAT	45	0	34	8	1	2	0.01	4.2185	0.7393	0.4785	2.0341
novel-m0527-5p	24	TGAGTAAGTGGAATCTTGGTGCGG	45	0	5	0	14	26	0.01	0.6204	0.01	6.6991	26.4436
novel-m2787-5p	25	TGGCAGTAAGTTTTAGGAGCTCATT	45	1	37	6	1	0	0.0915	4.5907	0.5545	0.4785	0.01
novel-m0189-3p	22	TTGTCTCAAGTTAAAAAAATAT	45	0	34	8	1	2	0.01	4.2185	0.7393	0.4785	2.0341
novel-m1393-5p	22	CAGGAATTGTGGGTGGGTGGAG	45	0	1	0	3	41	0.01	0.1241	0.01	1.4355	41.6995
novel-m3757-5p	21	TTGTCACGCGGGCCGAGGCCT	45	11	4	0	19	11	1.0065	0.4963	0.01	9.0916	11.1877
novel-m0369-3p	22	TTGTCTCAAGTTAAAAAAATAT	45	0	34	8	1	2	0.01	4.2185	0.7393	0.4785	2.0341
novel-m3723-5p	22	GGATAAAAGCGTCTGGAAAATG	45	0	43	0	0	2	0.01	5.3352	0.01	0.01	2.0341
novel-m1378-5p	22	TGCAATATCGCGTTCATTATCA	45	1	14	3	21	6	0.0915	1.7370	0.2772	10.0487	6.1024
novel-m1479-5p	24	GACATCTGTAGAGCTGTGGGCTGG	44	3	6	0	7	28	0.2745	0.7444	0.01	3.3496	28.4777
novel-m1862-3p	24	TCTAGTATGAGTTCACGGGTGGGA	44	1	0	0	23	20	0.0915	0.01	0.01	11.0057	20.3412
novel-m1178-5p	21	TTGTCACGCGGGCCGAGGCCT	44	11	4	0	19	10	1.0065	0.4963	0.01	9.0916	10.1706
novel-m0553-3p	21	TCTCCTCATTGGTCAGTCCGC	44	0	39	4	1	0	0.01	4.8389	0.3696	0.4785	0.01
novel-m1784-3p	22	TTGTCTCAAGTTAAAAAAATAT	44	0	34	7	1	2	0.01	4.2185	0.6469	0.4785	2.0341
novel-m0293-5p	21	TCGAATCAGAAGATTGCAGGT	44	2	28	13	1	0	0.1830	3.4741	1.2013	0.4785	0.01
novel-m1697-3p	21	TCTCCTCATTGGTCAGTCCGC	44	0	39	4	1	0	0.01	4.8389	0.3696	0.4785	0.01
novel-m2678-3p	24	TACTGTGTCGCACAGCATAGGGGG	44	2	3	0	17	22	0.1830	0.3722	0.01	8.1346	22.3753
novel-m4096-3p	24	TTGGTGAAAATCGGACTAACGGTT	44	5	11	0	6	22	0.4575	1.3648	0.01	2.8710	22.3753
novel-m2386-3p	21	TCTCCTCATTGGTCAGTCCGC	44	0	39	4	1	0	0.01	4.8389	0.3696	0.4785	0.01
novel-m2762-3p	21	TTGTCACGCGGGCCGAGGCCT	44	11	4	0	19	10	1.0065	0.4963	0.01	9.0916	10.1706
novel-m2092-3p	21	TCTCCTCATTGGTCAGTCCGC	44	0	39	4	1	0	0.01	4.8389	0.3696	0.4785	0.01
novel-m0674-3p	20	GATGCCCGCATTCTCCACCA	44	3	26	3	8	4	0.2745	3.2259	0.2772	3.8281	4.0682
novel-m1379-5p	23	TGACTAGATCAGGGATAGCTGCA	44	0	1	0	10	33	0.01	0.1241	0.01	4.7851	33.5630
novel-m0659-5p	21	TTGTCACGCGGGCCGAGGCCT	44	11	4	0	19	10	1.0065	0.4963	0.01	9.0916	10.1706
novel-m4741-3p	24	TGAGATGTAGCGAGGACAGGGAGG	44	14	15	0	10	5	1.2810	1.8611	0.01	4.7851	5.0853
novel-m3648-5p	24	GACATCTGTAGAGCTGTGGGCTGG	44	3	6	0	7	28	0.2745	0.7444	0.01	3.3496	28.4777
novel-m1243-3p	23	CCGGCCTCGCTCCATTCTCACGG	44	1	0	43	0	0	0.0915	0.01	3.9737	0.01	0.01
novel-m4742-3p	24	TGAGATGTAGCGAGGACAGGGAGG	44	14	15	0	10	5	1.2810	1.8611	0.01	4.7851	5.0853
novel-m4290-5p	21	TTGTCACGCGGGCCGAGGCCT	44	11	4	0	19	10	1.0065	0.4963	0.01	9.0916	10.1706
novel-m0959-5p	21	TACTCGAGTCTACTCTGCGGA	43	0	0	0	35	8	0.01	0.01	0.01	16.7478	8.1365
novel-m0783-5p	23	TATGATACACTCTGATATAATGA	43	6	21	11	4	1	0.5490	2.6055	1.0165	1.9140	1.0171
novel-m4379-5p	24	TAGTACTTTAGTTTTGTTAGGATT	43	2	1	0	12	28	0.1830	0.1241	0.01	5.7421	28.4777
novel-m1904-5p	24	CAAGAGTGGAGCCTGCCTCAAGGA	43	0	2	0	20	21	0.01	0.2481	0.01	9.5701	21.3583
novel-m0639-3p	21	AGAACATGTCAGCAGCGTCGT	43	0	39	4	0	0	0.01	4.8389	0.3696	0.01	0.01
novel-m2327-5p	21	TCGGAGCAGGTTTGTGAATCA	43	11	6	25	0	1	1.0065	0.7444	2.3103	0.01	1.0171
novel-m3270-3p	21	TGTGGAGGTCAATGGGGACCA	43	2	32	9	0	0	0.1830	3.9704	0.8317	0.01	0.01
novel-m2050-3p	21	AGAACATGTCAGCAGCGTCGT	43	0	39	4	0	0	0.01	4.8389	0.3696	0.01	0.01
novel-m0510-5p	22	TGCAATATCGCGTTCATTATCA	43	1	13	3	21	5	0.0915	1.6130	0.2772	10.0487	5.0853
novel-m0543-3p	21	ATGCAGCCATCTACCAGTAGA	42	10	11	17	4	0	0.9150	1.3648	1.5710	1.9140	0.01
novel-m0738-5p	24	TTTTCACTGATGTGGTAGCCCAGG	42	0	12	0	12	18	0.01	1.4889	0.01	5.7421	18.3071
novel-m4537-5p	23	AATGACATTGCGGGTGAAGAAAT	42	6	24	12	0	0	0.5490	2.9778	1.1089	0.01	0.01
novel-m4367-5p	24	TGGGATTGGTGTGCACTGAAGGTG	42	0	7	0	20	15	0.01	0.8685	0.01	9.5701	15.2559
novel-m3610-5p	22	TGGTCCCCATTAACTTTGATAG	42	1	5	36	0	0	0.0915	0.6204	3.3268	0.01	0.01
novel-m3755-5p	22	TTAGTGATTCTTTTAGAAGGTT	42	8	12	22	0	0	0.7320	1.4889	2.0331	0.01	0.01
novel-m0942-3p	21	TCAATGGGAATAGAAACGGCT	42	1	36	0	5	0	0.0915	4.4667	0.01	2.3925	0.01
novel-m2950-5p	22	TTAGTGATTCTTTTAGAAGGTT	42	8	12	22	0	0	0.7320	1.4889	2.0331	0.01	0.01
novel-m4285-3p	23	CAATGGAAGTCAATGGGAACTGT	41	3	36	2	0	0	0.2745	4.4667	0.1848	0.01	0.01
novel-m4692-3p	24	GACATCTGTAGAGCTGTGGGCTGG	41	2	5	0	8	26	0.1830	0.6204	0.01	3.8281	26.4436
novel-m2517-3p	21	ATAATGAACCCGATATTGCGT	41	4	15	6	16	0	0.3660	1.8611	0.5545	7.6561	0.01
novel-m3739-5p	22	CGCAATATCACGTTCATAATCG	41	2	30	9	0	0	0.1830	3.7222	0.8317	0.01	0.01
novel-m2663-5p	24	TCACAACGTTCTGTGTTTGCTGGG	41	3	7	1	14	16	0.2745	0.8685	0.0924	6.6991	16.2730
novel-m1776-5p	22	CGCAATATCACGTTCATAATCG	41	2	29	9	0	1	0.1830	3.5981	0.8317	0.01	1.0171
novel-m1224-3p	21	CTATGGAAGTCAATGGCAACC	41	2	16	19	0	4	0.1830	1.9852	1.7558	0.01	4.0682
novel-m4380-5p	24	TGGATGATCAGCTGTGACATGGTG	41	2	4	0	14	21	0.1830	0.4963	0.01	6.6991	21.3583
novel-m2208-3p	21	TTATGAATGTGATATTGCGTA	41	4	33	4	0	0	0.3660	4.0944	0.3696	0.01	0.01
novel-m2312-5p	22	CGCAATATCACGTTCATAATCG	41	2	30	9	0	0	0.1830	3.7222	0.8317	0.01	0.01
novel-m1474-5p	22	CGCAATATCACGTTCATAATCG	41	2	30	9	0	0	0.1830	3.7222	0.8317	0.01	0.01
novel-m2228-5p	22	GATAGGAATAGTCTTATAGGAC	41	2	30	7	0	2	0.1830	3.7222	0.6469	0.01	2.0341
novel-m0969-5p	20	TAGAAAGAGAACAAATGGAA	40	3	6	1	9	21	0.2745	0.7444	0.0924	4.3066	21.3583
novel-m0320-5p	23	ACTGACGGCGTCTGAATCCAGTC	40	0	0	40	0	0	0.01	0.01	3.6965	0.01	0.01
novel-m0644-3p	21	AGAACACATCAGCAGCGTCGT	40	6	23	9	0	2	0.5490	2.8537	0.8317	0.01	2.0341
novel-m1353-3p	22	TATGCAAGTCAAAGGGGACCAG	40	0	39	1	0	0	0.01	4.8389	0.0924	0.01	0.01
novel-m2063-3p	22	TATATTATCTGTGATGGGCAAA	40	2	26	6	6	0	0.1830	3.2259	0.5545	2.8710	0.01
novel-m1151-5p	22	TCCGTTGACTTCCATAGTATTT	40	2	30	7	0	1	0.1830	3.7222	0.6469	0.01	1.0171
novel-m4718-5p	24	TGAGTCAGTAGATCCTTCCTTAGA	40	3	1	0	8	28	0.2745	0.1241	0.01	3.8281	28.4777
novel-m0685-5p	22	CGCAATATCACGTTCATAATCG	40	2	29	9	0	0	0.1830	3.5981	0.8317	0.01	0.01
novel-m3496-5p	24	TCTAGTATGAGTTCACGGGTGGGA	40	1	0	0	22	17	0.0915	0.01	0.01	10.5272	17.2900
novel-m1348-5p	22	TGACATGTCAGTGGGGTTGAGG	40	1	2	0	8	29	0.0915	0.2481	0.01	3.8281	29.4948
novel-m4287-3p	22	TATATTATCTGTGATGGGCAAA	40	2	26	6	6	0	0.1830	3.2259	0.5545	2.8710	0.01
novel-m4125-5p	24	AGGGGCAGCTGTGGCCTAATGTTT	40	0	38	1	0	1	0.01	4.7148	0.0924	0.01	1.0171
novel-m4169-5p	24	TATAGAATGTGGTGAGGATGGGTG	40	0	0	0	20	20	0.01	0.01	0.01	9.5701	20.3412
novel-m1159-5p	22	CGCAATATCACGTTCATAATCG	40	2	29	9	0	0	0.1830	3.5981	0.8317	0.01	0.01
novel-m4694-5p	21	GACCCCTTAGCACCACCTAGC	40	26	0	10	3	1	2.3790	0.01	0.9241	1.4355	1.0171
novel-m0924-3p	22	TTTTTCACATCTCTCAGGATAT	40	4	22	14	0	0	0.3660	2.7296	1.2938	0.01	0.01
novel-m4218-5p	22	CGCAATATCACGTTCATAATCG	40	2	29	9	0	0	0.1830	3.5981	0.8317	0.01	0.01
novel-m4285-5p	22	GTCCCTATTGATTTCCTTTGCA	40	4	27	8	0	1	0.3660	3.3500	0.7393	0.01	1.0171
novel-m3261-5p	22	CGCAATATCACGTTCATAATCG	40	2	29	9	0	0	0.1830	3.5981	0.8317	0.01	0.01
novel-m4683-5p	22	TCAGTCACCATTAACTTTCAAT	39	8	18	10	3	0	0.7320	2.2333	0.9241	1.4355	0.01
novel-m3104-3p	22	TATGGAAGTCAATGGGGACCAC	39	2	29	8	0	0	0.1830	3.5981	0.7393	0.01	0.01
novel-m0865-3p	21	AGAACACATCAGCAGCGTCGT	39	6	23	9	0	1	0.5490	2.8537	0.8317	0.01	1.0171
novel-m1804-5p	22	CGCAATATCACGTTCATAATCG	39	2	28	9	0	0	0.1830	3.4741	0.8317	0.01	0.01
novel-m3871-5p	20	TGAGGGGTGTGACAATCTGG	39	1	21	17	0	0	0.0915	2.6055	1.5710	0.01	0.01
novel-m3375-3p	21	AGAACACATCAGCAGCGTCGT	39	6	23	9	0	1	0.5490	2.8537	0.8317	0.01	1.0171
novel-m2590-3p	23	TCTTTATTCATGGCTGTTTTTGG	39	0	3	0	14	22	0.01	0.3722	0.01	6.6991	22.3753
novel-m2114-3p	23	TCTTTATTCATGGCTGTTTTTGG	39	0	3	0	14	22	0.01	0.3722	0.01	6.6991	22.3753
novel-m2213-3p	21	AGAACACATCAGCAGCGTCGT	39	6	23	9	0	1	0.5490	2.8537	0.8317	0.01	1.0171
novel-m2694-3p	21	AGAACACATCAGCAGCGTCGT	39	6	23	9	0	1	0.5490	2.8537	0.8317	0.01	1.0171
novel-m0577-3p	21	AGAACACATCAGCAGCGTCGT	38	6	23	8	0	1	0.5490	2.8537	0.7393	0.01	1.0171
novel-m0722-5p	23	TCTACCTGTTTGTGCGTGTCGTG	38	0	1	0	15	22	0.01	0.1241	0.01	7.1776	22.3753
novel-m2263-3p	23	TTGGTGAAAATCGGACTGACGGT	38	3	9	0	15	11	0.2745	1.1167	0.01	7.1776	11.1877
novel-m4135-3p	23	TTGGTGAAAATCGGACTGACGGT	38	3	9	0	15	11	0.2745	1.1167	0.01	7.1776	11.1877
novel-m4516-5p	22	TCAAATGGACAACTGACGCTCT	38	19	6	12	1	0	1.7385	0.7444	1.1089	0.4785	0.01
novel-m1187-3p	23	TTGGTGAAAATCGGACTGACGGT	38	3	9	0	15	11	0.2745	1.1167	0.01	7.1776	11.1877
novel-m4280-3p	22	AACTTACATCTTAAAGACATCT	38	5	21	11	0	1	0.4575	2.6055	1.0165	0.01	1.0171
novel-m1109-3p	23	TTGGTGAAAATCGGACTGACGGT	38	3	9	0	15	11	0.2745	1.1167	0.01	7.1776	11.1877
novel-m2164-3p	23	TGTGTAGTTTGTTCTGATCGGAC	38	2	9	0	10	17	0.1830	1.1167	0.01	4.7851	17.2900
novel-m1110-3p	23	TTGGTGAAAATCGGACTGACGGT	38	3	9	0	15	11	0.2745	1.1167	0.01	7.1776	11.1877
novel-m2260-3p	23	TGTGTAGTTTGTTCTGATCGGAC	38	2	9	0	10	17	0.1830	1.1167	0.01	4.7851	17.2900
novel-m2986-5p	21	ATCGGTCAGCAGGGGCGAGCT	38	0	13	25	0	0	0.01	1.6130	2.3103	0.01	0.01
novel-m4596-3p	22	CAAAGGACCAGCATAATCCAGC	38	12	5	19	0	2	1.0980	0.6204	1.7558	0.01	2.0341
novel-m4134-3p	23	TTGGTGAAAATCGGACTGACGGT	38	3	9	0	15	11	0.2745	1.1167	0.01	7.1776	11.1877
novel-m1202-5p	24	TGCATAAACACCGCATCTGTAGGC	38	4	0	0	6	28	0.3660	0.01	0.01	2.8710	28.4777
novel-m3349-3p	23	TTGGTGAAAATCGGACTGACGGT	38	3	9	0	15	11	0.2745	1.1167	0.01	7.1776	11.1877
novel-m3249-5p	22	TGAGTTCTCACTGTTGTTTAGT	38	1	22	14	1	0	0.0915	2.7296	1.2938	0.4785	0.01
novel-m1840-5p	24	TCCGTGTGGAGATCTCGAAGACCA	38	4	5	0	11	18	0.3660	0.6204	0.01	5.2636	18.3071
novel-m0272-3p	22	AGCTGAGCCATGTGAGTGGTGA	38	0	6	32	0	0	0.01	0.7444	2.9572	0.01	0.01
novel-m1108-3p	23	TTGGTGAAAATCGGACTGACGGT	38	3	9	0	15	11	0.2745	1.1167	0.01	7.1776	11.1877
novel-m1086-3p	23	TTGGTGAAAATCGGACTGACGGT	38	3	9	0	15	11	0.2745	1.1167	0.01	7.1776	11.1877
novel-m2614-5p	22	AGCATTTTAGTCGTCATAAGCG	38	2	34	2	0	0	0.1830	4.2185	0.1848	0.01	0.01
novel-m4729-5p	22	CACAATATCGTGTTCATAATCG	37	1	3	31	2	0	0.0915	0.3722	2.8648	0.9570	0.01
novel-m0725-3p	24	TAAACGCGTACCTGTTTGGTGGAC	37	1	4	0	8	24	0.0915	0.4963	0.01	3.8281	24.4095
novel-m0476-5p	24	TCATGAGGTAGATTGTCTGGGGGA	37	1	3	0	9	24	0.0915	0.3722	0.01	4.3066	24.4095
novel-m0723-3p	24	TAAACGCGTACCTGTTTGGTGGAC	37	1	4	0	8	24	0.0915	0.4963	0.01	3.8281	24.4095
novel-m0724-3p	24	TAAACGCGTACCTGTTTGGTGGAC	37	1	4	0	8	24	0.0915	0.4963	0.01	3.8281	24.4095
novel-m2930-3p	21	AGAACACATCAGCAGCGTCGT	37	6	22	7	0	2	0.5490	2.7296	0.6469	0.01	2.0341
novel-m4289-3p	23	ACGGAAACAGCTCATCGGCGTGA	37	0	2	35	0	0	0.01	0.2481	3.2344	0.01	0.01
novel-m2788-5p	24	TCATGAGGTAGATTGTCTGGGGGA	37	1	3	0	9	24	0.0915	0.3722	0.01	4.3066	24.4095
novel-m1261-5p	24	TCATGAGGTAGATTGTCTGGGGGA	37	1	3	0	9	24	0.0915	0.3722	0.01	4.3066	24.4095
novel-m1802-3p	21	AGAACACATCAGCAGCGTCGT	37	6	22	7	0	2	0.5490	2.7296	0.6469	0.01	2.0341
novel-m1103-3p	24	TGTTAAAGTAGCCCAATTCTGCGG	37	6	4	0	13	14	0.5490	0.4963	0.01	6.2206	14.2389
novel-m1631-5p	24	TCATGAGGTAGATTGTCTGGGGGA	37	1	3	0	9	24	0.0915	0.3722	0.01	4.3066	24.4095
novel-m4476-3p	22	CTCCGGTCATGGGCCATGTGGC	37	6	28	3	0	0	0.5490	3.4741	0.2772	0.01	0.01
novel-m3537-3p	24	TTCGATTCGACCTCCCATCTGAGA	37	0	9	0	17	11	0.01	1.1167	0.01	8.1346	11.1877
novel-m1779-5p	21	GATGCTGCTGACGTGTTCTCT	37	12	21	4	0	0	1.0980	2.6055	0.3696	0.01	0.01
novel-m1770-3p	24	TAAACGCGTACCTGTTTGGTGGAC	37	1	4	0	8	24	0.0915	0.4963	0.01	3.8281	24.4095
novel-m1632-5p	24	TCATGAGGTAGATTGTCTGGGGGA	37	1	3	0	9	24	0.0915	0.3722	0.01	4.3066	24.4095
novel-m2864-3p	21	AAAACATGTCAGCAGCGTCAT	37	7	17	11	1	1	0.6405	2.1093	1.0165	0.4785	1.0171
novel-m0091-3p	21	TGGAGGTTGTCTGTGATCTTA	37	4	11	21	0	1	0.3660	1.3648	1.9406	0.01	1.0171
novel-m1571-3p	21	AGCTCGGAGTGTTGTGGCAGA	37	7	0	28	0	2	0.6405	0.01	2.5875	0.01	2.0341
novel-m0385-5p	24	TTCGCCTAGCTGGATCTGGCCAGA	37	2	6	0	12	17	0.1830	0.7444	0.01	5.7421	17.2900
novel-m1139-5p	24	CTACGGATTAGATGAGGTGTTAGC	36	3	0	0	15	18	0.2745	0.01	0.01	7.1776	18.3071
novel-m3666-5p	21	TGCCGGTAGCCATTGACTTCT	36	1	0	7	28	0	0.0915	0.01	0.6469	13.3982	0.01
novel-m2112-5p	21	TATCTGAACAGTTGATGGGCA	36	1	31	3	1	0	0.0915	3.8463	0.2772	0.4785	0.01
novel-m0708-3p	23	TAATGAACTCGATATAGCGTAGC	36	1	32	3	0	0	0.0915	3.9704	0.2772	0.01	0.01
novel-m0398-5p	21	TATCTGAACAGTTGATGGGCA	36	1	31	3	1	0	0.0915	3.8463	0.2772	0.4785	0.01
novel-m3405-3p	23	TCTTGGATGAGTCGTCACTGTGC	36	1	3	0	12	20	0.0915	0.3722	0.01	5.7421	20.3412
novel-m1351-5p	22	TTGTCTGTTATGGAGGCTGGCA	36	0	5	0	13	18	0.01	0.6204	0.01	6.2206	18.3071
novel-m4489-5p	22	TTGTCTGTTATGGAGGCTGGCA	36	0	5	0	13	18	0.01	0.6204	0.01	6.2206	18.3071
novel-m2348-5p	24	TATTGTAAAAGCCGGAGGTCAAGT	36	0	1	0	14	21	0.01	0.1241	0.01	6.6991	21.3583
novel-m4072-5p	21	TATCTGAACAGTTGATGGGCA	36	1	31	3	1	0	0.0915	3.8463	0.2772	0.4785	0.01
novel-m2438-3p	21	AAAACATGTCAGCAGCGTCAT	36	7	17	11	1	0	0.6405	2.1093	1.0165	0.4785	0.01
novel-m1933-3p	24	TGCAATTCGACTGGGTATGCTCTC	36	1	2	0	7	26	0.0915	0.2481	0.01	3.3496	26.4436
novel-m0229-5p	24	TGGAATTGAATTGCTGGTTTCGTC	36	2	1	0	7	26	0.1830	0.1241	0.01	3.3496	26.4436
novel-m2993-3p	22	AAAACACGTCAGCAGCGTCATA	36	13	21	1	1	0	1.1895	2.6055	0.0924	0.4785	0.01
novel-m0108-5p	21	TGCCGGTAGCCATTGACTTCT	36	1	0	7	28	0	0.0915	0.01	0.6469	13.3982	0.01
novel-m0621-5p	22	TTGTCTGTTATGGAGGCTGGCA	36	0	5	0	13	18	0.01	0.6204	0.01	6.2206	18.3071
novel-m2439-3p	21	AAAACATGTCAGCAGCGTCAT	36	7	17	11	1	0	0.6405	2.1093	1.0165	0.4785	0.01
novel-m3253-5p	24	GCCAGATGGAGCTCCAGAGGCCAG	36	1	0	0	7	28	0.0915	0.01	0.01	3.3496	28.4777
novel-m4418-5p	22	TTCAGAAAGTCTGGCTTATTTT	36	11	6	19	0	0	1.0065	0.7444	1.7558	0.01	0.01
novel-m4238-5p	24	CTACGGATTAGATGAGGTGTTAGC	36	3	0	0	15	18	0.2745	0.01	0.01	7.1776	18.3071
novel-m4812-5p	23	TTGGAGAACATCTGAGAAGAGAT	36	2	19	13	2	0	0.1830	2.3574	1.2013	0.9570	0.01
novel-m0813-3p	22	TAAAAGGAAATGCTGACTGAAG	36	25	1	5	5	0	2.2875	0.1241	0.4621	2.3925	0.01
novel-m2839-5p	22	TTGTCTGTTATGGAGGCTGGCA	36	0	5	0	13	18	0.01	0.6204	0.01	6.2206	18.3071
novel-m3996-5p	24	TATTGTAAAAGCCGGAGGTCAAGT	36	0	1	0	14	21	0.01	0.1241	0.01	6.6991	21.3583
novel-m1750-5p	22	TTGTCTGTTATGGAGGCTGGCA	36	0	5	0	13	18	0.01	0.6204	0.01	6.2206	18.3071
novel-m2964-5p	20	TCAAGTCTTGTTTTCTGAGA	36	0	35	1	0	0	0.01	4.3426	0.0924	0.01	0.01
novel-m3143-5p	21	TATCTGAACAGTTGATGGGCA	36	1	31	3	1	0	0.0915	3.8463	0.2772	0.4785	0.01
novel-m3918-3p	24	TCTTGGATGAGTCGTCACTGTGCT	36	1	3	0	12	20	0.0915	0.3722	0.01	5.7421	20.3412
novel-m2880-5p	23	TGCTAGTGCTCGCTTTGCAAGGA	36	4	3	0	12	17	0.3660	0.3722	0.01	5.7421	17.2900
novel-m0627-3p	21	AAAACATGTCAGCAGCGTCAT	36	7	17	11	1	0	0.6405	2.1093	1.0165	0.4785	0.01
novel-m2186-5p	22	AGATCATCAGCACGTTAGGAGA	36	0	35	1	0	0	0.01	4.3426	0.0924	0.01	0.01
novel-m3675-5p	24	CTACGGATTAGATGAGGTGTTAGC	36	3	0	0	15	18	0.2745	0.01	0.01	7.1776	18.3071
novel-m3092-5p	22	CAGTTCGTAGGAGTCAATTGTT	36	3	2	28	2	1	0.2745	0.2481	2.5875	0.9570	1.0171
novel-m3585-5p	22	TTGTCTGTTATGGAGGCTGGCA	36	0	5	0	13	18	0.01	0.6204	0.01	6.2206	18.3071
novel-m0537-3p	22	TAAAAGGAAATGCTGACTGAAG	36	25	1	5	5	0	2.2875	0.1241	0.4621	2.3925	0.01
novel-m0932-5p	22	AGTAGCAGTTGACTTCCATAAT	36	0	35	1	0	0	0.01	4.3426	0.0924	0.01	0.01
novel-m0954-5p	22	TGGTCCCCATTAACTTTGATAG	36	1	2	33	0	0	0.0915	0.2481	3.0496	0.01	0.01
novel-m3287-3p	24	TTTATGCTTACTCTGGTCCTGAAC	36	0	0	0	35	1	0.01	0.01	0.01	16.7478	1.0171
novel-m0355-5p	21	TATCTGAACAGTTGATGGGCA	36	1	31	3	1	0	0.0915	3.8463	0.2772	0.4785	0.01
novel-m3545-5p	24	TGTACCGGTGGCGGTCCGAGGACG	36	9	2	1	11	13	0.8235	0.2481	0.0924	5.2636	13.2218
novel-m2185-5p	22	AGATCATCAGCACGTTAGGAGA	36	0	35	1	0	0	0.01	4.3426	0.0924	0.01	0.01
novel-m2729-3p	22	AGTGTCAATGGTCCATTTGAGT	36	19	4	6	7	0	1.7385	0.4963	0.5545	3.3496	0.01
novel-m4794-3p	21	AAAACATGTCAGCAGCGTCAT	36	7	17	11	1	0	0.6405	2.1093	1.0165	0.4785	0.01
novel-m0536-3p	23	TTCAGTAGACATCGTGCGCATGC	36	12	16	8	0	0	1.0980	1.9852	0.7393	0.01	0.01
novel-m4274-5p	24	TATTACATCAGCTTTCTGCTCTGG	36	4	0	0	5	27	0.3660	0.01	0.01	2.3925	27.4607
novel-m1754-3p	23	TCATGTCGCTGAGCTGCATCGGG	36	1	5	0	12	18	0.0915	0.6204	0.01	5.7421	18.3071
novel-m2776-5p	22	ATGAGCGCGAGCGCGGCTGTGA	36	7	16	13	0	0	0.6405	1.9852	1.2013	0.01	0.01
novel-m1331-3p	21	TATCTGAACAGTTGATGGGCA	35	1	30	3	1	0	0.0915	3.7222	0.2772	0.4785	0.01
novel-m4583-3p	23	TATGGAAGTCACTGTCAACCACC	35	4	15	15	1	0	0.3660	1.8611	1.3862	0.4785	0.01
novel-m1785-5p	21	GATGCTGCTGACGTGTTCTCT	35	11	21	3	0	0	1.0065	2.6055	0.2772	0.01	0.01
novel-m2335-3p	24	TTCACCATGCAGCCGAGACCAGGA	35	0	18	17	0	0	0.01	2.2333	1.5710	0.01	0.01
novel-m1020-5p	21	GATGCTGCTGACGTGTTCTCT	35	11	21	3	0	0	1.0065	2.6055	0.2772	0.01	0.01
novel-m2963-3p	23	TCTGCATTTAACCCATCCAGGTG	35	2	0	0	14	19	0.1830	0.01	0.01	6.6991	19.3242
novel-m2924-5p	24	TCAGTCTGTGGCACTGCTCGGGTG	35	0	3	0	20	12	0.01	0.3722	0.01	9.5701	12.2047
novel-m0379-3p	22	TCCTATAGCTGGCCAGTCGGTG	35	3	6	1	7	18	0.2745	0.7444	0.0924	3.3496	18.3071
novel-m2334-3p	24	TTCACCATGCAGCCGAGACCAGGA	35	0	18	17	0	0	0.01	2.2333	1.5710	0.01	0.01
novel-m3584-5p	24	AAAAGAGACAAGGTCGCTCGCTTC	35	5	1	0	7	22	0.4575	0.1241	0.01	3.3496	22.3753
novel-m2216-3p	24	TGGAATTGAATTGCTGGTTTCGTC	35	2	1	0	7	25	0.1830	0.1241	0.01	3.3496	25.4265
novel-m1865-3p	21	TATCTGAACAGTTGATGGGCA	35	1	30	3	1	0	0.0915	3.7222	0.2772	0.4785	0.01
novel-m2286-3p	22	TTGTGACTGCATGTTAGCATTA	35	2	33	0	0	0	0.1830	4.0944	0.01	0.01	0.01
novel-m3703-5p	21	TGAGAGCCATGTGAAGACAGA	35	9	7	19	0	0	0.8235	0.8685	1.7558	0.01	0.01
novel-m3179-5p	24	TTCTTGCTGGGCTTCCGGGATGGG	35	2	1	0	14	18	0.1830	0.1241	0.01	6.6991	18.3071
novel-m2714-5p	20	TCAAGTCTTGTTTTCTGAGA	35	0	34	1	0	0	0.01	4.2185	0.0924	0.01	0.01
novel-m0409-5p	21	TGTACGCAGATACGTTGTTTA	35	15	6	14	0	0	1.3725	0.7444	1.2938	0.01	0.01
novel-m0682-3p	24	GAGATGACGATGCGACGAGAGGCT	35	3	4	0	3	25	0.2745	0.4963	0.01	1.4355	25.4265
novel-m1169-5p	21	TGTACGCAGATACGTTGTTTA	35	15	6	14	0	0	1.3725	0.7444	1.2938	0.01	0.01
novel-m2792-5p	24	TTTCTCTTCACAATGTCCCACAGA	35	1	1	0	7	26	0.0915	0.1241	0.01	3.3496	26.4436
novel-m0416-5p	24	TGACAGGTCAGTTTTGATGTGGGT	35	5	0	16	14	0	0.4575	0.01	1.4786	6.6991	0.01
novel-m1136-5p	21	TGAGAGCCATGTGAAGACAGA	35	9	7	19	0	0	0.8235	0.8685	1.7558	0.01	0.01
novel-m1936-5p	23	CGTTTCTAAGGACTGATTGCGGC	35	0	17	18	0	0	0.01	2.1093	1.6634	0.01	0.01
novel-m2704-5p	24	TGACAGCATCGGCGGTTGGATTCC	35	7	0	0	28	0	0.6405	0.01	0.01	13.3982	0.01
novel-m1228-3p	21	CAATGGAAGTCAATGAGGACC	35	20	0	11	2	2	1.8300	0.01	1.0165	0.9570	2.0341
novel-m3637-3p	22	CTGTGGAAGTCAATGGCTTTTG	35	1	30	4	0	0	0.0915	3.7222	0.3696	0.01	0.01
novel-m1042-5p	21	TGTACGCAGATACGTTGTTTA	35	15	6	14	0	0	1.3725	0.7444	1.2938	0.01	0.01
novel-m0801-5p	24	TGACAGCATCGGCGGTTGGATTCC	35	7	0	0	28	0	0.6405	0.01	0.01	13.3982	0.01
novel-m2539-5p	24	TCAGGTAGTAGGCTTCACCAGGCC	35	5	0	0	4	26	0.4575	0.01	0.01	1.9140	26.4436
novel-m0365-3p	24	GAGATGACGATGCGACGAGAGGCT	35	3	4	0	3	25	0.2745	0.4963	0.01	1.4355	25.4265
novel-m0037-3p	21	TGCTCTATTGCTCTCGCGGTA	35	7	16	12	0	0	0.6405	1.9852	1.1089	0.01	0.01
novel-m0435-3p	22	TCTTATTTGGACATCGTTGCTC	35	0	25	10	0	0	0.01	3.1018	0.9241	0.01	0.01
novel-m2799-3p	23	TCACCGAAGAGGCTGGTCTGGGA	35	2	2	0	19	12	0.1830	0.2481	0.01	9.0916	12.2047
novel-m3102-3p	22	GGCCAGGGGAATTAGCTCAAAT	35	0	28	0	2	5	0.01	3.4741	0.01	0.9570	5.0853
novel-m0609-5p	24	TCAGGTAGTAGGCTTCACCAGGCC	35	5	0	0	4	26	0.4575	0.01	0.01	1.9140	26.4436
novel-m0664-5p	22	CTTACCTAGACAGTGTTTTGGG	35	14	7	13	1	0	1.2810	0.8685	1.2013	0.4785	0.01
novel-m0223-5p	22	AAGTGGACCATTAACACTCCTG	35	5	13	17	0	0	0.4575	1.6130	1.5710	0.01	0.01
novel-m2268-5p	24	TGACAGCATCGGCGGTTGGATTCC	35	7	0	0	28	0	0.6405	0.01	0.01	13.3982	0.01
novel-m0052-5p	23	ATCCGGCCCACATCTGGCCCGCA	34	1	32	1	0	0	0.0915	3.9704	0.0924	0.01	0.01
novel-m2364-5p	22	TGATGATCTGAATCGGGTGTGT	34	0	22	11	0	1	0.01	2.7296	1.0165	0.01	1.0171
novel-m2160-5p	24	TCAGTCTGTGGCACTGTTCAGGTG	34	0	3	0	26	5	0.01	0.3722	0.01	12.4412	5.0853
novel-m1035-5p	21	CGCAATATCGTGTTCATAATC	34	5	21	8	0	0	0.4575	2.6055	0.7393	0.01	0.01
novel-m2783-5p	24	TCAGTCTGTGGCACTGTTCAGGTG	34	0	3	0	26	5	0.01	0.3722	0.01	12.4412	5.0853
novel-m4068-5p	22	TTGTGACGTCTTTGCGTGATGA	34	9	18	5	1	1	0.8235	2.2333	0.4621	0.4785	1.0171
novel-m4852-5p	22	CGCACAGGATTCGACATTGGTC	34	1	1	31	1	0	0.0915	0.1241	2.8648	0.4785	0.01
novel-m2530-3p	22	ATCCGGCCGGTTAGCTCAGTTG	34	2	10	0	8	14	0.1830	1.2407	0.01	3.8281	14.2389
novel-m2155-5p	21	TGCCGGTAGCCATTGACTTCT	34	1	0	5	28	0	0.0915	0.01	0.4621	13.3982	0.01
novel-m0141-5p	22	TGAGCAGCACGGACACGTCCGA	34	0	14	4	16	0	0.01	1.7370	0.3696	7.6561	0.01
novel-m4647-3p	22	TACTGTATGCTGTGCACTGATC	34	1	33	0	0	0	0.0915	4.0944	0.01	0.01	0.01
novel-m4766-5p	22	TGCAATATCGCGTTCATTATCG	34	2	19	4	6	3	0.1830	2.3574	0.3696	2.8710	3.0512
novel-m1786-5p	24	TCAGTCTGTGGCACTGTTCAGGTG	34	0	3	0	26	5	0.01	0.3722	0.01	12.4412	5.0853
novel-m2597-5p	22	GAGTTTGGAGACCTGTGGTCTA	34	12	8	12	0	2	1.0980	0.9926	1.1089	0.01	2.0341
novel-m2604-5p	22	AGAATAAGTCGCTGGATTGTCT	34	5	0	25	3	1	0.4575	0.01	2.3103	1.4355	1.0171
novel-m4276-5p	23	CCCCGTTCACACTACTAGCGGAC	34	0	27	7	0	0	0.01	3.3500	0.6469	0.01	0.01
novel-m0051-5p	23	ATCCGGCCCACATCTGGCCCGCA	34	1	32	1	0	0	0.0915	3.9704	0.0924	0.01	0.01
novel-m4679-3p	22	CTAGCAGAGATTGTTCCGAGAT	34	2	18	12	0	2	0.1830	2.2333	1.1089	0.01	2.0341
novel-m1664-5p	22	CTAGCAGAGATTGTTCCGAGAT	33	2	18	12	0	1	0.1830	2.2333	1.1089	0.01	1.0171
novel-m3728-5p	24	TTACATTTAGCAGATGCTGCGGGG	33	0	0	0	31	2	0.01	0.01	0.01	14.8337	2.0341
novel-m2262-3p	22	GATGATGTGGACTTTGGGGGCA	33	2	7	24	0	0	0.1830	0.8685	2.2179	0.01	0.01
novel-m1810-5p	24	ATACAAGTGCTTTGTTAAAGAGCT	33	3	22	8	0	0	0.2745	2.7296	0.7393	0.01	0.01
novel-m3605-3p	22	AGTGTCAATGGTCCATTTGAGT	33	18	4	6	5	0	1.6470	0.4963	0.5545	2.3925	0.01
novel-m4102-5p	24	TGAGTTCGAGTCTCGGGTCGGCAG	33	0	5	2	9	17	0.01	0.6204	0.1848	4.3066	17.2900
novel-m1247-3p	22	GATGATGTGGACTTTGGGGGCA	33	2	7	24	0	0	0.1830	0.8685	2.2179	0.01	0.01
novel-m3345-3p	21	TATGAAAGTCAATGGCTACCG	33	0	15	18	0	0	0.01	1.8611	1.6634	0.01	0.01
novel-m0364-3p	23	TACTATGGAATTCAGTGGCTTCC	33	2	29	2	0	0	0.1830	3.5981	0.1848	0.01	0.01
novel-m4204-5p	24	TTACATTTAGCAGATGCTGCGGGG	33	0	0	0	31	2	0.01	0.01	0.01	14.8337	2.0341
novel-m3210-5p	24	TGAGTTCGAGTCTCGGGTCGGCAG	33	0	5	2	9	17	0.01	0.6204	0.1848	4.3066	17.2900
novel-m3880-5p	24	TTGGATAAACTTGGTCTGGGTGGA	33	3	2	0	11	17	0.2745	0.2481	0.01	5.2636	17.2900
novel-m2555-3p	22	CTTTTTGTAGGACCTGTGCATT	33	5	4	11	8	5	0.4575	0.4963	1.0165	3.8281	5.0853
novel-m1410-3p	24	TTTGTCTTAATTGGTCGGCCATGC	33	8	2	0	8	15	0.7320	0.2481	0.01	3.8281	15.2559
novel-m2552-3p	20	CTGCAGTGATGTCTTGAATT	33	7	4	6	6	10	0.6405	0.4963	0.5545	2.8710	10.1706
novel-m2935-5p	22	TTCCCCATTGACTTCCATAGTA	33	1	15	16	1	0	0.0915	1.8611	1.4786	0.4785	0.01
novel-m4279-5p	24	ATGGAGCATATGGCCTCTCGGCAA	33	2	2	0	7	22	0.1830	0.2481	0.01	3.3496	22.3753
novel-m4095-5p	24	TATTTACCATAATGGGGTTCTGGG	33	1	2	0	13	17	0.0915	0.2481	0.01	6.2206	17.2900
novel-m0551-5p	22	ACGTTGTTCCAAATCTGTATGA	33	2	13	7	9	2	0.1830	1.6130	0.6469	4.3066	2.0341
novel-m2131-3p	22	ATAGTGAACGCGATATTGCGTA	33	8	18	6	0	1	0.7320	2.2333	0.5545	0.01	1.0171
novel-m4133-5p	22	GACATCAAAGTACGGCGAGAGA	33	2	8	21	1	1	0.1830	0.9926	1.9406	0.4785	1.0171
novel-m2087-5p	23	ATCCGGCCCACATCTGGCCCGCA	33	1	31	1	0	0	0.0915	3.8463	0.0924	0.01	0.01
novel-m2356-3p	24	TTTGTCTTAATTGGTCGGCCATGC	33	8	2	0	8	15	0.7320	0.2481	0.01	3.8281	15.2559
novel-m2851-5p	23	TGTGCCCTCCCCAATCTGTCAGT	33	0	7	26	0	0	0.01	0.8685	2.4027	0.01	0.01
novel-m0074-5p	22	CTAGCAGAGATTGTTCCGAGAT	33	2	18	12	0	1	0.1830	2.2333	1.1089	0.01	1.0171
novel-m3684-5p	24	TTACATTTAGCAGATGCTGCGGGG	33	0	0	0	31	2	0.01	0.01	0.01	14.8337	2.0341
novel-m3194-5p	24	TTACATTTAGCAGATGCTGCGGGG	33	0	0	0	31	2	0.01	0.01	0.01	14.8337	2.0341
novel-m4329-3p	22	ATAGTGAACGCGATATTGCGTA	33	8	18	6	0	1	0.7320	2.2333	0.5545	0.01	1.0171
novel-m0332-5p	22	TTGTCTGTTATGGAGGCTGGCA	33	0	5	0	11	17	0.01	0.6204	0.01	5.2636	17.2900
novel-m1956-5p	22	CTTTGGCAGTGATGCAGCTGTA	33	1	3	29	0	0	0.0915	0.3722	2.6799	0.01	0.01
novel-m2086-5p	23	ATCCGGCCCACATCTGGCCCGCA	33	1	31	1	0	0	0.0915	3.8463	0.0924	0.01	0.01
novel-m2464-5p	23	TTGCTGGTAGCCATTGACGTCCA	33	2	22	8	1	0	0.1830	2.7296	0.7393	0.4785	0.01
novel-m1735-5p	22	TTCCCCATTGACTTCCATAGTA	33	1	15	16	1	0	0.0915	1.8611	1.4786	0.4785	0.01
novel-m3583-5p	24	TTACATTTAGCAGATGCTGCGGGG	33	0	0	0	31	2	0.01	0.01	0.01	14.8337	2.0341
novel-m0546-5p	22	CTAGCAGAGATTGTTCCGAGAT	33	2	18	12	0	1	0.1830	2.2333	1.1089	0.01	1.0171
novel-m1547-5p	21	AACGCTGCTGACGTGTTCTCT	33	14	4	13	2	0	1.2810	0.4963	1.2013	0.9570	0.01
novel-m2707-3p	24	TTTGTCTTAATTGGTCGGCCATGC	33	7	2	0	8	16	0.6405	0.2481	0.01	3.8281	16.2730
novel-m4695-3p	24	TTTGTCTTAATTGGTCGGCCATGC	33	7	2	0	8	16	0.6405	0.2481	0.01	3.8281	16.2730
novel-m2246-3p	21	TGAAATGTAAAGTGCAGTCGC	33	6	13	14	0	0	0.5490	1.6130	1.2938	0.01	0.01
novel-m3438-3p	24	TTTGTCTTAATTGGTCGGCCATGC	33	8	2	0	8	15	0.7320	0.2481	0.01	3.8281	15.2559
novel-m3380-3p	22	TTCTATGAAGACCAGGAATGTT	33	0	0	33	0	0	0.01	0.01	3.0496	0.01	0.01
novel-m4306-3p	22	TGCGATATGTCGTCATCAGGGC	33	0	6	0	13	14	0.01	0.7444	0.01	6.2206	14.2389
novel-m2034-5p	24	TCAGGTAGTAGGCTTCACCAGGCC	33	5	0	0	4	24	0.4575	0.01	0.01	1.9140	24.4095
novel-m2569-3p	22	AGTGTCAATGGTCCATTTGAGT	33	18	4	6	5	0	1.6470	0.4963	0.5545	2.3925	0.01
novel-m1768-5p	24	TTACATTTAGCAGATGCTGCGGGG	33	0	0	0	31	2	0.01	0.01	0.01	14.8337	2.0341
novel-m1483-3p	24	TGAGTTCGAGTCTCGGGTCGGCAG	33	0	5	2	9	17	0.01	0.6204	0.1848	4.3066	17.2900
novel-m1788-5p	23	TTAGTACTCAGGGGAACGTGAGC	33	4	0	0	7	22	0.3660	0.01	0.01	3.3496	22.3753
novel-m0941-3p	24	TGAGTTCGAGTCTCGGGTCGGCAG	33	0	5	2	9	17	0.01	0.6204	0.1848	4.3066	17.2900
novel-m2969-3p	22	ATAGTGAACGCGATATTGCGTA	33	8	18	6	0	1	0.7320	2.2333	0.5545	0.01	1.0171
novel-m2271-3p	24	TTTGTCTTAATTGGTCGGCCATGC	33	7	2	0	8	16	0.6405	0.2481	0.01	3.8281	16.2730
novel-m0124-3p	22	AGTGTCAATGGTCCATTTGAGT	33	18	4	6	5	0	1.6470	0.4963	0.5545	2.3925	0.01
novel-m4115-3p	21	TTTGATGTCGACTGCTCCTGA	32	0	3	27	2	0	0.01	0.3722	2.4951	0.9570	0.01
novel-m0691-5p	24	TAAGTCAGTAGATCCTTCCTCAGA	32	1	0	0	5	26	0.0915	0.01	0.01	2.3925	26.4436
novel-m4330-3p	24	CTGTTGTGGAGAGAGCCGAGGCGG	32	0	4	28	0	0	0.01	0.4963	2.5875	0.01	0.01
novel-m2290-5p	22	TTCCCCATTGACTTCCATAGTA	32	2	14	15	1	0	0.1830	1.7370	1.3862	0.4785	0.01
novel-m2849-5p	20	ACATCCCGGACGAGCCCCCA	32	4	9	5	7	7	0.3660	1.1167	0.4621	3.3496	7.1194
novel-m0681-3p	20	TGAACAGTGCATCCTTGTGG	32	12	9	11	0	0	1.0980	1.1167	1.0165	0.01	0.01
novel-m4291-5p	24	TGGAATTGAACTGCTGGTTTCGTT	32	4	2	0	10	16	0.3660	0.2481	0.01	4.7851	16.2730
novel-m1028-5p	24	ATGGAGCATATGGCCTCTCGGCAA	32	2	2	0	7	21	0.1830	0.2481	0.01	3.3496	21.3583
novel-m1443-5p	23	TGCTCGGGAACGTCCCCCTGGAC	32	5	0	0	2	25	0.4575	0.01	0.01	0.9570	25.4265
novel-m4825-3p	20	TGAACAGTGCATCCTTGTGG	32	12	9	11	0	0	1.0980	1.1167	1.0165	0.01	0.01
novel-m3882-3p	24	TTTTATTAATCGGAAGGGTGGTGA	32	0	2	0	18	12	0.01	0.2481	0.01	8.6131	12.2047
novel-m3088-5p	21	AACGCTGCTGACGTGTTCTCT	32	14	4	12	2	0	1.2810	0.4963	1.1089	0.9570	0.01
novel-m2741-5p	22	TGACCGAGGGAGTCCGGCAAGG	32	0	22	10	0	0	0.01	2.7296	0.9241	0.01	0.01
novel-m0779-5p	24	TCCGCATGCCTGCTGCCTGACGGA	32	2	6	0	3	21	0.1830	0.7444	0.01	1.4355	21.3583
novel-m2528-5p	22	ACAATATCGCGTTCATTATCGA	32	20	5	4	3	0	1.8300	0.6204	0.3696	1.4355	0.01
novel-m3868-5p	25	TTGATGAGTTTGTGTGCATGTGAAC	32	2	0	0	4	26	0.1830	0.01	0.01	1.9140	26.4436
novel-m0137-3p	22	CAAACTGACTAGGCTGAGACCA	32	7	16	8	0	1	0.6405	1.9852	0.7393	0.01	1.0171
novel-m1194-5p	24	ATGGAGCATATGGCCTCTCGGCAA	32	2	2	0	7	21	0.1830	0.2481	0.01	3.3496	21.3583
novel-m3056-5p	21	TTGGACAGTGGCGCTGGGCTG	32	0	6	0	7	19	0.01	0.7444	0.01	3.3496	19.3242
novel-m1762-5p	23	TTCTGTCATAGTTGGGGTAGAGA	32	0	4	0	11	17	0.01	0.4963	0.01	5.2636	17.2900
novel-m0345-5p	24	ATGGAGCATATGGCCTCTCGGCAA	32	2	2	0	7	21	0.1830	0.2481	0.01	3.3496	21.3583
novel-m3420-3p	21	TTAGGGCTGGGCGATATGGCA	32	3	25	4	0	0	0.2745	3.1018	0.3696	0.01	0.01
novel-m1830-3p	24	TTGGATCCTGAGGCCCTGCTAGCC	32	3	13	0	8	8	0.2745	1.6130	0.01	3.8281	8.1365
novel-m1558-5p	24	TGATCCTGTTCGCCGGCCGGCTGA	32	7	0	0	11	14	0.6405	0.01	0.01	5.2636	14.2389
novel-m3938-5p	24	ATGGAGCATATGGCCTCTCGGCAA	32	2	2	0	7	21	0.1830	0.2481	0.01	3.3496	21.3583
novel-m0589-5p	25	TTGATGAGTTTGTGTGCATGTGAAC	32	2	0	0	4	26	0.1830	0.01	0.01	1.9140	26.4436
novel-m1059-3p	21	TATGGAGGTCAATGGGGACCA	32	2	22	8	0	0	0.1830	2.7296	0.7393	0.01	0.01
novel-m1006-3p	24	TAGTTAAACAGGATGAGGGCTGAA	32	1	7	0	2	22	0.0915	0.8685	0.01	0.9570	22.3753
novel-m1825-5p	22	TTCCCCATTGACTTCCATAGTA	31	1	14	15	1	0	0.0915	1.7370	1.3862	0.4785	0.01
novel-m4174-5p	23	TGGTATTGAAATTGCGTTTGAAT	31	0	5	0	20	6	0.01	0.6204	0.01	9.5701	6.1024
novel-m0816-5p	22	ACAATATCGCATTCATTATCGA	31	25	2	4	0	0	2.2875	0.2481	0.3696	0.01	0.01
novel-m3237-3p	22	TTTATGAACGCGATATTGTGTA	31	6	15	9	1	0	0.5490	1.8611	0.8317	0.4785	0.01
novel-m2343-5p	22	TTCCCCATTGACTTCCATAGTA	31	1	14	15	1	0	0.0915	1.7370	1.3862	0.4785	0.01
novel-m1605-3p	22	TGCTGAACGTTAACAACGCTCA	31	0	27	4	0	0	0.01	3.3500	0.3696	0.01	0.01
novel-m3315-5p	24	TAAAGAAGTCACGCCGGGTGCTGA	31	1	0	0	4	26	0.0915	0.01	0.01	1.9140	26.4436
novel-m0027-3p	21	TGTAGAAGTCAATGGGGACCA	31	7	11	11	1	1	0.6405	1.3648	1.0165	0.4785	1.0171
novel-m4460-5p	22	TTCCCCATTGACTTCCATAGTA	31	1	14	15	1	0	0.0915	1.7370	1.3862	0.4785	0.01
novel-m3974-3p	21	CCTTTCAATTAAAAGAGCTAT	31	9	4	17	1	0	0.8235	0.4963	1.5710	0.4785	0.01
novel-m2887-5p	22	ACAATATCGCATTCATTATCGA	31	25	2	4	0	0	2.2875	0.2481	0.3696	0.01	0.01
novel-m4147-3p	23	TGGTATTGAAATTGCGTTTGAAT	31	0	5	0	20	6	0.01	0.6204	0.01	9.5701	6.1024
novel-m4064-3p	25	TCCTGTCGGTGGGGGATGACTTCCA	31	0	9	0	8	14	0.01	1.1167	0.01	3.8281	14.2389
novel-m2276-5p	22	TTCCCCATTGACTTCCATAGTA	31	1	14	15	1	0	0.0915	1.7370	1.3862	0.4785	0.01
novel-m3276-5p	24	TCTGCATTTAACCCATCTGAAGTG	31	3	10	0	2	16	0.2745	1.2407	0.01	0.9570	16.2730
novel-m0820-5p	22	ACAATATCGCATTCATTATCGA	31	25	2	4	0	0	2.2875	0.2481	0.3696	0.01	0.01
novel-m3563-5p	23	AGTTGTTCATTTTGTCATGCACA	31	14	0	17	0	0	1.2810	0.01	1.5710	0.01	0.01
novel-m2149-5p	22	ACAATATCGCATTCATTATCGA	31	25	2	4	0	0	2.2875	0.2481	0.3696	0.01	0.01
novel-m4663-3p	24	CGATCGAGCATGTCCGTCTGATGC	31	3	5	0	6	17	0.2745	0.6204	0.01	2.8710	17.2900
novel-m4369-3p	22	TTCACCAATCGGTCTGCTCAGC	31	7	6	13	5	0	0.6405	0.7444	1.2013	2.3925	0.01
novel-m2780-5p	23	GTGACGTCATTAGCGACCCGACC	31	0	0	31	0	0	0.01	0.01	2.8648	0.01	0.01
novel-m0260-5p	24	TTCAGAGACGATGCAGCACCGGGG	31	5	0	0	10	16	0.4575	0.01	0.01	4.7851	16.2730
novel-m3994-3p	25	TCCTGTCGGTGGGGGATGACTTCCA	31	0	9	0	8	14	0.01	1.1167	0.01	3.8281	14.2389
novel-m4023-5p	23	TGTGGTAAACATTGCTCTTCTGA	31	1	9	20	1	0	0.0915	1.1167	1.8482	0.4785	0.01
novel-m1061-3p	24	TATGAATGGTAACTTGGGGTCTGG	31	1	1	0	10	19	0.0915	0.1241	0.01	4.7851	19.3242
novel-m3949-5p	24	TAAAGAAGTCACGCCGGGTGCTGA	31	1	0	0	4	26	0.0915	0.01	0.01	1.9140	26.4436
novel-m3277-5p	24	TCTGCATTTAACCCATCTGAAGTG	31	3	10	0	2	16	0.2745	1.2407	0.01	0.9570	16.2730
novel-m3725-5p	22	TTCCCCATTGACTTCCATAGTA	31	1	14	15	1	0	0.0915	1.7370	1.3862	0.4785	0.01
novel-m0427-3p	21	TAGACCAACTTAAGGTGAACT	31	4	15	12	0	0	0.3660	1.8611	1.1089	0.01	0.01
novel-m3565-5p	22	ATGTTCAAAACCTGTATGACTT	31	11	4	10	4	2	1.0065	0.4963	0.9241	1.9140	2.0341
novel-m0063-5p	23	TGTGGTAAACATTGCTCTTCTGA	31	1	9	20	1	0	0.0915	1.1167	1.8482	0.4785	0.01
novel-m1191-3p	21	CCTTTCAATTAAAAGAGCTAT	31	9	4	17	1	0	0.8235	0.4963	1.5710	0.4785	0.01
novel-m3871-3p	21	AGGCAACTCACACCTCTGTGA	30	2	18	10	0	0	0.1830	2.2333	0.9241	0.01	0.01
novel-m4512-3p	22	ATAGTGAACGCGATATTGCGTA	30	7	17	6	0	0	0.6405	2.1093	0.5545	0.01	0.01
novel-m3337-5p	22	TTCAGTGTGTGTGTGTGTGAGA	30	0	24	6	0	0	0.01	2.9778	0.5545	0.01	0.01
novel-m2929-5p	24	TCAGTCTGTGGCACTGTTCAGGTG	30	0	3	0	22	5	0.01	0.3722	0.01	10.5272	5.0853
novel-m1850-5p	20	TCTGAATGATGAGTTATGTA	30	8	3	6	4	9	0.7320	0.3722	0.5545	1.9140	9.1536
novel-m3674-5p	22	AGCTAGAAGTGTTGCATCCTCC	30	2	2	1	7	18	0.1830	0.2481	0.0924	3.3496	18.3071
novel-m4120-5p	22	GACATTAAAGTACGGCGAGAGA	30	2	2	25	1	0	0.1830	0.2481	2.3103	0.4785	0.01
novel-m3521-3p	22	AGCCGTGGTTCACTGACAAGCT	30	0	22	3	5	0	0.01	2.7296	0.2772	2.3925	0.01
novel-m1899-3p	22	TGCTGTACTTTGATGTCATACA	30	2	6	22	0	0	0.1830	0.7444	2.0331	0.01	0.01
novel-m3653-5p	24	TAACCTTGTTGCAGATGTCTGTGT	30	1	3	0	6	20	0.0915	0.3722	0.01	2.8710	20.3412
novel-m1062-5p	24	TGCGTATTTGGCGTGCTGTCCGGA	30	2	0	0	5	23	0.1830	0.01	0.01	2.3925	23.3924
novel-m4037-3p	22	ATAATCAACGCGATATTGTGTA	30	5	21	4	0	0	0.4575	2.6055	0.3696	0.01	0.01
novel-m1702-5p	22	ATTTCCCAAAACCATAGTTGTT	30	18	4	6	1	1	1.6470	0.4963	0.5545	0.4785	1.0171
novel-m3716-3p	24	TGCACATGATGATAGTAGAGAATG	30	3	8	4	8	7	0.2745	0.9926	0.3696	3.8281	7.1194
novel-m0995-5p	22	TAGGCTGTCGCTGCTTTCTGCT	30	6	1	22	0	1	0.5490	0.1241	2.0331	0.01	1.0171
novel-m2525-3p	24	TAAGTAGCAGTCTCCTTGAGCCCT	30	2	2	0	7	19	0.1830	0.2481	0.01	3.3496	19.3242
novel-m2390-5p	22	CACCCTGTTTCTGTGAGTTCTG	30	0	2	28	0	0	0.01	0.2481	2.5875	0.01	0.01
novel-m0361-5p	22	TTGTCTCAATCCTGTATGAATT	30	25	0	0	2	3	2.2875	0.01	0.01	0.9570	3.0512
novel-m1030-3p	22	TGGGGTGTTATCTGGGGGTGGG	30	0	29	1	0	0	0.01	3.5981	0.0924	0.01	0.01
novel-m0777-3p	22	TGGGGTGTTATCTGGGGGTGGG	30	0	29	1	0	0	0.01	3.5981	0.0924	0.01	0.01
novel-m1863-5p	24	TGTTTGATGCTGGGGTACGTTGTG	30	0	4	0	2	24	0.01	0.4963	0.01	0.9570	24.4095
novel-m0467-3p	24	TCTAGTACGAGTTCATGGGTGGGA	30	1	0	0	9	20	0.0915	0.01	0.01	4.3066	20.3412
novel-m3522-3p	22	AGCCGTGGTTCACTGACAAGCT	30	0	22	3	5	0	0.01	2.7296	0.2772	2.3925	0.01
novel-m1356-5p	22	TTGTCTCAATCCTGTATGAATT	30	25	0	0	2	3	2.2875	0.01	0.01	0.9570	3.0512
novel-m2649-3p	24	TGTGAAGTAAGCCCAGACGGATTA	29	0	11	1	10	7	0.01	1.3648	0.0924	4.7851	7.1194
novel-m1700-5p	22	AGTTTACAGCTTGCAGTTCTGA	29	6	1	21	1	0	0.5490	0.1241	1.9406	0.4785	0.01
novel-m2305-3p	21	TGACCTGAGGCCGAGTGAATG	29	7	7	13	1	1	0.6405	0.8685	1.2013	0.4785	1.0171
novel-m0112-5p	22	ACGCTGCTGACATGTTTTCTGG	29	0	7	21	0	1	0.01	0.8685	1.9406	0.01	1.0171
novel-m3316-5p	24	TAAAGAAGTCACGCCGGGTGCTGA	29	1	0	0	4	24	0.0915	0.01	0.01	1.9140	24.4095
novel-m2594-5p	22	CACTTTCATGTTAAATACATGA	29	1	23	5	0	0	0.0915	2.8537	0.4621	0.01	0.01
novel-m1900-5p	24	GTCTTGCCGATCGCTTGCGCTGTG	29	2	1	0	4	22	0.1830	0.1241	0.01	1.9140	22.3753
novel-m0288-5p	22	ATTTAAATGAGAGCACGTAGCT	29	5	18	5	1	0	0.4575	2.2333	0.4621	0.4785	0.01
novel-m2591-3p	24	TCTCACGATAGCGGTCTAAAAATC	29	6	1	0	16	6	0.5490	0.1241	0.01	7.6561	6.1024
novel-m2732-3p	22	AGCCGTGGTTCACTGACAAGCT	29	0	21	3	5	0	0.01	2.6055	0.2772	2.3925	0.01
novel-m4059-5p	22	ACGCTGCTGACATGTTTTCTGG	29	0	7	21	0	1	0.01	0.8685	1.9406	0.01	1.0171
novel-m0411-3p	24	TTCTTTCGTCTCCAGGCTGTGGCC	29	12	2	0	8	7	1.0980	0.2481	0.01	3.8281	7.1194
novel-m0755-5p	22	TGGCCCACACACATCAAGCCGG	29	19	1	8	1	0	1.7385	0.1241	0.7393	0.4785	0.01
novel-m2832-3p	21	CATGAGGGCTCCTTGTCTATG	29	12	1	13	3	0	1.0980	0.1241	1.2013	1.4355	0.01
novel-m0756-5p	22	TGGCCCACACACATCAAGCCGG	29	19	1	8	1	0	1.7385	0.1241	0.7393	0.4785	0.01
novel-m2908-3p	20	TGTGAGATGAAGTTGCCCGA	29	0	6	0	15	8	0.01	0.7444	0.01	7.1776	8.1365
novel-m3671-5p	22	TGGCCCACACACATCAAGCCGG	29	19	1	8	1	0	1.7385	0.1241	0.7393	0.4785	0.01
novel-m3250-5p	23	TAAAAGCATTGTGAGCTAAGTTG	29	1	23	3	2	0	0.0915	2.8537	0.2772	0.9570	0.01
novel-m3562-5p	22	GACATTAAAGTACGGCGAGAGA	29	2	2	25	0	0	0.1830	0.2481	2.3103	0.01	0.01
novel-m3440-5p	23	TGTGATTGGGTGGTGGTGGAGCC	28	1	1	0	20	6	0.0915	0.1241	0.01	9.5701	6.1024
novel-m0898-5p	21	AGTGGCGTATTTGGGAAATGA	28	1	0	5	22	0	0.0915	0.01	0.4621	10.5272	0.01
novel-m1543-3p	24	TTCCAATGAATATGTGTGCGTGAG	28	0	2	0	10	16	0.01	0.2481	0.01	4.7851	16.2730
novel-m1665-5p	23	TTTGAATCTCTTCTCTTTTGTCT	28	8	3	14	2	1	0.7320	0.3722	1.2938	0.9570	1.0171
novel-m1997-3p	24	TTCCAATGAATATGTGTGCGTGAG	28	0	2	0	10	16	0.01	0.2481	0.01	4.7851	16.2730
novel-m0982-5p	24	ATGGAGCACATGGCCTCCCGGCAG	28	2	6	0	3	17	0.1830	0.7444	0.01	1.4355	17.2900
novel-m2016-5p	23	TGAATTTAGAACAGCTGGGAGGG	28	24	0	2	1	1	2.1960	0.01	0.1848	0.4785	1.0171
novel-m0514-5p	23	TATGTAGATAAATATTGTTTTGT	28	1	27	0	0	0	0.0915	3.3500	0.01	0.01	0.01
novel-m0767-3p	22	TCACAGTACTTTGATGACACAC	28	4	7	16	1	0	0.3660	0.8685	1.4786	0.4785	0.01
novel-m2347-5p	24	TTCAGATGCGAAGGAGCTGTCAGG	28	2	1	0	19	6	0.1830	0.1241	0.01	9.0916	6.1024
novel-m0837-5p	22	AACCTTGTATAGTGTGAAACGG	28	3	0	25	0	0	0.2745	0.01	2.3103	0.01	0.01
novel-m4158-3p	22	TTCTCTCGCCGTACTTTGATGT	28	10	11	6	1	0	0.9150	1.3648	0.5545	0.4785	0.01
novel-m3406-3p	22	AGTGTCACTGTAACGTCGCTGT	28	0	17	11	0	0	0.01	2.1093	1.0165	0.01	0.01
novel-m4308-5p	22	TGGCCCACACACATCAAGCCGG	28	19	1	7	1	0	1.7385	0.1241	0.6469	0.4785	0.01
novel-m0092-5p	24	ATGGAGCACATGGCCTCCCGGCAG	28	2	6	0	3	17	0.1830	0.7444	0.01	1.4355	17.2900
novel-m3957-3p	23	ATAAAAGAGAATGGGGACTGAGA	28	2	8	18	0	0	0.1830	0.9926	1.6634	0.01	0.01
novel-m1903-5p	23	TCGGACACGCAGACGGTTGTCGT	28	3	20	4	0	1	0.2745	2.4815	0.3696	0.01	1.0171
novel-m0515-5p	23	TATGTAGATAAATATTGTTTTGT	28	1	27	0	0	0	0.0915	3.3500	0.01	0.01	0.01
novel-m4627-5p	22	TGGCCCACACACATCAAGCCGG	28	19	1	7	1	0	1.7385	0.1241	0.6469	0.4785	0.01
novel-m2283-5p	23	TGATTCTTGATAGTCCTTGGGGG	28	0	1	0	19	8	0.01	0.1241	0.01	9.0916	8.1365
novel-m3958-3p	23	ATAAAAGAGAATGGGGACTGAGA	28	2	8	18	0	0	0.1830	0.9926	1.6634	0.01	0.01
novel-m2272-5p	23	TCAGGTAGTAGGTCTCTTCAGGC	28	8	1	0	6	13	0.7320	0.1241	0.01	2.8710	13.2218
novel-m3843-3p	22	TCTGGTTTCATCTGTTCTGATG	28	1	0	27	0	0	0.0915	0.01	2.4951	0.01	0.01
novel-m1205-5p	23	TGTGATTGGGTGGTGGTGGAGCC	28	1	1	0	20	6	0.0915	0.1241	0.01	9.5701	6.1024
novel-m4004-3p	24	TTCCAATGAATATGTGTGCGTGAG	28	0	2	0	10	16	0.01	0.2481	0.01	4.7851	16.2730
novel-m4588-3p	20	GGGATCCCTGGGGGGAAAGA	28	1	0	0	7	20	0.0915	0.01	0.01	3.3496	20.3412
novel-m4525-3p	23	ATAAAAGAGAATGGGGACTGAGA	28	2	8	18	0	0	0.1830	0.9926	1.6634	0.01	0.01
novel-m0528-5p	24	TGACTGTGTGAGAAGAGACACAAT	28	2	21	5	0	0	0.1830	2.6055	0.4621	0.01	0.01
novel-m1135-5p	24	ATGGAGCACATGGCCTCCCGGCAG	28	2	6	0	3	17	0.1830	0.7444	0.01	1.4355	17.2900
novel-m3384-3p	22	ATAATCAACGCGATATTGTGTA	28	5	18	4	0	1	0.4575	2.2333	0.3696	0.01	1.0171
novel-m2731-5p	23	TCAGGTAGTAGGTCTCTTCAGGC	28	8	1	0	6	13	0.7320	0.1241	0.01	2.8710	13.2218
novel-m2393-5p	23	TCGGACACGCAGACGGTTGTCGT	28	3	20	4	0	1	0.2745	2.4815	0.3696	0.01	1.0171
novel-m4261-3p	21	CTATGGAAGTCAATGGCAACT	28	2	8	13	4	1	0.1830	0.9926	1.2013	1.9140	1.0171
novel-m2518-5p	24	ATGGAGCACATGGCCTCCCGGCAG	28	2	6	0	3	17	0.1830	0.7444	0.01	1.4355	17.2900
novel-m3959-3p	23	ATAAAAGAGAATGGGGACTGAGA	28	2	8	18	0	0	0.1830	0.9926	1.6634	0.01	0.01
novel-m0984-5p	24	ATGGAGCACATGGCCTCCCGGCAG	28	2	6	0	3	17	0.1830	0.7444	0.01	1.4355	17.2900
novel-m4412-3p	22	TTGATTATGAACGCGATATTGC	27	8	2	8	9	0	0.7320	0.2481	0.7393	4.3066	0.01
novel-m0367-3p	23	TGTGATTGGGTGGTGGTGGAGCC	27	1	1	0	19	6	0.0915	0.1241	0.01	9.0916	6.1024
novel-m2949-5p	23	AGCATGACTGACTGTCTGACGTC	27	0	10	15	2	0	0.01	1.2407	1.3862	0.9570	0.01
novel-m1311-3p	22	TCACAGTACTTTGATGACACAC	27	4	7	15	1	0	0.3660	0.8685	1.3862	0.4785	0.01
novel-m2669-3p	23	TGTGATTGGGTGGTGGTGGAGCC	27	1	1	0	19	6	0.0915	0.1241	0.01	9.0916	6.1024
novel-m0566-3p	24	TATTATCAAATAGCCATGGCGGAG	27	1	2	0	4	20	0.0915	0.2481	0.01	1.9140	20.3412
novel-m3383-5p	24	TTGTTTACGATCTTGACGCCGCCT	27	1	0	0	5	21	0.0915	0.01	0.01	2.3925	21.3583
novel-m0619-5p	23	TGTGATTGGGTGGTGGTGGAGCC	27	1	1	0	19	6	0.0915	0.1241	0.01	9.0916	6.1024
novel-m4374-3p	22	TTGATTATGAACGCGATATTGC	27	8	2	8	9	0	0.7320	0.2481	0.7393	4.3066	0.01
novel-m3482-3p	22	TGTGAGGTTGTCTGTCATGAGT	27	4	15	7	1	0	0.3660	1.8611	0.6469	0.4785	0.01
novel-m2106-5p	24	CCTCTCTGCTCTCCGGCAGCAGGA	27	3	0	24	0	0	0.2745	0.01	2.2179	0.01	0.01
novel-m1124-3p	22	CCGTGCATCTTTGTGGCGCAGA	27	2	16	9	0	0	0.1830	1.9852	0.8317	0.01	0.01
novel-m2022-3p	22	TTGATTATGAACGCGATATTGC	27	8	2	8	9	0	0.7320	0.2481	0.7393	4.3066	0.01
novel-m2833-5p	22	TTGGCACAGACTGAAAATTACC	27	3	1	5	8	10	0.2745	0.1241	0.4621	3.8281	10.1706
novel-m3766-3p	21	TATGGTGAGTTAGCTCAGCCT	27	18	1	4	2	2	1.6470	0.1241	0.3696	0.9570	2.0341
novel-m4052-5p	21	TGCAGTGACCTTGGACTTTAT	27	6	7	5	8	1	0.5490	0.8685	0.4621	3.8281	1.0171
novel-m3094-5p	22	TGGCCCACACACATCAAGCCGG	27	19	0	7	1	0	1.7385	0.01	0.6469	0.4785	0.01
novel-m2123-3p	22	TGATGATCTGAATCAGGTGTGC	27	0	24	3	0	0	0.01	2.9778	0.2772	0.01	0.01
novel-m0921-3p	22	TGATGATCTGAATCAGGTGTGC	27	0	24	3	0	0	0.01	2.9778	0.2772	0.01	0.01
novel-m0486-3p	23	TCCTTTTTTGAAGTCGGTTCAGT	27	1	0	23	3	0	0.0915	0.01	2.1255	1.4355	0.01
novel-m4263-5p	24	TGCAATCGAATGTGGCTTACGGTG	27	4	4	0	6	13	0.3660	0.4963	0.01	2.8710	13.2218
novel-m0564-3p	24	TATTATCAAATAGCCATGGCGGAG	27	1	2	0	4	20	0.0915	0.2481	0.01	1.9140	20.3412
novel-m2362-3p	24	TATTATCAAATAGCCATGGCGGAG	27	1	2	0	4	20	0.0915	0.2481	0.01	1.9140	20.3412
novel-m1887-5p	22	CACGGTCTGTAGGTCAGTTTTG	27	4	5	17	1	0	0.3660	0.6204	1.5710	0.4785	0.01
novel-m2252-5p	24	TTGTTTACGATCTTGACGCCGCCT	27	1	0	0	5	21	0.0915	0.01	0.01	2.3925	21.3583
novel-m3936-3p	21	CCTCCCAGATGGCCGGCGAGT	27	1	2	24	0	0	0.0915	0.2481	2.2179	0.01	0.01
novel-m0077-5p	24	TGCAATCGAATGTGGCTTACGGTG	27	4	4	0	6	13	0.3660	0.4963	0.01	2.8710	13.2218
novel-m0456-3p	22	TTGATTATGAACGCGATATTGC	27	8	2	8	9	0	0.7320	0.2481	0.7393	4.3066	0.01
novel-m2297-3p	22	ACTCTGGTCCCAAATCAGCGCA	27	1	14	12	0	0	0.0915	1.7370	1.1089	0.01	0.01
novel-m1236-5p	24	TGAGTCAGTAGATCCTTCCTCGGA	27	2	0	0	4	21	0.1830	0.01	0.01	1.9140	21.3583
novel-m1917-3p	24	TGTGAGTTCGAGTCTCGAGCCGGC	27	1	1	0	7	18	0.0915	0.1241	0.01	3.3496	18.3071
novel-m0328-5p	22	TGGCCCACACACATCAAGCCGG	27	19	0	7	1	0	1.7385	0.01	0.6469	0.4785	0.01
novel-m3600-3p	22	ACTCTGGTCCCAAATCAGCGCA	27	1	14	12	0	0	0.0915	1.7370	1.1089	0.01	0.01
novel-m3621-5p	22	TGGCCCACACACATCAAGCCGG	27	19	0	7	1	0	1.7385	0.01	0.6469	0.4785	0.01
novel-m1620-5p	24	TGCAATCGAATGTGGCTTACGGTG	27	4	4	0	6	13	0.3660	0.4963	0.01	2.8710	13.2218
novel-m3878-5p	22	TGGCCCACACACATCAAGCCGG	27	19	0	7	1	0	1.7385	0.01	0.6469	0.4785	0.01
novel-m0565-3p	24	TATTATCAAATAGCCATGGCGGAG	27	1	2	0	4	20	0.0915	0.2481	0.01	1.9140	20.3412
novel-m1091-3p	22	ACTCTGGTCCCAAATCAGCGCA	27	1	14	12	0	0	0.0915	1.7370	1.1089	0.01	0.01
novel-m3953-3p	22	ACTCTGGTCCCAAATCAGCGCA	27	1	14	12	0	0	0.0915	1.7370	1.1089	0.01	0.01
novel-m0960-5p	24	TGCAATCGAATGTGGCTTACGGTG	27	4	4	0	6	13	0.3660	0.4963	0.01	2.8710	13.2218
novel-m2628-5p	24	TATTTTCTGAGGTGGTACTTGGTA	27	3	1	0	4	19	0.2745	0.1241	0.01	1.9140	19.3242
novel-m3243-5p	22	CAGCATAAAGCAGAGCTCTGTG	27	0	2	25	0	0	0.01	0.2481	2.3103	0.01	0.01
novel-m4757-5p	20	TGTGACTTTGGAACAAACCA	27	0	12	1	13	1	0.01	1.4889	0.0924	6.2206	1.0171
novel-m3330-5p	22	TGGCCCACACACATCAAGCCGG	27	19	0	7	1	0	1.7385	0.01	0.6469	0.4785	0.01
novel-m4120-3p	22	TCACAGTACTTTGATGACACAC	27	4	7	15	1	0	0.3660	0.8685	1.3862	0.4785	0.01
novel-m1907-5p	22	ACTCTGGTCCCAAATCAGCGCA	27	1	14	12	0	0	0.0915	1.7370	1.1089	0.01	0.01
novel-m2229-3p	22	ACTCTGGTCCCAAATCAGCGCA	27	1	14	12	0	0	0.0915	1.7370	1.1089	0.01	0.01
novel-m0599-3p	22	AAAACACGTCAGCAGCGTCATA	27	8	17	1	1	0	0.7320	2.1093	0.0924	0.4785	0.01
novel-m3212-5p	21	TCGGAGCAGGTTTGTGAATCA	27	10	5	11	0	1	0.9150	0.6204	1.0165	0.01	1.0171
novel-m1217-3p	22	CGAGAACTTACAGGCCCTGGAC	27	6	2	0	13	6	0.5490	0.2481	0.01	6.2206	6.1024
novel-m1337-3p	23	TTGGAGCTGACTAAACTTAAAAT	27	3	2	20	2	0	0.2745	0.2481	1.8482	0.9570	0.01
novel-m1895-5p	22	AAAAGCATCGTAAGCTTAAGGT	27	6	11	8	1	1	0.5490	1.3648	0.7393	0.4785	1.0171
novel-m3818-3p	22	TGTGAGGTTGTCTGTCATGAGT	27	4	15	7	1	0	0.3660	1.8611	0.6469	0.4785	0.01
novel-m4033-5p	22	TTTTTGAAACTCTGAATCAGTT	26	3	9	12	1	1	0.2745	1.1167	1.1089	0.4785	1.0171
novel-m3040-3p	22	TGTAGAATTCAGTGGCTAACAT	26	3	12	11	0	0	0.2745	1.4889	1.0165	0.01	0.01
novel-m3758-5p	24	TATTCATAGTGACCAGAGCTTGTG	26	1	5	0	9	11	0.0915	0.6204	0.01	4.3066	11.1877
novel-m2742-3p	21	ATGCAGCCATCTACCAGGAGA	26	16	1	6	0	3	1.4640	0.1241	0.5545	0.01	3.0512
novel-m4073-3p	22	CTAATGAACGCGATATAGTGTA	26	0	11	15	0	0	0.01	1.3648	1.3862	0.01	0.01
novel-m1805-3p	22	ATGGATGTCACTGTGGACCAGC	26	16	2	4	4	0	1.4640	0.2481	0.3696	1.9140	0.01
novel-m1281-3p	24	TAGTTAATGAGCGAGGAATGCAGA	26	2	0	0	18	6	0.1830	0.01	0.01	8.6131	6.1024
novel-m0064-3p	21	GAAGATGGGCGGCCTGGTCTC	26	0	11	15	0	0	0.01	1.3648	1.3862	0.01	0.01
novel-m0230-3p	22	TCACAGTACTTTGATGACACAC	26	4	7	14	1	0	0.3660	0.8685	1.2938	0.4785	0.01
novel-m3415-3p	23	TGAGTGAGGTCCGGTGCTTGGCT	26	2	10	0	2	12	0.1830	1.2407	0.01	0.9570	12.2047
novel-m2109-3p	20	CTCATGTTTGAGGAACACTT	26	0	4	9	9	4	0.01	0.4963	0.8317	4.3066	4.0682
novel-m0599-5p	21	GACACTGCTGACATGTTTTCT	26	4	8	13	1	0	0.3660	0.9926	1.2013	0.4785	0.01
novel-m4047-3p	22	TCACAGTACTTTGATGACACAC	26	4	7	14	1	0	0.3660	0.8685	1.2938	0.4785	0.01
novel-m2275-5p	22	TGCTGCTGACGTGTTTTCTGGT	26	10	14	2	0	0	0.9150	1.7370	0.1848	0.01	0.01
novel-m2341-5p	23	TACATTGAAGGCCGAGCTGATAT	26	1	13	12	0	0	0.0915	1.6130	1.1089	0.01	0.01
novel-m4579-3p	22	ATTATGAATGTGATATTGCATA	26	0	23	0	0	3	0.01	2.8537	0.01	0.01	3.0512
novel-m3441-3p	21	AGAGGTATATGCATAGGAAAA	26	0	26	0	0	0	0.01	3.2259	0.01	0.01	0.01
novel-m1568-3p	22	ATGGATGTCACTGTGGACCAGC	26	16	2	4	4	0	1.4640	0.2481	0.3696	1.9140	0.01
novel-m0893-3p	24	CACGTTCGGTTTCCCCCTGCCGGG	26	2	5	0	8	11	0.1830	0.6204	0.01	3.8281	11.1877
novel-m4677-3p	22	TCGTCGCTTCCCCCTCGAACGA	26	5	0	21	0	0	0.4575	0.01	1.9406	0.01	0.01
novel-m0267-5p	24	TATGTAGGGTCTCATGTCATATGA	26	2	20	4	0	0	0.1830	2.4815	0.3696	0.01	0.01
novel-m4779-3p	22	GCGACCGAAGCTGTCAGTCCGT	26	2	18	6	0	0	0.1830	2.2333	0.5545	0.01	0.01
novel-m2321-3p	22	TCACAGTACTTTGATGACACAC	26	4	7	14	1	0	0.3660	0.8685	1.2938	0.4785	0.01
novel-m0920-3p	22	ATGGATGTCACTGTGGACCAGC	26	16	2	4	4	0	1.4640	0.2481	0.3696	1.9140	0.01
novel-m3557-3p	22	TCACAGTACTTTGATGACACAC	26	4	7	14	1	0	0.3660	0.8685	1.2938	0.4785	0.01
novel-m0275-5p	24	TGTCTGTTGTGAGTGAAAAATACT	26	1	2	0	7	16	0.0915	0.2481	0.01	3.3496	16.2730
novel-m0220-3p	21	AGAGGTATATGCATAGGAAAA	26	0	26	0	0	0	0.01	3.2259	0.01	0.01	0.01
novel-m0843-5p	22	TTTCGGTTCCCATTGATTTACA	26	1	3	11	10	1	0.0915	0.3722	1.0165	4.7851	1.0171
novel-m4654-3p	22	ATTATGAATGTGATATTGCATA	26	0	23	0	0	3	0.01	2.8537	0.01	0.01	3.0512
novel-m1206-3p	21	AGAGGTATATGCATAGGAAAA	26	0	26	0	0	0	0.01	3.2259	0.01	0.01	0.01
novel-m2873-5p	24	TGGTAACTTGCTCCCGTAGTTGGA	26	0	6	0	5	15	0.01	0.7444	0.01	2.3925	15.2559
novel-m4137-3p	22	TATAGTTGTTTATTGTTTTTGA	26	0	15	9	2	0	0.01	1.8611	0.8317	0.9570	0.01
novel-m3388-3p	22	ATGGATGTCACTGTGGACCAGC	26	16	2	4	4	0	1.4640	0.2481	0.3696	1.9140	0.01
novel-m3556-3p	22	TCACAGTACTTTGATGACACAC	26	4	7	14	1	0	0.3660	0.8685	1.2938	0.4785	0.01
novel-m3626-5p	22	TCTGAGGGCTCGTGATTGGTCT	26	1	3	21	0	1	0.0915	0.3722	1.9406	0.01	1.0171
novel-m2231-3p	22	ATGGATGTCACTGTGGACCAGC	26	16	2	4	4	0	1.4640	0.2481	0.3696	1.9140	0.01
novel-m4021-3p	23	TGAGTGAGGTCCGGTGCTTGGCT	26	2	10	0	2	12	0.1830	1.2407	0.01	0.9570	12.2047
novel-m1035-3p	22	CTAATGAACGCGATATAGTGTA	26	0	11	15	0	0	0.01	1.3648	1.3862	0.01	0.01
novel-m0555-5p	24	AGAGGCCTGTTTGTCTCTGCCCGC	26	0	11	15	0	0	0.01	1.3648	1.3862	0.01	0.01
novel-m0910-3p	21	CAATGCCTCTGACTCACTGCT	26	0	9	17	0	0	0.01	1.1167	1.5710	0.01	0.01
novel-m3197-5p	21	ACCACGTGGATATGTTGTTTC	26	5	10	10	1	0	0.4575	1.2407	0.9241	0.4785	0.01
novel-m0524-5p	24	TGGTAACTTGCTCCCGTAGTTGGA	26	0	6	0	5	15	0.01	0.7444	0.01	2.3925	15.2559
novel-m0483-3p	24	TCAGCTGAGACGTGACCAGGCTCT	26	0	2	0	14	10	0.01	0.2481	0.01	6.6991	10.1706
novel-m4545-5p	21	AGCACTGTATTTGAACCTGTG	26	6	3	8	3	6	0.5490	0.3722	0.7393	1.4355	6.1024
novel-m4201-5p	22	TTTTTGAAACTCTGAATCAGTT	25	3	9	12	1	0	0.2745	1.1167	1.1089	0.4785	0.01
novel-m3360-3p	24	TATGGATGAAATTTTCGGTAGTTT	25	0	0	0	18	7	0.01	0.01	0.01	8.6131	7.1194
novel-m1563-3p	22	TCACGTTCTTCTCTTTCTCGCT	25	0	0	25	0	0	0.01	0.01	2.3103	0.01	0.01
novel-m0602-3p	23	TGCTCAAGGGCACCTCGGTCGTG	25	1	3	0	4	17	0.0915	0.3722	0.01	1.9140	17.2900
novel-m2795-5p	23	GAAACCCAGCAGACAATGTAGCT	25	4	4	11	5	1	0.3660	0.4963	1.0165	2.3925	1.0171
novel-m2808-3p	22	TACTGTTAGTCATACTTTTTGG	25	0	2	0	16	7	0.01	0.2481	0.01	7.6561	7.1194
novel-m3869-3p	23	TGCTCAAGGGCACCTCGGTCGTG	25	1	3	0	4	17	0.0915	0.3722	0.01	1.9140	17.2900
novel-m1164-5p	22	TGCTGCTGACGTGTTTTCTGGT	25	10	13	2	0	0	0.9150	1.6130	0.1848	0.01	0.01
novel-m0457-5p	22	TGGCCCACACACATCAAGCCGG	25	18	0	7	0	0	1.6470	0.01	0.6469	0.01	0.01
novel-m3132-5p	23	TCGGACACGCAGACGGTTGTCGT	25	3	18	3	0	1	0.2745	2.2333	0.2772	0.01	1.0171
novel-m4804-3p	23	TGCTCAAGGGCACCTCGGTCGTG	25	1	3	0	4	17	0.0915	0.3722	0.01	1.9140	17.2900
novel-m0765-5p	23	AGCGCGTCCGTGTTTATTCTGCA	25	2	12	9	2	0	0.1830	1.4889	0.8317	0.9570	0.01
novel-m0596-3p	23	TAGTCATTCAGGCACATTGAGGA	25	3	2	0	4	16	0.2745	0.2481	0.01	1.9140	16.2730
novel-m2652-5p	21	GACGCTGCTGACATGTTTTCT	25	1	11	11	0	2	0.0915	1.3648	1.0165	0.01	2.0341
novel-m4625-3p	23	TGCTCAAGGGCACCTCGGTCGTG	25	1	3	0	4	17	0.0915	0.3722	0.01	1.9140	17.2900
novel-m1240-5p	20	TAGAGAATTGGACTTATAAC	25	1	21	2	1	0	0.0915	2.6055	0.1848	0.4785	0.01
novel-m1551-5p	21	CTGGAACCACTGACTTACATA	25	0	21	4	0	0	0.01	2.6055	0.3696	0.01	0.01
novel-m4332-3p	24	TGATATAAGCTTCAGTCTGTAGGT	25	2	2	1	6	14	0.1830	0.2481	0.0924	2.8710	14.2389
novel-m2494-5p	23	AATTGCAAGATGTAAACTATGAA	25	3	17	4	0	1	0.2745	2.1093	0.3696	0.01	1.0171
novel-m2353-3p	24	TTTGATCAACACCCCATCTGAGGG	25	1	6	0	5	13	0.0915	0.7444	0.01	2.3925	13.2218
novel-m1810-3p	23	TTCTTGCAAAAGTGTTTGTAAGA	25	0	21	4	0	0	0.01	2.6055	0.3696	0.01	0.01
novel-m0823-5p	22	TTTTCTCTCTTCTGTTTCAGGG	25	9	8	7	1	0	0.8235	0.9926	0.6469	0.4785	0.01
novel-m3378-5p	22	TTTTTGAAACTCTGAATCAGTT	25	3	9	12	1	0	0.2745	1.1167	1.1089	0.4785	0.01
novel-m4506-5p	21	CTGGAACCACTGACTTACATA	25	0	21	4	0	0	0.01	2.6055	0.3696	0.01	0.01
novel-m3274-3p	23	TGCTCAAGGGCACCTCGGTCGTG	25	1	3	0	4	17	0.0915	0.3722	0.01	1.9140	17.2900
novel-m4662-5p	23	TGGTATTGAAATTGCGTTTGAAT	25	0	5	0	17	3	0.01	0.6204	0.01	8.1346	3.0512
novel-m0695-5p	21	CTGGAACCACTGACTTACATA	25	0	21	4	0	0	0.01	2.6055	0.3696	0.01	0.01
novel-m1496-5p	21	CTGGAACCACTGACTTACATA	25	0	21	4	0	0	0.01	2.6055	0.3696	0.01	0.01
novel-m3511-5p	22	TTTTTGAAACTCTGAATCAGTT	25	3	9	12	1	0	0.2745	1.1167	1.1089	0.4785	0.01
novel-m4067-3p	23	TGCTCAAGGGCACCTCGGTCGTG	25	1	3	0	4	17	0.0915	0.3722	0.01	1.9140	17.2900
novel-m4624-3p	23	TGCTCAAGGGCACCTCGGTCGTG	25	1	3	0	4	17	0.0915	0.3722	0.01	1.9140	17.2900
novel-m1640-5p	23	TTCAGAGACGATGCAGCCCCGGG	25	7	2	0	6	10	0.6405	0.2481	0.01	2.8710	10.1706
novel-m2681-5p	22	GTGATGAATCATTGACTCATGA	25	4	10	10	1	0	0.3660	1.2407	0.9241	0.4785	0.01
novel-m4645-5p	22	TTGACGGTACCCATTGACTTCA	25	3	4	17	1	0	0.2745	0.4963	1.5710	0.4785	0.01
novel-m2739-5p	23	GAAACCCAGCAGACAATGTAGCT	25	4	4	11	5	1	0.3660	0.4963	1.0165	2.3925	1.0171
novel-m2352-3p	24	TTTGATCAACACCCCATCTGAGGG	25	1	6	0	5	13	0.0915	0.7444	0.01	2.3925	13.2218
novel-m0902-3p	23	TGCTCAAGGGCACCTCGGTCGTG	25	1	3	0	4	17	0.0915	0.3722	0.01	1.9140	17.2900
novel-m1408-5p	21	CTGGAACCACTGACTTACATA	25	0	21	4	0	0	0.01	2.6055	0.3696	0.01	0.01
novel-m2097-3p	24	TCGGAAATCAAGGTGCCAGGGTCT	25	0	2	0	9	14	0.01	0.2481	0.01	4.3066	14.2389
novel-m0470-3p	23	TGCTCAAGGGCACCTCGGTCGTG	25	1	3	0	4	17	0.0915	0.3722	0.01	1.9140	17.2900
novel-m0742-3p	21	TTTGCCGTTTGATGTCTCTCA	25	1	18	5	0	1	0.0915	2.2333	0.4621	0.01	1.0171
novel-m3773-3p	20	TACAAGGAAACACAGTGAGA	25	0	7	0	8	10	0.01	0.8685	0.01	3.8281	10.1706
novel-m1164-3p	21	CAAAGATAACACGTCAGCAGT	25	13	1	10	1	0	1.1895	0.1241	0.9241	0.4785	0.01
novel-m4262-3p	23	TCTGGATTGTACCTTCAGCCTTC	25	0	0	25	0	0	0.01	0.01	2.3103	0.01	0.01
novel-m2538-5p	23	TTCAGAGACGATGCAGCCCCGGG	25	7	2	0	6	10	0.6405	0.2481	0.01	2.8710	10.1706
novel-m0601-3p	23	TGCTCAAGGGCACCTCGGTCGTG	25	1	3	0	4	17	0.0915	0.3722	0.01	1.9140	17.2900
novel-m0815-3p	22	AAAATCAATGGGAACTGAAATT	25	3	6	16	0	0	0.2745	0.7444	1.4786	0.01	0.01
novel-m2820-5p	20	TAGAGAATTGGACTTATAAC	25	1	21	2	1	0	0.0915	2.6055	0.1848	0.4785	0.01
novel-m2584-3p	21	CTATGGAAGTCAATGGCAACT	25	3	6	11	4	1	0.2745	0.7444	1.0165	1.9140	1.0171
novel-m3147-3p	22	TGCTGAACGTAAACAACGCTGA	24	9	4	8	3	0	0.8235	0.4963	0.7393	1.4355	0.01
novel-m0419-3p	22	TTCAAAGTTGTACCAACAGTGA	24	0	14	10	0	0	0.01	1.7370	0.9241	0.01	0.01
novel-m3536-5p	22	TGACATGTCAGTGGGGTTGAGG	24	1	2	0	7	14	0.0915	0.2481	0.01	3.3496	14.2389
novel-m2184-5p	21	AAAATAATGCACATCCGAGGT	24	2	6	9	2	5	0.1830	0.7444	0.8317	0.9570	5.0853
novel-m3685-5p	20	TAGAGAATTGGACTTATAAC	24	1	21	2	0	0	0.0915	2.6055	0.1848	0.01	0.01
novel-m3483-5p	22	CTCTATAGCTCTTGCGGTACTT	24	0	3	21	0	0	0.01	0.3722	1.9406	0.01	0.01
novel-m4288-3p	22	TGCTGAACGTAAACAACGCTGA	24	9	4	8	3	0	0.8235	0.4963	0.7393	1.4355	0.01
novel-m2809-5p	23	AGCCTTTGCTGCTGTTTGTCAGT	24	1	4	18	0	1	0.0915	0.4963	1.6634	0.01	1.0171
novel-m4089-3p	23	ATGAAAGTAAATGGAGACTGAGG	24	2	4	18	0	0	0.1830	0.4963	1.6634	0.01	0.01
novel-m3891-5p	23	GAGCAGAGCTGAGGCGGAAGTGA	24	1	1	22	0	0	0.0915	0.1241	2.0331	0.01	0.01
novel-m2035-3p	22	TGCTGAACGTAAACAACGCTGA	24	9	4	8	3	0	0.8235	0.4963	0.7393	1.4355	0.01
novel-m1396-3p	22	GAATTGTGAGATATAAACTGGT	24	0	22	2	0	0	0.01	2.7296	0.1848	0.01	0.01
novel-m3686-5p	20	TAGAGAATTGGACTTATAAC	24	1	21	2	0	0	0.0915	2.6055	0.1848	0.01	0.01
novel-m2451-5p	21	TCACTATTCATTTCCATTGTA	24	3	0	21	0	0	0.2745	0.01	1.9406	0.01	0.01
novel-m3895-3p	22	TGCTGAACGTAAACAACGCTGA	24	9	4	8	3	0	0.8235	0.4963	0.7393	1.4355	0.01
novel-m3903-3p	24	TATGACAAGTTTCGCCTGCCTTGA	24	3	0	0	7	14	0.2745	0.01	0.01	3.3496	14.2389
novel-m3343-3p	22	TGCTGAACGTAAACAACGCTGA	24	9	4	8	3	0	0.8235	0.4963	0.7393	1.4355	0.01
novel-m0110-3p	22	TCCTATAGCTGGCCAGTCGGTG	24	1	5	0	5	13	0.0915	0.6204	0.01	2.3925	13.2218
novel-m1999-3p	23	TAGTCATTCAGGCACATTGAGGA	24	3	1	0	4	16	0.2745	0.1241	0.01	1.9140	16.2730
novel-m0384-3p	23	TGACATCCGACAGACTTTTGACA	24	6	13	5	0	0	0.5490	1.6130	0.4621	0.01	0.01
novel-m2338-3p	22	TTAGCTGTTCCGAAATCACTGT	24	1	2	21	0	0	0.0915	0.2481	1.9406	0.01	0.01
novel-m0742-5p	21	AGAGACATCAAACGACAAACG	24	3	19	1	0	1	0.2745	2.3574	0.0924	0.01	1.0171
novel-m2697-3p	22	TGCTGAACGTAAACAACGCTGA	24	9	4	8	3	0	0.8235	0.4963	0.7393	1.4355	0.01
novel-m2909-5p	24	TGCGATAGAGCTGGTCCCTCCAGC	24	0	3	0	1	20	0.01	0.3722	0.01	0.4785	20.3412
novel-m4387-3p	22	ATTCACCATTGAACTGATCTAG	24	1	10	12	0	1	0.0915	1.2407	1.1089	0.01	1.0171
novel-m0295-5p	21	CGCAATATCGTGTTCATAATC	24	4	12	7	0	1	0.3660	1.4889	0.6469	0.01	1.0171
novel-m3988-3p	23	TGATTATCTTAGACCATGTTAGA	24	4	0	20	0	0	0.3660	0.01	1.8482	0.01	0.01
novel-m1013-5p	23	GAGCAGAGCTGAGGCGGAAGTGA	24	1	1	22	0	0	0.0915	0.1241	2.0331	0.01	0.01
novel-m1188-5p	22	CGCAATATCGCGTTCATAATCG	24	9	2	9	3	1	0.8235	0.2481	0.8317	1.4355	1.0171
novel-m4533-3p	21	TGGAAGTCAAAGGGGACCGGC	24	2	16	6	0	0	0.1830	1.9852	0.5545	0.01	0.01
novel-m0825-3p	24	TAAGAGAGTGTATGGTCGTGGAGG	24	8	2	0	6	8	0.7320	0.2481	0.01	2.8710	8.1365
novel-m4749-5p	24	TCAGTACTCAGGCGAGGGCTCCCT	24	1	1	1	4	17	0.0915	0.1241	0.0924	1.9140	17.2900
novel-m4194-3p	22	TGCTGAACGTAAACAACGCTGA	24	9	4	8	3	0	0.8235	0.4963	0.7393	1.4355	0.01
novel-m3347-3p	22	GAATTGTGAGATATAAACTGGT	24	0	22	2	0	0	0.01	2.7296	0.1848	0.01	0.01
novel-m2446-3p	22	TGAAAGTGAACAGTGACTGAGG	24	2	11	11	0	0	0.1830	1.3648	1.0165	0.01	0.01
novel-m3060-5p	22	AAGGAAACGAGTGGCTTCTGGC	24	8	0	0	5	11	0.7320	0.01	0.01	2.3925	11.1877
novel-m4208-5p	22	CGCAATATCGCGTTCATAATCG	24	8	4	11	0	1	0.7320	0.4963	1.0165	0.01	1.0171
novel-m1722-3p	22	GAATTGTGAGATATAAACTGGT	24	0	22	2	0	0	0.01	2.7296	0.1848	0.01	0.01
novel-m1853-3p	23	TAGTCATTCAGGCACATTGAGGA	24	3	1	0	4	16	0.2745	0.1241	0.01	1.9140	16.2730
novel-m0285-3p	24	TGGATACAGAATGGATCTGGTGGC	24	0	1	0	3	20	0.01	0.1241	0.01	1.4355	20.3412
novel-m0056-5p	22	TCAAGTGGACCATTGATACTCT	24	2	11	4	6	1	0.1830	1.3648	0.3696	2.8710	1.0171
novel-m3650-5p	22	TTCAGTGTGTGTGTGTGTGAGA	24	0	19	5	0	0	0.01	2.3574	0.4621	0.01	0.01
novel-m4091-3p	22	TCATTGGCTACCGTCAACTGTT	23	7	7	9	0	0	0.6405	0.8685	0.8317	0.01	0.01
novel-m3293-3p	23	CTTAAGGCTAAGAGGTCCTCGGC	23	4	7	0	2	10	0.3660	0.8685	0.01	0.9570	10.1706
novel-m4586-5p	24	AGAGGCCTGTTTGTCTCTGCCCGC	23	0	11	12	0	0	0.01	1.3648	1.1089	0.01	0.01
novel-m2758-5p	16	TGTTCGCACAACTGAT	23	1	0	0	9	13	0.0915	0.01	0.01	4.3066	13.2218
novel-m3856-5p	22	TGTGGGTAACCAAACAGTGACT	23	0	23	0	0	0	0.01	2.8537	0.01	0.01	0.01
novel-m1434-5p	24	TCACTCGATACAACCGATCTCTTA	23	0	8	0	14	1	0.01	0.9926	0.01	6.6991	1.0171
novel-m0286-3p	23	CTTAAGGCTAAGAGGTCCTCGGC	23	4	7	0	2	10	0.3660	0.8685	0.01	0.9570	10.1706
novel-m3267-5p	20	TAGAGAATTGGACTTATAAC	23	0	21	2	0	0	0.01	2.6055	0.1848	0.01	0.01
novel-m4180-5p	22	CACAATATCGCGTTCATAATCG	23	3	3	11	5	1	0.2745	0.3722	1.0165	2.3925	1.0171
novel-m1633-5p	24	TTGGCAGTTATGTGACGTCACTGA	23	1	1	0	8	13	0.0915	0.1241	0.01	3.8281	13.2218
novel-m3863-3p	21	TTGAAGTGGAACCTGTTCGCT	23	0	5	0	10	8	0.01	0.6204	0.01	4.7851	8.1365
novel-m0983-5p	23	TACTGTGTCGCCCAGCGGAGGGG	23	2	6	0	5	10	0.1830	0.7444	0.01	2.3925	10.1706
novel-m2078-5p	22	CACAATATCGCGTTCATAATCG	23	3	3	11	5	1	0.2745	0.3722	1.0165	2.3925	1.0171
novel-m3224-5p	22	TGCAATATCGCGTTCATAATCA	23	2	12	8	1	0	0.1830	1.4889	0.7393	0.4785	0.01
novel-m0974-3p	23	TGAATCCGGATGAAGGTGTGCTC	23	5	12	6	0	0	0.4575	1.4889	0.5545	0.01	0.01
novel-m2996-5p	22	CACAATATCGCGTTCATAATCG	23	3	3	11	5	1	0.2745	0.3722	1.0165	2.3925	1.0171
novel-m3091-5p	22	TCAAATGGACCACTGACAATAT	23	4	2	17	0	0	0.3660	0.2481	1.5710	0.01	0.01
novel-m3259-3p	22	TTCGGTGTGTTTGGCTCAGTGT	23	0	4	19	0	0	0.01	0.4963	1.7558	0.01	0.01
novel-m1973-5p	23	TGATAAAACAATCAGCTCTGAAG	23	2	1	0	0	20	0.1830	0.1241	0.01	0.01	20.3412
novel-m3000-3p	22	GGGACCGAGCACTGCAGTGAGA	23	6	0	17	0	0	0.5490	0.01	1.5710	0.01	0.01
novel-m4730-3p	23	ATGAAAGTAAATGGAGACTGAGG	23	2	3	18	0	0	0.1830	0.3722	1.6634	0.01	0.01
novel-m3064-5p	22	TTGACGGTACCCATTGACTTCA	23	2	4	17	0	0	0.1830	0.4963	1.5710	0.01	0.01
novel-m4435-3p	22	ATTCCTGATCCGTGCTCTGATG	23	3	2	18	0	0	0.2745	0.2481	1.6634	0.01	0.01
novel-m1859-5p	22	GAACCCATTGACTTCCATGGTA	23	0	18	5	0	0	0.01	2.2333	0.4621	0.01	0.01
novel-m3319-5p	22	TGCAATATCGCGTTCATAATCA	23	2	12	8	1	0	0.1830	1.4889	0.7393	0.4785	0.01
novel-m4638-5p	22	TCTAATCAGGCACATAATGTCT	23	9	1	12	0	1	0.8235	0.1241	1.1089	0.01	1.0171
novel-m1480-3p	24	TGTGTGTGGAAAGTCTGCTGTATT	23	9	1	0	9	4	0.8235	0.1241	0.01	4.3066	4.0682
novel-m4585-3p	25	TAGATCTTTAGTGGAGTACCACGTT	23	4	9	0	2	8	0.3660	1.1167	0.01	0.9570	8.1365
novel-m4206-5p	24	TCCTCCGTTCTTACAGGGCTCACT	23	4	0	0	8	11	0.3660	0.01	0.01	3.8281	11.1877
novel-m2496-5p	22	TGCAATATCGCGTTCATAATCA	23	2	12	8	1	0	0.1830	1.4889	0.7393	0.4785	0.01
novel-m3190-3p	21	TATGGAGGTCAATGGCAACCA	23	1	17	4	0	1	0.0915	2.1093	0.3696	0.01	1.0171
novel-m3832-5p	23	TACAGGAGAAGCTGCTGTTGGAC	23	8	1	0	2	12	0.7320	0.1241	0.01	0.9570	12.2047
novel-m1681-5p	22	TGTGGGTAACCAAACAGTGACT	23	0	23	0	0	0	0.01	2.8537	0.01	0.01	0.01
novel-m2059-5p	22	AAGTACCACAAGAGCGATTAGA	23	0	11	12	0	0	0.01	1.3648	1.1089	0.01	0.01
novel-m1209-3p	23	CTTAAGGCTAAGAGGTCCTCGGC	23	4	7	0	2	10	0.3660	0.8685	0.01	0.9570	10.1706
novel-m0939-5p	22	TGTTGGTCCCCTTCGACTTCCA	23	1	19	2	1	0	0.0915	2.3574	0.1848	0.4785	0.01
novel-m3231-5p	24	TCCTCCGTTCTTACAGGGCTCACT	23	4	0	0	8	11	0.3660	0.01	0.01	3.8281	11.1877
novel-m0020-5p	22	CAAGTGGACCATTAACACTCCA	23	6	9	7	1	0	0.5490	1.1167	0.6469	0.4785	0.01
novel-m0761-3p	23	TCAAGATGTTTTCTGGAAAAACT	23	0	17	0	3	3	0.01	2.1093	0.01	1.4355	3.0512
novel-m3689-5p	22	TACCTGAATAATAACATGTCTG	23	2	21	0	0	0	0.1830	2.6055	0.01	0.01	0.01
novel-m4368-5p	23	TTTCGATCGAGCCGCGGCCGGCA	23	1	5	0	8	9	0.0915	0.6204	0.01	3.8281	9.1536
novel-m0576-5p	22	TGCAATATCGCGTTCATAATCA	23	2	12	8	1	0	0.1830	1.4889	0.7393	0.4785	0.01
novel-m3590-3p	24	TCTCAAAGCGGACGCGGGTAGTGG	23	0	2	0	5	16	0.01	0.2481	0.01	2.3925	16.2730
novel-m4601-5p	22	CAAGTGGACCATTAACACTCCA	23	6	9	7	1	0	0.5490	1.1167	0.6469	0.4785	0.01
novel-m3044-3p	22	CTATGGAAGTCAATGGGAACCC	23	0	18	4	1	0	0.01	2.2333	0.3696	0.4785	0.01
novel-m2606-3p	21	AAAACACGTCAGCAGCGTTGT	23	12	8	2	0	1	1.0980	0.9926	0.1848	0.01	1.0171
novel-m1147-5p	24	TCAGGTGTTATGAGAGCCCGGGTT	23	1	5	0	7	10	0.0915	0.6204	0.01	3.3496	10.1706
novel-m3643-5p	22	TACCTGAATAATAACATGTCTG	23	2	21	0	0	0	0.1830	2.6055	0.01	0.01	0.01
novel-m2959-3p	22	AGCACTGTAAGCTTTGGCAGCG	23	0	3	1	13	6	0.01	0.3722	0.0924	6.2206	6.1024
novel-m0261-5p	24	ACGCTGCACGCACGGACCAGCGCT	23	1	17	5	0	0	0.0915	2.1093	0.4621	0.01	0.01
novel-m1987-3p	23	CTTAAGGCTAAGAGGTCCTCGGC	23	4	7	0	2	10	0.3660	0.8685	0.01	0.9570	10.1706
novel-m2188-5p	22	TGTATATCGGCCTGGCTGTGAT	23	18	0	5	0	0	1.6470	0.01	0.4621	0.01	0.01
novel-m4535-5p	22	CACAATATCGCGTTCATAATCG	23	3	3	11	5	1	0.2745	0.3722	1.0165	2.3925	1.0171
novel-m3135-3p	22	TGATAATGACCAGCTGACTGGA	23	0	13	10	0	0	0.01	1.6130	0.9241	0.01	0.01
novel-m1430-3p	22	GGGACCGAGCACTGCAGTGAGA	23	6	0	17	0	0	0.5490	0.01	1.5710	0.01	0.01
novel-m2408-3p	21	TATGGAGGTCAATGGCAACCA	23	1	17	4	0	1	0.0915	2.1093	0.3696	0.01	1.0171
novel-m3154-3p	21	TATGGAAGTTAATGGGGACCA	23	4	10	7	2	0	0.3660	1.2407	0.6469	0.9570	0.01
novel-m2977-3p	21	TATGGAGGTCAATGGCAACCA	23	1	17	4	0	1	0.0915	2.1093	0.3696	0.01	1.0171
novel-m1421-5p	22	TGCACGGGAATGCTTCTCTGTC	22	1	1	20	0	0	0.0915	0.1241	1.8482	0.01	0.01
novel-m1685-5p	24	TTGAATCATCATTTCTCGCTGCCA	22	0	0	0	12	10	0.01	0.01	0.01	5.7421	10.1706
novel-m3098-5p	22	TAGTTGGTTATACATAGTTAGA	22	4	4	13	1	0	0.3660	0.4963	1.2013	0.4785	0.01
novel-m2874-3p	21	TTATGAACGCGATATTGCATA	22	4	7	9	1	1	0.3660	0.8685	0.8317	0.4785	1.0171
novel-m1412-5p	22	CACAGACTTAAAGTGATGTTCA	22	0	16	2	4	0	0.01	1.9852	0.1848	1.9140	0.01
novel-m0315-5p	21	AATTTGGCCCCTGTGACTGTG	22	2	18	1	0	1	0.1830	2.2333	0.0924	0.01	1.0171
novel-m3382-3p	24	TGTGACTCAATGGTGCTCTCTGTC	22	1	3	0	7	11	0.0915	0.3722	0.01	3.3496	11.1877
novel-m2625-5p	22	CACAGACTTAAAGTGATGTTCA	22	0	16	2	4	0	0.01	1.9852	0.1848	1.9140	0.01
novel-m2374-3p	21	GAAGTCACTGGGGACCAGCAT	22	7	3	9	3	0	0.6405	0.3722	0.8317	1.4355	0.01
novel-m2373-3p	21	GAAGTCACTGGGGACCAGCAT	22	7	3	9	3	0	0.6405	0.3722	0.8317	1.4355	0.01
novel-m2234-5p	24	TGATTGACTACGTCATCGTGAGGA	22	3	4	0	5	10	0.2745	0.4963	0.01	2.3925	10.1706
novel-m2233-5p	24	TGATTGACTACGTCATCGTGAGGA	22	3	4	0	5	10	0.2745	0.4963	0.01	2.3925	10.1706
novel-m0690-5p	24	TGATTGACTACGTCATCGTGAGGA	22	3	4	0	5	10	0.2745	0.4963	0.01	2.3925	10.1706
novel-m2629-3p	24	TCCCAGGAGTGTTCACATCACGGC	22	1	3	1	4	13	0.0915	0.3722	0.0924	1.9140	13.2218
novel-m3433-5p	23	GCTGCTGACGTGTTTTCTGGTGT	22	2	17	3	0	0	0.1830	2.1093	0.2772	0.01	0.01
novel-m2916-5p	20	TCCTTAGGAACACAAAAGGA	22	1	8	12	1	0	0.0915	0.9926	1.1089	0.4785	0.01
novel-m1058-5p	24	TTGTGGTTCCCATTGACTTGCATT	22	0	17	5	0	0	0.01	2.1093	0.4621	0.01	0.01
novel-m4664-3p	21	TTATGGAAGTCAATAGGGACC	22	2	8	11	1	0	0.1830	0.9926	1.0165	0.4785	0.01
novel-m1740-5p	24	TGATTGACTACGTCATCGTGAGGA	22	3	4	0	5	10	0.2745	0.4963	0.01	2.3925	10.1706
novel-m0768-5p	24	TGATTGACTACGTCATCGTGAGGA	22	3	4	0	5	10	0.2745	0.4963	0.01	2.3925	10.1706
novel-m4466-3p	23	TGCAGCTCTGAATGTGTGTGTAG	22	0	0	22	0	0	0.01	0.01	2.0331	0.01	0.01
novel-m3142-5p	22	TCACGTTCGACGTTACGTCAGT	22	3	16	3	0	0	0.2745	1.9852	0.2772	0.01	0.01
novel-m0316-5p	21	AATTTGGCCCCTGTGACTGTG	22	2	18	1	0	1	0.1830	2.2333	0.0924	0.01	1.0171
novel-m1189-3p	23	TCTCTAAGCAGAGGATGGCCCAC	22	1	1	0	7	13	0.0915	0.1241	0.01	3.3496	13.2218
novel-m0727-5p	24	TCTTGTTGGAAGGTGAACCTTCGA	22	0	4	0	4	14	0.01	0.4963	0.01	1.9140	14.2389
novel-m3399-5p	24	TCTTGTTGGAAGGTGAACCTTCGA	22	0	4	0	4	14	0.01	0.4963	0.01	1.9140	14.2389
novel-m2548-5p	24	TGATTGACTACGTCATCGTGAGGA	22	3	4	0	5	10	0.2745	0.4963	0.01	2.3925	10.1706
novel-m0642-5p	23	TTCAGAGACGATGCAGCCCCGGG	22	4	2	0	7	9	0.3660	0.2481	0.01	3.3496	9.1536
novel-m0712-5p	22	CACAGACTTAAAGTGATGTTCA	22	0	16	2	4	0	0.01	1.9852	0.1848	1.9140	0.01
novel-m3823-5p	24	TGATTGACTACGTCATCGTGAGGA	22	3	4	0	5	10	0.2745	0.4963	0.01	2.3925	10.1706
novel-m2801-3p	21	TTATGGAAGTCAATAGGGACC	22	2	8	11	1	0	0.1830	0.9926	1.0165	0.4785	0.01
novel-m1610-3p	22	AGGGTTGGTCTGGTTACTAAGC	22	14	0	7	0	1	1.2810	0.01	0.6469	0.01	1.0171
novel-m2560-5p	22	TATTTTCGGGATCTACTGGGAC	22	2	9	11	0	0	0.1830	1.1167	1.0165	0.01	0.01
novel-m2375-3p	21	GAAGTCACTGGGGACCAGCAT	22	7	3	9	3	0	0.6405	0.3722	0.8317	1.4355	0.01
novel-m1720-5p	23	TTGATGACTACTGGGCAATGGAG	22	4	3	0	2	13	0.3660	0.3722	0.01	0.9570	13.2218
novel-m2448-5p	24	TCTTGTTGGAAGGTGAACCTTCGA	22	0	4	0	4	14	0.01	0.4963	0.01	1.9140	14.2389
novel-m2749-5p	24	TTGATGACTACTGGGCAATGGAGA	22	4	3	0	2	13	0.3660	0.3722	0.01	0.9570	13.2218
novel-m0031-5p	23	ACTTTCTGGAGCACAACTCAAAC	22	1	19	2	0	0	0.0915	2.3574	0.1848	0.01	0.01
novel-m1291-5p	22	CACAGACTTAAAGTGATGTTCA	22	0	16	2	4	0	0.01	1.9852	0.1848	1.9140	0.01
novel-m1453-5p	24	TCTTGTTGGAAGGTGAACCTTCGA	22	0	4	0	4	14	0.01	0.4963	0.01	1.9140	14.2389
novel-m2937-5p	22	TAGCAGGGAACGATGAATCAGT	22	13	1	2	3	3	1.1895	0.1241	0.1848	1.4355	3.0512
novel-m3841-3p	24	TCCCAGGAGTGTTCACATCACGGC	22	1	3	1	4	13	0.0915	0.3722	0.0924	1.9140	13.2218
novel-m2803-5p	23	ACTTTCTGGAGCACAACTCAAAC	22	1	19	2	0	0	0.0915	2.3574	0.1848	0.01	0.01
novel-m2685-5p	24	TGATTGACTACGTCATCGTGAGGA	22	3	4	0	5	10	0.2745	0.4963	0.01	2.3925	10.1706
novel-m0861-5p	24	TGATTGACTACGTCATCGTGAGGA	22	3	4	0	5	10	0.2745	0.4963	0.01	2.3925	10.1706
novel-m1618-5p	24	TGATTGACTACGTCATCGTGAGGA	22	3	4	0	5	10	0.2745	0.4963	0.01	2.3925	10.1706
novel-m0994-5p	24	TCTTGTTGGAAGGTGAACCTTCGA	22	0	4	0	4	14	0.01	0.4963	0.01	1.9140	14.2389
novel-m0689-5p	24	TGATTGACTACGTCATCGTGAGGA	22	3	4	0	5	10	0.2745	0.4963	0.01	2.3925	10.1706
novel-m0670-3p	24	TCCCAGGAGTGTTCACATCACGGC	22	1	3	1	4	13	0.0915	0.3722	0.0924	1.9140	13.2218
novel-m2025-3p	24	AACACCAGGGGGCCAACTGACGGA	22	1	0	0	10	11	0.0915	0.01	0.01	4.7851	11.1877
novel-m1290-5p	22	CACAGACTTAAAGTGATGTTCA	22	0	16	2	4	0	0.01	1.9852	0.1848	1.9140	0.01
novel-m0227-3p	22	TCATTGGCTACCGTCAACTGTT	22	7	7	8	0	0	0.6405	0.8685	0.7393	0.01	0.01
novel-m4452-3p	22	TCATTGGCTACCGTCAACTGTT	22	7	7	8	0	0	0.6405	0.8685	0.7393	0.01	0.01
novel-m2829-5p	22	TAGTTGGTTATACATAGTTAGA	22	4	4	13	1	0	0.3660	0.4963	1.2013	0.4785	0.01
novel-m2411-3p	22	ATTATGAACGCCATATTGCACA	21	5	6	9	1	0	0.4575	0.7444	0.8317	0.4785	0.01
novel-m0682-5p	24	CACCGTGGGAGAGCTCGTCGAGGC	21	1	1	0	4	15	0.0915	0.1241	0.01	1.9140	15.2559
novel-m0183-5p	22	TTCTCCATTGACTTCCATAGTA	21	5	13	3	0	0	0.4575	1.6130	0.2772	0.01	0.01
novel-m1753-5p	21	TGTTCGTCGATGAGCACAGCA	21	1	0	19	1	0	0.0915	0.01	1.7558	0.4785	0.01
novel-m2818-3p	23	TCAAGATGTTTTCTGGAAAAACT	21	0	17	0	2	2	0.01	2.1093	0.01	0.9570	2.0341
novel-m0558-5p	24	TGGATACAGACTGGAACTGGTGGC	21	3	2	0	5	11	0.2745	0.2481	0.01	2.3925	11.1877
novel-m3797-5p	23	TGGAAGATCAGCTGAGACGTGAT	21	2	2	0	11	6	0.1830	0.2481	0.01	5.2636	6.1024
novel-m0588-3p	24	TAGAAGACTAGTTAGGTGCGCAGG	21	0	1	0	3	17	0.01	0.1241	0.01	1.4355	17.2900
novel-m2398-3p	22	TATGGAAGTCAATGGCTAACGT	21	1	14	0	2	4	0.0915	1.7370	0.01	0.9570	4.0682
novel-m0795-3p	22	TAAGTCAATAGGAATCGTCAGC	21	0	7	11	2	1	0.01	0.8685	1.0165	0.9570	1.0171
novel-m1064-5p	24	TTGGTTTGCAGTGATTGACCTGAA	21	1	8	0	2	10	0.0915	0.9926	0.01	0.9570	10.1706
novel-m1130-5p	23	TGGGCTCATCCCGCGGAGAGGGA	21	0	17	0	1	3	0.01	2.1093	0.01	0.4785	3.0512
novel-m1184-5p	20	CTTCGGAGCTGGGGATTGTG	21	0	15	1	4	1	0.01	1.8611	0.0924	1.9140	1.0171
novel-m3917-5p	24	TTGGGAGAGCGTGCAGTGGGTGTA	21	2	17	2	0	0	0.1830	2.1093	0.1848	0.01	0.01
novel-m2204-5p	24	TCCAGCTGTGGACTACTGGTTCCG	21	0	8	0	7	6	0.01	0.9926	0.01	3.3496	6.1024
novel-m0258-3p	22	TGCGGGCCAGATGTGGGCCGGT	21	1	17	3	0	0	0.0915	2.1093	0.2772	0.01	0.01
novel-m2137-3p	21	TTATGGAAGTCAATAGGGACC	21	2	8	10	1	0	0.1830	0.9926	0.9241	0.4785	0.01
novel-m2149-3p	22	ATAATGAACGCGATATTGTGTA	21	0	15	1	3	2	0.01	1.8611	0.0924	1.4355	2.0341
novel-m4425-3p	24	TTGGAGAGAAGTGGCTTTTTTGCT	21	0	1	0	17	3	0.01	0.1241	0.01	8.1346	3.0512
novel-m4744-5p	24	TTGGTTTGCAGTGATTGACCTGAA	21	1	8	0	2	10	0.0915	0.9926	0.01	0.9570	10.1706
novel-m3169-3p	24	TTGTTCTACAAAGATACACCGGGG	21	3	4	0	5	9	0.2745	0.4963	0.01	2.3925	9.1536
novel-m1938-5p	24	TTTGATAAGAGTCCTGGCCTGAAT	21	3	0	0	1	17	0.2745	0.01	0.01	0.4785	17.2900
novel-m1655-3p	24	TCAATCGGTGAAGAAGGGTGGGGG	21	0	0	0	7	14	0.01	0.01	0.01	3.3496	14.2389
novel-m2899-3p	21	TGAACACGCAGCGCCGGATGA	21	4	4	0	9	4	0.3660	0.4963	0.01	4.3066	4.0682
novel-m0827-3p	24	TCACAATGCACTGGTTCAGTTGGC	21	0	0	0	5	16	0.01	0.01	0.01	2.3925	16.2730
novel-m3952-5p	23	TGAGCTAAAAGTAACTGGAATTT	21	8	4	6	2	1	0.7320	0.4963	0.5545	0.9570	1.0171
novel-m1451-5p	21	AAAATAATGCACATCCGAGGT	21	2	5	7	2	5	0.1830	0.6204	0.6469	0.9570	5.0853
novel-m3021-3p	22	TACTATGGACATCAGTGGCTAC	21	0	14	7	0	0	0.01	1.7370	0.6469	0.01	0.01
novel-m0306-3p	22	TGAATTGATTCTTTGAAATGGA	21	7	0	14	0	0	0.6405	0.01	1.2938	0.01	0.01
novel-m4498-3p	24	TTACATGATGGGCGATCAAGGGAA	21	2	0	0	9	10	0.1830	0.01	0.01	4.3066	10.1706
novel-m3550-5p	23	TGCGATAGGCTTGTTTTTAGGAA	21	0	5	0	13	3	0.01	0.6204	0.01	6.2206	3.0512
novel-m4267-3p	24	TGATCCAGAATGCAGCGGCGAGGG	21	1	0	0	4	16	0.0915	0.01	0.01	1.9140	16.2730
novel-m1350-3p	22	TATGGAAGTCAATGGGGACCAA	21	5	12	4	0	0	0.4575	1.4889	0.3696	0.01	0.01
novel-m3329-3p	22	ATAATGAACGCGATATTGTGTA	21	0	16	1	2	2	0.01	1.9852	0.0924	0.9570	2.0341
novel-m0182-5p	22	TTCTCCATTGACTTCCATAGTA	21	5	13	3	0	0	0.4575	1.6130	0.2772	0.01	0.01
novel-m0934-5p	22	CCTACAATGAAAGTCAATGTGT	21	0	18	2	0	1	0.01	2.2333	0.1848	0.01	1.0171
novel-m2916-3p	23	ACCCTTTTGTGTTTCATGGAAGA	21	0	11	10	0	0	0.01	1.3648	0.9241	0.01	0.01
novel-m2793-5p	24	TCTAGTACAAGTTCACGGGTGGGA	21	1	2	0	4	14	0.0915	0.2481	0.01	1.9140	14.2389
novel-m0211-5p	22	CACAATATCACGTTCATAATCG	21	3	4	13	0	1	0.2745	0.4963	1.2013	0.01	1.0171
novel-m2654-5p	24	TTTGATAAGAGTCCTGGCCTGAAT	21	3	0	0	1	17	0.2745	0.01	0.01	0.4785	17.2900
novel-m1707-5p	22	TCAGCTGTAACTGTTAAGGTCT	21	10	2	9	0	0	0.9150	0.2481	0.8317	0.01	0.01
novel-m3576-5p	24	TGCAGAAGGAAGGTGGTCTCGACA	21	4	2	0	5	10	0.3660	0.2481	0.01	2.3925	10.1706
novel-m2887-3p	22	ATAATGAACGCGATATTGTGTA	21	0	15	1	3	2	0.01	1.8611	0.0924	1.4355	2.0341
novel-m4393-3p	24	TCAATCGGTGAAGAAGGGTGGGGG	21	0	0	0	7	14	0.01	0.01	0.01	3.3496	14.2389
novel-m3738-3p	21	TGAACACGCAGCGCCGGATGA	21	4	4	0	10	3	0.3660	0.4963	0.01	4.7851	3.0512
novel-m3714-5p	21	TACGTCCTTAAAGTATGTACT	21	2	7	10	2	0	0.1830	0.8685	0.9241	0.9570	0.01
novel-m4141-3p	24	TGACAGATCGAAGGCTTAGCAGGA	21	3	1	0	1	16	0.2745	0.1241	0.01	0.4785	16.2730
novel-m1676-5p	24	TACATGTGTCTGCTGATCTGGAGA	21	1	0	1	3	16	0.0915	0.01	0.0924	1.4355	16.2730
novel-m4320-3p	22	TATGGAAGTCAATGGCTAACGT	21	1	14	0	2	4	0.0915	1.7370	0.01	0.9570	4.0682
novel-m0710-3p	20	CTGCGCTGGGGGCTGTGGAA	21	0	5	14	1	1	0.01	0.6204	1.2938	0.4785	1.0171
novel-m2205-5p	21	GAAGGGGAAGTCGTGGCCTAA	21	0	0	0	2	19	0.01	0.01	0.01	0.9570	19.3242
novel-m2224-5p	24	TGAGAAATCAGGGAATCGAGGTGG	21	3	0	0	9	9	0.2745	0.01	0.01	4.3066	9.1536
novel-m0880-5p	21	TTTTGTCTGTGAAATTTGGCT	21	3	14	4	0	0	0.2745	1.7370	0.3696	0.01	0.01
novel-m3775-3p	22	TATGGAAGTCAATGGCTAACGT	21	1	14	0	2	4	0.0915	1.7370	0.01	0.9570	4.0682
novel-m0990-3p	24	TGAAGGGTTAGCAACACTGATGGC	21	5	4	0	3	9	0.4575	0.4963	0.01	1.4355	9.1536
novel-m0922-3p	24	TCAATCGGTGAAGAAGGGTGGGGG	21	0	0	0	7	14	0.01	0.01	0.01	3.3496	14.2389
novel-m0933-5p	22	CCTACAATGAAAGTCAATGTGT	21	0	18	2	0	1	0.01	2.2333	0.1848	0.01	1.0171
novel-m0923-3p	24	TCAATCGGTGAAGAAGGGTGGGGG	21	0	0	0	7	14	0.01	0.01	0.01	3.3496	14.2389
novel-m0190-5p	22	CCTCAATGATATGTAAAGGTCA	21	0	0	21	0	0	0.01	0.01	1.9406	0.01	0.01
novel-m0971-3p	21	TCCGAACCTCCCGGTCCAGCA	21	0	6	0	11	4	0.01	0.7444	0.01	5.2636	4.0682
novel-m0962-3p	24	TCACTACTTCTGCGTAGGTCGGTG	21	0	1	1	0	19	0.01	0.1241	0.0924	0.01	19.3242
novel-m1674-3p	24	TGGATGATCAGCTGTGACGTGACG	21	0	1	0	15	5	0.01	0.1241	0.01	7.1776	5.0853
novel-m1010-5p	24	TGGATACAGACTGGAACTGGTGGC	21	3	2	0	5	11	0.2745	0.2481	0.01	2.3925	11.1877
novel-m3435-3p	22	ACATGTGGAAGAATTGACAGTA	21	1	19	1	0	0	0.0915	2.3574	0.0924	0.01	0.01
novel-m0868-3p	22	TGCTAAGGTACTCTGGGTGGTT	21	2	4	0	3	12	0.1830	0.4963	0.01	1.4355	12.2047
novel-m3916-5p	24	TTGGGAGAGCGTGCAGTGGGTGTA	21	2	17	2	0	0	0.1830	2.1093	0.1848	0.01	0.01
novel-m3655-3p	23	GAGAAAGTAAAGGGATTTGGAAT	21	14	0	7	0	0	1.2810	0.01	0.6469	0.01	0.01
novel-m2653-3p	24	TAGAAGACTAGTTAGGTGCGCAGG	21	0	1	0	3	17	0.01	0.1241	0.01	1.4355	17.2900
novel-m4239-5p	24	TGCAGAAGGAAGGTGGTCTCGACA	21	4	2	0	5	10	0.3660	0.2481	0.01	2.3925	10.1706
novel-m1717-3p	22	GATTATGAACACGATATTTCAT	21	14	3	3	1	0	1.2810	0.3722	0.2772	0.4785	0.01
novel-m2809-3p	22	AGGCACTCAGTGTAAACGCTGA	21	0	2	19	0	0	0.01	0.2481	1.7558	0.01	0.01
novel-m1906-3p	22	CTATGGAAGTCAATGGGAACCC	21	0	18	3	0	0	0.01	2.2333	0.2772	0.01	0.01
novel-m2048-3p	24	CCGTCTCTGCGAGGAGAAGTGGGA	21	1	12	8	0	0	0.0915	1.4889	0.7393	0.01	0.01
novel-m4092-5p	22	TTCTCCATTGACTTCCATAGTA	21	5	13	3	0	0	0.4575	1.6130	0.2772	0.01	0.01
novel-m1016-3p	22	TAAGTCAATAGGAATCGTCAGC	21	0	7	11	2	1	0.01	0.8685	1.0165	0.9570	1.0171
novel-m3609-5p	22	TTCTCCATTGACTTCCATAGTA	21	5	13	3	0	0	0.4575	1.6130	0.2772	0.01	0.01
novel-m1708-5p	22	TCAGCTGTAACTGTTAAGGTCT	21	10	2	9	0	0	0.9150	0.2481	0.8317	0.01	0.01
novel-m1255-3p	21	TCAGTTAGGAACCTGGGTGTG	21	5	1	0	7	8	0.4575	0.1241	0.01	3.3496	8.1365
novel-m0546-3p	26	ATGGAACACATTTTGTCAATGAGGCA	21	0	0	0	4	17	0.01	0.01	0.01	1.9140	17.2900
novel-m0365-5p	24	CACCGTGGGAGAGCTCGTCGAGGC	21	1	1	0	4	15	0.0915	0.1241	0.01	1.9140	15.2559
novel-m2514-3p	24	TCGACAGCGGGAGGAGCCATGGTG	21	0	2	0	8	11	0.01	0.2481	0.01	3.8281	11.1877
novel-m4802-5p	24	ATGGAGCAGAGCAGCCACAGAGCC	21	1	5	0	2	13	0.0915	0.6204	0.01	0.9570	13.2218
novel-m2187-3p	22	TCAGGATGACTTGAAAAGGTTG	21	0	3	17	0	1	0.01	0.3722	1.5710	0.01	1.0171
novel-m4386-3p	24	TGGATACAGACTGGAACTGGTGGC	21	3	2	0	5	11	0.2745	0.2481	0.01	2.3925	11.1877
novel-m4644-3p	24	TGATGGATCGATGGTTGATGGTGG	21	1	0	0	5	15	0.0915	0.01	0.01	2.3925	15.2559
novel-m1294-5p	24	TTCTTGAAGATGGATAAGGACTCA	21	2	2	0	4	13	0.1830	0.2481	0.01	1.9140	13.2218
novel-m3804-5p	23	TATGGATTAGAAGAGCATTCACT	20	4	0	0	9	7	0.3660	0.01	0.01	4.3066	7.1194
novel-m4714-3p	21	CTATGGAAGTCAATGGCAACT	20	2	5	9	3	1	0.1830	0.6204	0.8317	1.4355	1.0171
novel-m2385-3p	24	AACACCAGGGGGCCGACTGACAGA	20	0	0	0	3	17	0.01	0.01	0.01	1.4355	17.2900
novel-m3130-5p	23	ACTGTTATTGTTGGTTACATAGA	20	3	10	0	6	1	0.2745	1.2407	0.01	2.8710	1.0171
novel-m1292-5p	22	TAGCCATTGACTTTCATAGTGT	20	4	8	8	0	0	0.3660	0.9926	0.7393	0.01	0.01
novel-m0364-5p	22	TAGCCATTGACTTTCATAGTGT	20	4	8	8	0	0	0.3660	0.9926	0.7393	0.01	0.01
novel-m4671-3p	24	ACATGAAGTAGGCTGACCATGGTG	20	3	0	0	6	11	0.2745	0.01	0.01	2.8710	11.1877
novel-m2913-3p	22	TGCGGTAATGAACGCAATATTG	20	2	8	10	0	0	0.1830	0.9926	0.9241	0.01	0.01
novel-m1687-3p	23	TATGGATTAGAAGAGCATTCACT	20	4	0	0	10	6	0.3660	0.01	0.01	4.7851	6.1024
novel-m4768-5p	23	ACTGTGAGGAATTTCGAGACCCT	20	8	2	0	3	7	0.7320	0.2481	0.01	1.4355	7.1194
novel-m4599-3p	22	ATTATGAACACGATATTGCATA	20	1	16	3	0	0	0.0915	1.9852	0.2772	0.01	0.01
novel-m0074-3p	26	ATGGAACACATTTTGTCAATGAGGCA	20	0	0	0	4	16	0.01	0.01	0.01	1.9140	16.2730
novel-m2250-5p	24	ACATGAAGTAGGCTGACCATGGTG	20	3	0	0	6	11	0.2745	0.01	0.01	2.8710	11.1877
novel-m1524-5p	20	TCTGCTGGTGTTGGTTCATT	20	5	6	5	0	4	0.4575	0.7444	0.4621	0.01	4.0682
novel-m1612-5p	23	TCGACGACGAGCAGGCTGAGGTG	20	6	0	0	7	7	0.5490	0.01	0.01	3.3496	7.1194
novel-m1845-3p	22	TGTCATTTTTGCAGCGGGGAAT	20	0	2	0	10	8	0.01	0.2481	0.01	4.7851	8.1365
novel-m0099-3p	24	TTCCATTCTACGATCGGCGAGACG	20	0	7	0	6	7	0.01	0.8685	0.01	2.8710	7.1194
novel-m4040-3p	22	CCTCGCTCATGTTAATGGATTA	20	1	11	8	0	0	0.0915	1.3648	0.7393	0.01	0.01
novel-m3806-5p	23	TATGGATTAGAAGAGCATTCACT	20	4	0	0	9	7	0.3660	0.01	0.01	4.3066	7.1194
novel-m4860-5p	22	TAGCCATTGACTTTCATAGTGT	20	4	8	8	0	0	0.3660	0.9926	0.7393	0.01	0.01
novel-m4688-3p	22	ATTATGAACACGATATTGCATA	20	1	16	3	0	0	0.0915	1.9852	0.2772	0.01	0.01
novel-m0980-5p	22	TTGTGTAGTGCAAGTTGATACA	20	1	17	2	0	0	0.0915	2.1093	0.1848	0.01	0.01
novel-m2944-3p	22	CTATGGAAGTCAATGGGGAACA	20	6	3	10	0	1	0.5490	0.3722	0.9241	0.01	1.0171
novel-m3203-5p	22	TAGCCATTGACTTTCATAGTGT	20	4	8	8	0	0	0.3660	0.9926	0.7393	0.01	0.01
novel-m4313-5p	24	GTCGAGTCGATGGGACCCAGGATG	20	2	0	0	8	10	0.1830	0.01	0.01	3.8281	10.1706
novel-m3794-3p	21	ATTGATGTCAGTGGGGACCAA	20	3	2	14	0	1	0.2745	0.2481	1.2938	0.01	1.0171
novel-m2528-3p	22	GATAAAGAATACGATATTGCGT	20	13	1	5	1	0	1.1895	0.1241	0.4621	0.4785	0.01
novel-m3975-5p	24	TGATGATTCAAACGCGAGTTCTGA	20	1	0	0	3	16	0.0915	0.01	0.01	1.4355	16.2730
novel-m2884-3p	22	TGTGGAAGACTTTGGCTACCGT	20	4	10	4	2	0	0.3660	1.2407	0.3696	0.9570	0.01
novel-m2317-3p	23	GTCCAGTGATTATAACTATTGCT	20	6	0	3	8	3	0.5490	0.01	0.2772	3.8281	3.0512
novel-m4698-3p	24	ACATGAAGTAGGCTGACCATGGTG	20	3	0	0	6	11	0.2745	0.01	0.01	2.8710	11.1877
novel-m0166-3p	23	TCGACGACGAGCAGGCTGAGGTG	20	6	0	0	7	7	0.5490	0.01	0.01	3.3496	7.1194
novel-m1246-3p	24	TTCTAACGGGGCTTTAGTGTGGCG	20	0	0	0	6	14	0.01	0.01	0.01	2.8710	14.2389
novel-m2840-3p	22	CAGGTGTGCAGATTTCGGCACA	20	18	0	0	0	2	1.6470	0.01	0.01	0.01	2.0341
novel-m1665-3p	21	GAAAGGGAGAAGAGAGGAGCT	20	6	0	14	0	0	0.5490	0.01	1.2938	0.01	0.01
novel-m1736-3p	22	CTATGGAAGTCAATGGGGAACA	20	6	3	10	0	1	0.5490	0.3722	0.9241	0.01	1.0171
novel-m4443-5p	23	TGGTATTGAAATTGCGTTTGAAT	20	0	5	0	13	2	0.01	0.6204	0.01	6.2206	2.0341
novel-m2020-3p	22	CCTCGCTCATGTTAATGGATTA	20	1	11	8	0	0	0.0915	1.3648	0.7393	0.01	0.01
novel-m2433-3p	23	TCGACGACGAGCAGGCTGAGGTG	20	6	0	0	7	7	0.5490	0.01	0.01	3.3496	7.1194
novel-m1613-3p	23	TATGGAAGTCACTGGGGACCAGT	20	6	2	11	0	1	0.5490	0.2481	1.0165	0.01	1.0171
novel-m0171-3p	26	TTGAAACAGATTCCTTTCTCTTTGAG	20	0	1	0	2	17	0.01	0.1241	0.01	0.9570	17.2900
novel-m0740-5p	23	TGAGCCCTCTGTCTGTCGTCTGA	20	0	19	1	0	0	0.01	2.3574	0.0924	0.01	0.01
novel-m1611-5p	23	TCGACGACGAGCAGGCTGAGGTG	20	6	0	0	7	7	0.5490	0.01	0.01	3.3496	7.1194
novel-m1851-5p	24	TCAAATCTGTCCGGATGATCAGGA	20	0	4	0	5	11	0.01	0.4963	0.01	2.3925	11.1877
novel-m3338-5p	24	TAGTTCTGTATGGCTTGTGGGGGT	20	3	1	0	4	12	0.2745	0.1241	0.01	1.9140	12.2047
novel-m0810-3p	21	CCACTCCCCGACACGAGCCCT	20	4	12	2	2	0	0.3660	1.4889	0.1848	0.9570	0.01
novel-m4798-5p	21	AAAATGGACCATTGACACTCT	20	3	12	4	1	0	0.2745	1.4889	0.3696	0.4785	0.01
novel-m4808-5p	22	AAGACAGGGAGGTGGGAACCGT	20	4	10	6	0	0	0.3660	1.2407	0.5545	0.01	0.01
novel-m2222-3p	22	TATTATATTAATATCTGGTGTA	20	4	10	6	0	0	0.3660	1.2407	0.5545	0.01	0.01
novel-m2279-3p	22	CTATGGAAGTCAATGGGGAACA	20	6	3	10	0	1	0.5490	0.3722	0.9241	0.01	1.0171
novel-m3786-3p	22	ATGGGAAGATGATACAGGATCT	20	0	16	4	0	0	0.01	1.9852	0.3696	0.01	0.01
novel-m4719-3p	22	ATTATGAACACGATATTGCATA	20	1	16	3	0	0	0.0915	1.9852	0.2772	0.01	0.01
novel-m4149-5p	22	TGATTTCTCATCTGTACTGTTT	20	0	0	20	0	0	0.01	0.01	1.8482	0.01	0.01
novel-m0714-3p	21	TATCATGGAAGTCAATGGTGA	20	0	17	3	0	0	0.01	2.1093	0.2772	0.01	0.01
novel-m4491-3p	24	TGATGTTACATTAGCTGTGTGAGT	20	2	4	0	7	7	0.1830	0.4963	0.01	3.3496	7.1194
novel-m1925-3p	22	AAATCCATCCATCAGTCCTGGT	20	1	13	5	1	0	0.0915	1.6130	0.4621	0.4785	0.01
novel-m1134-3p	22	TTCACCGATTGGTCTGTTCAAC	20	0	12	0	8	0	0.01	1.4889	0.01	3.8281	0.01
novel-m2019-3p	22	CCTCGCTCATGTTAATGGATTA	20	1	11	8	0	0	0.0915	1.3648	0.7393	0.01	0.01
novel-m1664-3p	26	ATGGAACACATTTTGTCAATGAGGCA	20	0	0	0	4	16	0.01	0.01	0.01	1.9140	16.2730
novel-m1628-5p	23	TGCATATTTGGTGTGCTGTCCGG	20	0	0	0	5	15	0.01	0.01	0.01	2.3925	15.2559
novel-m3808-5p	22	TATCCCTTCAATGACAAGCGGC	20	2	14	3	1	0	0.1830	1.7370	0.2772	0.4785	0.01
novel-m0184-5p	23	TGGTATTGAAATTGCGTTTGAAT	20	0	5	0	13	2	0.01	0.6204	0.01	6.2206	2.0341
novel-m3304-5p	24	TGCAGAAGGAAGGTGGTCTCGACA	20	4	2	0	5	9	0.3660	0.2481	0.01	2.3925	9.1536
novel-m1340-3p	22	CCTCGCTCATGTTAATGGATTA	20	1	11	8	0	0	0.0915	1.3648	0.7393	0.01	0.01
novel-m0353-3p	22	TCGGACAGGGTCAGCCATAAGT	20	0	2	0	15	3	0.01	0.2481	0.01	7.1776	3.0512
novel-m0600-3p	22	TTCACCGATTGGTCTGTTCAAC	20	0	12	0	8	0	0.01	1.4889	0.01	3.8281	0.01
novel-m0242-5p	23	TGCACTGATTGGGAAACAAGAAG	20	1	4	1	11	3	0.0915	0.4963	0.0924	5.2636	3.0512
novel-m2549-3p	21	TCCACAGCAAGGACACGGGCA	20	0	0	20	0	0	0.01	0.01	1.8482	0.01	0.01
novel-m1511-3p	24	ACATGAAGTAGGCTGACCATGGTG	20	3	0	0	6	11	0.2745	0.01	0.01	2.8710	11.1877
novel-m0899-5p	21	AGGGATTGTGGGTGGGGGGAG	20	0	0	0	3	17	0.01	0.01	0.01	1.4355	17.2900
novel-m2550-3p	24	TGGATACAAACTGGATCTGGTGGC	20	0	1	0	8	11	0.01	0.1241	0.01	3.8281	11.1877
novel-m4820-5p	22	TTGATTTCCTAGACTGTGGTAG	20	0	20	0	0	0	0.01	2.4815	0.01	0.01	0.01
novel-m4235-3p	22	ATCAGCTTGGCCATCAAAAATT	20	2	14	4	0	0	0.1830	1.7370	0.3696	0.01	0.01
novel-m0317-3p	20	AAGCTTATGTGCTTTTGTGA	20	1	5	14	0	0	0.0915	0.6204	1.2938	0.01	0.01
novel-m2509-3p	21	TTTCAAAGGGGACATCTGAGA	20	0	18	2	0	0	0.01	2.2333	0.1848	0.01	0.01
novel-m0981-5p	22	TTGTGTAGTGCAAGTTGATACA	20	1	17	2	0	0	0.0915	2.1093	0.1848	0.01	0.01
novel-m3777-3p	24	ACATGAAGTAGGCTGACCATGGTG	20	3	0	0	6	11	0.2745	0.01	0.01	2.8710	11.1877
novel-m3564-5p	24	TTTATGACAACTGTGAGGGGGGTG	20	1	0	0	2	17	0.0915	0.01	0.01	0.9570	17.2900
novel-m0164-3p	22	CCTCGCTCATGTTAATGGATTA	20	1	11	8	0	0	0.0915	1.3648	0.7393	0.01	0.01
novel-m3632-5p	24	TCAGTGTTGTTTCAATGTCTTGCG	20	3	1	0	6	10	0.2745	0.1241	0.01	2.8710	10.1706
novel-m3926-3p	24	TTTATGACAACTGTGAGGGGGGTG	20	1	0	0	2	17	0.0915	0.01	0.01	0.9570	17.2900
novel-m0841-3p	23	TATGGAAGTCACTGGGGACCAGT	20	6	2	11	0	1	0.5490	0.2481	1.0165	0.01	1.0171
novel-m4806-5p	23	TCGGTGATGGTGTAGGCCTCTGG	20	4	1	0	8	7	0.3660	0.1241	0.01	3.8281	7.1194
novel-m2508-3p	21	TTTCAAAGGGGACATCTGAGA	20	0	18	2	0	0	0.01	2.2333	0.1848	0.01	0.01
novel-m3566-5p	23	TGGAACTTTACCTAGGAACTAGG	20	3	0	0	12	5	0.2745	0.01	0.01	5.7421	5.0853
novel-m1977-5p	23	ACTCTCCAGGACCGACGTTGCCT	20	4	0	16	0	0	0.3660	0.01	1.4786	0.01	0.01
novel-m3346-5p	23	TGCATATTTGGTGTGCTGTCCGG	20	0	0	0	5	15	0.01	0.01	0.01	2.3925	15.2559
novel-m0716-3p	21	TATGGAAGTTAATGGGGACCA	19	3	10	4	2	0	0.2745	1.2407	0.3696	0.9570	0.01
novel-m1482-3p	21	TCCGAACCTCCCGGTCCAGCA	19	0	5	0	11	3	0.01	0.6204	0.01	5.2636	3.0512
novel-m3490-3p	24	TAATGTCTCATCCGAAGGACGGTG	19	0	1	0	2	16	0.01	0.1241	0.01	0.9570	16.2730
novel-m4319-5p	22	ATGAGCTTGCAGAGGGCGGAGT	19	1	12	6	0	0	0.0915	1.4889	0.5545	0.01	0.01
novel-m3023-5p	24	TCAAATCTGTCCGGATGATCAGGA	19	0	4	0	5	10	0.01	0.4963	0.01	2.3925	10.1706
novel-m3324-5p	23	TCTAGATCTAGGGAATGCGGGTG	19	0	2	0	3	14	0.01	0.2481	0.01	1.4355	14.2389
novel-m2895-5p	23	TCTAGATCTAGGGAATGCGGGTG	19	0	2	0	3	14	0.01	0.2481	0.01	1.4355	14.2389
novel-m0649-3p	20	TAGTTGAGAATGTGAATGCC	19	0	2	1	4	12	0.01	0.2481	0.0924	1.9140	12.2047
novel-m2146-5p	23	ACCACCTTCCCAGGCTGCTAACT	19	0	13	6	0	0	0.01	1.6130	0.5545	0.01	0.01
novel-m2896-5p	21	AAAATGGACCATTGACACTCT	19	3	11	4	1	0	0.2745	1.3648	0.3696	0.4785	0.01
novel-m2799-5p	25	TCAGTCTGCTTCTGTGCAGCCGAGA	19	0	7	0	2	10	0.01	0.8685	0.01	0.9570	10.1706
novel-m3010-3p	24	TGCACTTGCCGAGGGCCGGCGGCT	19	9	0	0	5	5	0.8235	0.01	0.01	2.3925	5.0853
novel-m2001-3p	21	TCGACATACAGTACTTCGGGA	19	1	10	0	2	6	0.0915	1.2407	0.01	0.9570	6.1024
novel-m2516-5p	24	TGGAGTTGAACTGCTGGTTTCGTC	19	0	0	0	9	10	0.01	0.01	0.01	4.3066	10.1706
novel-m1990-5p	22	TACGCAATATTCTGTTCATAAT	19	1	10	0	2	6	0.0915	1.2407	0.01	0.9570	6.1024
novel-m4055-3p	22	TGAGTTCGAGTCTCGGGCCGGA	19	2	3	6	1	7	0.1830	0.3722	0.5545	0.4785	7.1194
novel-m1327-5p	24	TGGATCAGAACTTTCTTTGTCTTA	19	0	0	0	13	6	0.01	0.01	0.01	6.2206	6.1024
novel-m4377-5p	20	TGTGGATGTCAGTGTATTGT	19	0	12	0	4	3	0.01	1.4889	0.01	1.9140	3.0512
novel-m1466-5p	22	TTCTGAATGAATGATGGCAAAA	19	1	4	6	7	1	0.0915	0.4963	0.5545	3.3496	1.0171
novel-m2320-5p	22	CTGGTTCCCATTGATTTCCATG	19	3	10	6	0	0	0.2745	1.2407	0.5545	0.01	0.01
novel-m3363-3p	22	ATTATGAACACGATATTGCATA	19	1	15	3	0	0	0.0915	1.8611	0.2772	0.01	0.01
novel-m2399-3p	22	TGATGATCTGAATCAGGTGTGC	19	0	16	3	0	0	0.01	1.9852	0.2772	0.01	0.01
novel-m2349-5p	22	TTTGGTGTGTTCAGAGCTGCTG	19	1	12	2	3	1	0.0915	1.4889	0.1848	1.4355	1.0171
novel-m1659-5p	24	TGGAGTTGAACTGCTGGTTTCGTC	19	0	0	0	9	10	0.01	0.01	0.01	4.3066	10.1706
novel-m2979-3p	23	TGTGTATCTGCCAATCCAGGGGG	19	5	7	0	1	6	0.4575	0.8685	0.01	0.4785	6.1024
novel-m4696-5p	24	TCAAATCTGTCCGGATGATCAGGA	19	0	4	0	5	10	0.01	0.4963	0.01	2.3925	10.1706
novel-m2863-5p	22	TTCTGAATGAATGATGGCAAAA	19	1	4	6	7	1	0.0915	0.4963	0.5545	3.3496	1.0171
novel-m4740-3p	24	TATGATAAAAGTTGATTCGGTATT	19	5	1	0	6	7	0.4575	0.1241	0.01	2.8710	7.1194
novel-m4117-5p	24	GTGGTACTTATGGCTCCTTCAGTG	19	2	1	0	1	15	0.1830	0.1241	0.01	0.4785	15.2559
novel-m3432-5p	22	TGAGTTCGAGTCTCGGGCCGGA	19	2	3	6	2	6	0.1830	0.3722	0.5545	0.9570	6.1024
novel-m0347-3p	22	ATTATGAACACGATATTGCATA	19	1	15	3	0	0	0.0915	1.8611	0.2772	0.01	0.01
novel-m0737-3p	21	TACTGTGGAAGCCAGTGGCTA	19	5	0	14	0	0	0.4575	0.01	1.2938	0.01	0.01
novel-m1177-3p	23	TAGACTGGTGAGGCTTCAGGTGC	19	3	2	0	10	4	0.2745	0.2481	0.01	4.7851	4.0682
novel-m1146-5p	21	AGCACTGTATTTGAACCTGTG	19	5	0	5	2	7	0.4575	0.01	0.4621	0.9570	7.1194
novel-m2776-3p	22	CAGCCATGCTCGTGCTCACAGC	19	2	10	7	0	0	0.1830	1.2407	0.6469	0.01	0.01
novel-m0897-3p	21	TATGGAAGTTAATGGGGACCA	19	3	10	4	2	0	0.2745	1.2407	0.3696	0.9570	0.01
novel-m2713-3p	22	ATTATGAACACGATATTGCATA	19	1	15	3	0	0	0.0915	1.8611	0.2772	0.01	0.01
novel-m0371-3p	21	TATGGAAGTTAATGGGGACCA	19	3	10	4	2	0	0.2745	1.2407	0.3696	0.9570	0.01
novel-m0770-3p	24	TGCACTTGCCGAGGGCCGGCGGCT	19	9	0	0	5	5	0.8235	0.01	0.01	2.3925	5.0853
novel-m4551-5p	24	TTCAGGTTGTGCAGACGGCCAGGG	19	0	7	1	1	10	0.01	0.8685	0.0924	0.4785	10.1706
novel-m1319-5p	21	TCTTCGGTGACGCAGTCGAGA	19	0	4	0	12	3	0.01	0.4963	0.01	5.7421	3.0512
novel-m1320-5p	21	TCTTCGGTGACGCAGTCGAGA	19	0	4	0	12	3	0.01	0.4963	0.01	5.7421	3.0512
novel-m1755-5p	24	TGGATCAGAACTTTCTTTGTCTTA	19	0	0	0	13	6	0.01	0.01	0.01	6.2206	6.1024
novel-m1728-3p	24	TACAACATTTGATGATTGGGTTGA	19	1	1	0	4	13	0.0915	0.1241	0.01	1.9140	13.2218
novel-m4827-3p	24	GTGGTACTTATGGCTCCTTCAGTG	19	2	1	0	1	15	0.1830	0.1241	0.01	0.4785	15.2559
novel-m4168-5p	24	TGGACTCTGAAGGCTCCTGGACTG	19	0	0	0	4	15	0.01	0.01	0.01	1.9140	15.2559
novel-m4793-3p	22	TCACAGTACTTTGATGACACAC	19	4	3	11	1	0	0.3660	0.3722	1.0165	0.4785	0.01
novel-m1887-3p	22	AACCTGACATACAGACGTGTGA	19	2	8	8	1	0	0.1830	0.9926	0.7393	0.4785	0.01
novel-m4732-5p	24	TCCTGAGGGCCGAGGACCCCGACG	19	0	1	0	2	16	0.01	0.1241	0.01	0.9570	16.2730
novel-m0040-5p	22	TTTCGGTTCCCATTGATTTACA	19	1	1	6	10	1	0.0915	0.1241	0.5545	4.7851	1.0171
novel-m3134-3p	24	TGGACTCTGAAGGCTCCTGGACTG	19	0	0	0	4	15	0.01	0.01	0.01	1.9140	15.2559
novel-m2130-3p	22	TTTAATGACATGTTCTTCAAAA	19	0	19	0	0	0	0.01	2.3574	0.01	0.01	0.01
novel-m4829-3p	24	GTGGTACTTATGGCTCCTTCAGTG	19	2	1	0	1	15	0.1830	0.1241	0.01	0.4785	15.2559
novel-m2640-3p	24	TGCACTTGCCGAGGGCCGGCGGCT	19	9	0	0	5	5	0.8235	0.01	0.01	2.3925	5.0853
novel-m4299-5p	22	ATGAGCTTGCAGAGGGCGGAGT	19	1	12	6	0	0	0.0915	1.4889	0.5545	0.01	0.01
novel-m1625-5p	21	ATCGGGGCAGCTGTGGCCTAA	19	0	8	4	2	5	0.01	0.9926	0.3696	0.9570	5.0853
novel-m1922-5p	24	TACTGCAGCAATGTGGCGTGGCAT	19	1	3	0	8	7	0.0915	0.3722	0.01	3.8281	7.1194
novel-m2350-5p	22	TTTGGTGTGTTCAGAGCTGCTG	19	1	12	2	3	1	0.0915	1.4889	0.1848	1.4355	1.0171
novel-m1569-5p	24	TCAAATCTGTCCGGATGATCAGGA	19	0	4	0	5	10	0.01	0.4963	0.01	2.3925	10.1706
novel-m4733-3p	23	TAGACTGGTGAGGCTTCAGGTGC	19	3	2	0	10	4	0.2745	0.2481	0.01	4.7851	4.0682
novel-m3476-5p	23	TGGATTTTTAGCATGCTGACAGT	19	0	17	2	0	0	0.01	2.1093	0.1848	0.01	0.01
novel-m4828-3p	24	GTGGTACTTATGGCTCCTTCAGTG	19	2	1	0	1	15	0.1830	0.1241	0.01	0.4785	15.2559
novel-m2981-3p	22	ATTAAATCGTTCCGCGATTATG	19	10	2	5	1	1	0.9150	0.2481	0.4621	0.4785	1.0171
novel-m0916-3p	24	TTAGACTTGATCTGCACATCGTAT	19	1	1	0	10	7	0.0915	0.1241	0.01	4.7851	7.1194
novel-m1499-3p	22	TGAGTTCGAGTCTCGGGCCGGA	19	2	3	6	2	6	0.1830	0.3722	0.5545	0.9570	6.1024
novel-m0452-3p	21	TATGGAAGTTAATGGGGACCA	19	3	10	4	2	0	0.2745	1.2407	0.3696	0.9570	0.01
novel-m1677-3p	23	TAGACTGGTGAGGCTTCAGGTGC	19	3	2	0	10	4	0.2745	0.2481	0.01	4.7851	4.0682
novel-m4188-3p	24	TATGATAAAAGTTGATTCGGTATT	19	5	1	0	6	7	0.4575	0.1241	0.01	2.8710	7.1194
novel-m3083-3p	21	TATGGAAGTTAATGGGGACCA	19	3	10	4	2	0	0.2745	1.2407	0.3696	0.9570	0.01
novel-m3307-5p	22	CCCCTTTGACTTCTATAGTATG	19	1	5	8	5	0	0.0915	0.6204	0.7393	2.3925	0.01
novel-m3992-3p	22	ATTATGAACACGATATTGCATA	19	2	14	3	0	0	0.1830	1.7370	0.2772	0.01	0.01
novel-m0732-3p	21	TACTGTGGAAGCCAGTGGCTA	19	5	0	14	0	0	0.4575	0.01	1.2938	0.01	0.01
novel-m2116-3p	23	TGACTAGATCAGGGATAGCTGCA	19	0	0	0	3	16	0.01	0.01	0.01	1.4355	16.2730
novel-m4318-5p	22	ATGAGCTTGCAGAGGGCGGAGT	19	1	12	6	0	0	0.0915	1.4889	0.5545	0.01	0.01
novel-m1381-5p	23	TGGACGAAGTGGGGCATGACCCG	19	2	8	1	5	3	0.1830	0.9926	0.0924	2.3925	3.0512
novel-m2220-3p	22	ATTATGAACACGATATTGCATA	19	1	15	3	0	0	0.0915	1.8611	0.2772	0.01	0.01
novel-m0847-5p	22	CACAATATCGCGTTCATAATCG	19	3	1	9	5	1	0.2745	0.1241	0.8317	2.3925	1.0171
novel-m1970-3p	24	TAATGTCTCATCCGAAGGACGGTG	19	0	1	0	2	16	0.01	0.1241	0.01	0.9570	16.2730
novel-m2546-5p	23	TGCGCTACTCTTTCTACGTTGTT	19	9	0	9	0	1	0.8235	0.01	0.8317	0.01	1.0171
novel-m2458-3p	20	TGGAGGTTGTCTGTGATCTT	19	1	3	15	0	0	0.0915	0.3722	1.3862	0.01	0.01
novel-m2840-5p	22	TGCCGAAAACTGTGCCCCTGCC	19	15	0	0	0	4	1.3725	0.01	0.01	0.01	4.0682
novel-m3417-5p	24	TTCAGGTTGTGCAGACGGCCAGGG	19	0	7	1	1	10	0.01	0.8685	0.0924	0.4785	10.1706
novel-m0126-5p	22	ATTATGAACACGATATTGCATA	19	1	15	3	0	0	0.0915	1.8611	0.2772	0.01	0.01
novel-m4244-5p	23	TCATGAGGTAGATTGCCTGAGGG	19	0	2	0	4	13	0.01	0.2481	0.01	1.9140	13.2218
novel-m3630-3p	24	TTCCTCTGGATGTCCTTAATAGCA	19	0	1	0	8	10	0.01	0.1241	0.01	3.8281	10.1706
novel-m1800-5p	21	TCTCAGTCTAGTTCTGTGGGC	19	4	0	0	4	11	0.3660	0.01	0.01	1.9140	11.1877
novel-m0643-3p	23	GATAATGATGATAATATCTGAAC	19	0	18	1	0	0	0.01	2.2333	0.0924	0.01	0.01
novel-m2573-5p	21	AGCACTGTATTTGAACCTGTG	19	5	0	5	2	7	0.4575	0.01	0.4621	0.9570	7.1194
novel-m0578-3p	22	CAGGACTCTCACCCCTGAAGGC	19	1	4	14	0	0	0.0915	0.4963	1.2938	0.01	0.01
novel-m4300-5p	22	ATGAGCTTGCAGAGGGCGGAGT	19	1	12	6	0	0	0.0915	1.4889	0.5545	0.01	0.01
novel-m2751-5p	22	AATTAATGTGGCGCACCTGTGA	19	4	5	0	8	2	0.3660	0.6204	0.01	3.8281	2.0341
novel-m2140-3p	24	TACAACATTTGATGATTGGGTTGA	19	1	1	0	4	13	0.0915	0.1241	0.01	1.9140	13.2218
novel-m2997-3p	24	TGCTAGGGTACCCTGAATGGTTGC	19	0	2	0	3	14	0.01	0.2481	0.01	1.4355	14.2389
novel-m0013-3p	24	TGCTGTTATCTGACCAAACCCAGA	18	1	0	0	1	16	0.0915	0.01	0.01	0.4785	16.2730
novel-m3358-3p	22	TGCTAAGGTACTCTGGGTGGTT	18	1	3	0	3	11	0.0915	0.3722	0.01	1.4355	11.1877
novel-m3071-5p	22	TCGGACACGCAGACAGTTGTCG	18	2	4	12	0	0	0.1830	0.4963	1.1089	0.01	0.01
novel-m2865-3p	20	CTATGGAAGTCAGTGGCAAC	18	0	10	8	0	0	0.01	1.2407	0.7393	0.01	0.01
novel-m4066-3p	24	AAAGTGATAATGGGAACCAAAACT	18	0	6	4	8	0	0.01	0.7444	0.3696	3.8281	0.01
novel-m1414-5p	24	TGTTTCTCATATCGCGCCGTTAGC	18	2	1	0	1	14	0.1830	0.1241	0.01	0.4785	14.2389
novel-m0936-3p	23	CTATGGAAGTCAATGGGAACCAA	18	11	1	3	3	0	1.0065	0.1241	0.2772	1.4355	0.01
novel-m0975-3p	22	ATGTATTCAACATGAAGGCGTT	18	0	16	2	0	0	0.01	1.9852	0.1848	0.01	0.01
novel-m2077-3p	21	TATTTCCTCGTCCCAAAGAGA	18	0	4	0	11	3	0.01	0.4963	0.01	5.2636	3.0512
novel-m0346-5p	21	CAGGGATTGTAGGTGGGGAGA	18	1	8	9	0	0	0.0915	0.9926	0.8317	0.01	0.01
novel-m1002-5p	23	CGCTGCTGACATGTTTTCTGGTG	18	0	5	13	0	0	0.01	0.6204	1.2013	0.01	0.01
novel-m2370-5p	22	ATAGATGTTTCATTTTTCTTGA	18	1	3	14	0	0	0.0915	0.3722	1.2938	0.01	0.01
novel-m0538-5p	22	TTCAGTCAGCATTTCCTTTTAT	18	0	14	1	3	0	0.01	1.7370	0.0924	1.4355	0.01
novel-m2572-5p	23	TTCTTGAGATTCACCTTTGAGGG	18	2	0	0	1	15	0.1830	0.01	0.01	0.4785	15.2559
novel-m2940-5p	21	TTGACTGATAGCAACCCATTC	18	0	0	0	7	11	0.01	0.01	0.01	3.3496	11.1877
novel-m4237-5p	22	GAATGTTGTCAGACCGACGGCC	18	0	3	15	0	0	0.01	0.3722	1.3862	0.01	0.01
novel-m3192-5p	20	TGTTTAGTTTATCTCTCATC	18	2	1	0	4	11	0.1830	0.1241	0.01	1.9140	11.1877
novel-m4553-3p	22	CACGTGGGGATGTAGCTCAGTG	18	1	14	3	0	0	0.0915	1.7370	0.2772	0.01	0.01
novel-m0818-5p	22	TTCAGTCAGCATTTCCTTTTAT	18	0	14	1	3	0	0.01	1.7370	0.0924	1.4355	0.01
novel-m4787-3p	20	TGAAGTCAATGGGGACCAGA	18	1	13	4	0	0	0.0915	1.6130	0.3696	0.01	0.01
novel-m2064-5p	24	TGGAAGTGGTTCTTGTCTGTTGGC	18	1	0	0	10	7	0.0915	0.01	0.01	4.7851	7.1194
novel-m3090-5p	22	ATCTTGGTACTGATGTGTGTCA	18	0	3	15	0	0	0.01	0.3722	1.3862	0.01	0.01
novel-m1550-3p	22	TGTAAGTCAGTGGTTCCAGTTA	18	0	18	0	0	0	0.01	2.2333	0.01	0.01	0.01
novel-m4303-5p	24	TTCTGAACGAATAGGCTGTTCCCT	18	0	0	0	6	12	0.01	0.01	0.01	2.8710	12.2047
novel-m3045-3p	22	ATGTATTCAACATGAAGGCGTT	18	0	16	2	0	0	0.01	1.9852	0.1848	0.01	0.01
novel-m2774-3p	22	CTATGGAAGTCAATGGGGAACA	18	4	3	10	0	1	0.3660	0.3722	0.9241	0.01	1.0171
novel-m4278-5p	24	TCTGATGGTACGGGGTTGCATGAG	18	0	3	0	2	13	0.01	0.3722	0.01	0.9570	13.2218
novel-m1516-3p	22	TATGGAAGTCAATGGCTAACGT	18	0	12	0	2	4	0.01	1.4889	0.01	0.9570	4.0682
novel-m3373-3p	24	TCCTGTCGGGAGCCTGGCGAAGGG	18	0	8	1	3	6	0.01	0.9926	0.0924	1.4355	6.1024
novel-m0489-3p	22	TACAAATAACAGATAAATTGCT	18	6	1	11	0	0	0.5490	0.1241	1.0165	0.01	0.01
novel-m0942-5p	21	CAGTTTCCGTTTCCATTGACT	18	1	11	3	3	0	0.0915	1.3648	0.2772	1.4355	0.01
novel-m1775-5p	20	TGTTTAGTTTATCTCTCATC	18	2	1	0	4	11	0.1830	0.1241	0.01	1.9140	11.1877
novel-m3193-5p	20	TGTTTAGTTTATCTCTCATC	18	2	1	0	4	11	0.1830	0.1241	0.01	1.9140	11.1877
novel-m4857-3p	22	ATTATGAATGCGATATTGTGTA	18	0	16	2	0	0	0.01	1.9852	0.1848	0.01	0.01
novel-m2566-3p	22	TATGGAAGTCAATGGCTAACGT	18	0	12	0	2	4	0.01	1.4889	0.01	0.9570	4.0682
novel-m3030-3p	24	TGGATACAAACTGGATCTGGTGGC	18	0	0	0	7	11	0.01	0.01	0.01	3.3496	11.1877
novel-m1497-3p	22	TGTAAGTCAGTGGTTCCAGTTA	18	0	18	0	0	0	0.01	2.2333	0.01	0.01	0.01
novel-m2345-5p	24	TGGATACGTACTGGATGCGGGTGA	18	0	1	0	5	12	0.01	0.1241	0.01	2.3925	12.2047
novel-m3873-3p	21	CTGCAGAGGTCAGAGGTCACA	18	2	8	8	0	0	0.1830	0.9926	0.7393	0.01	0.01
novel-m0094-5p	24	TCTTGTAATATGTGGGACTATTTG	18	2	7	0	3	6	0.1830	0.8685	0.01	1.4355	6.1024
novel-m1854-3p	24	TGCTGTTATCTGACCAAACCCAGA	18	1	0	0	1	16	0.0915	0.01	0.01	0.4785	16.2730
novel-m0613-3p	23	CTTTGTCGCCCAGCAGTGGGGGG	18	0	0	0	0	18	0.01	0.01	0.01	0.01	18.3071
novel-m4686-5p	24	TTTTGACAAACACAGAGGTCGTGT	18	1	2	0	8	7	0.0915	0.2481	0.01	3.8281	7.1194
novel-m4564-3p	21	TAATAGAAGTCAATGGGAACT	18	7	5	4	2	0	0.6405	0.6204	0.3696	0.9570	0.01
novel-m4752-3p	21	CAGGGATTGTAGGTGGGGAGA	18	1	8	9	0	0	0.0915	0.9926	0.8317	0.01	0.01
novel-m1409-3p	22	TGTAAGTCAGTGGTTCCAGTTA	18	0	18	0	0	0	0.01	2.2333	0.01	0.01	0.01
novel-m1344-3p	24	TGTGAAAAAGGCCATCATGTTGGG	18	0	5	1	6	6	0.01	0.6204	0.0924	2.8710	6.1024
novel-m0852-3p	23	TCAAGATGTTTTCTGTCAAAACT	18	0	14	0	2	2	0.01	1.7370	0.01	0.9570	2.0341
novel-m3701-5p	21	CAGGGATTGTAGGTGGGGAGA	18	1	8	9	0	0	0.0915	0.9926	0.8317	0.01	0.01
novel-m1058-3p	23	TGGAAGTTAATGAGAACCGGAAC	18	1	14	3	0	0	0.0915	1.7370	0.2772	0.01	0.01
novel-m3038-3p	21	CGATTATGAACGTGATATTGC	18	10	4	4	0	0	0.9150	0.4963	0.3696	0.01	0.01
novel-m0014-3p	24	TGCTGTTATCTGACCAAACCCAGA	18	1	0	0	1	16	0.0915	0.01	0.01	0.4785	16.2730
novel-m2294-3p	22	CATTCAGTGGGGACCAGCAACT	18	3	3	10	1	1	0.2745	0.3722	0.9241	0.4785	1.0171
novel-m4646-3p	22	ATTATGAACACGATATTGCATA	18	1	14	3	0	0	0.0915	1.7370	0.2772	0.01	0.01
novel-m1837-5p	21	AATGGAAGTCAATGGGGTCCA	18	0	13	5	0	0	0.01	1.6130	0.4621	0.01	0.01
novel-m2084-3p	24	TTAACGCGTATACGTGTTTTGGGG	18	3	0	0	7	8	0.2745	0.01	0.01	3.3496	8.1365
novel-m2100-3p	22	ATTATGAACACGATATTGCATA	18	1	14	3	0	0	0.0915	1.7370	0.2772	0.01	0.01
novel-m1001-5p	23	CGCTGCTGACATGTTTTCTGGTG	18	0	5	13	0	0	0.01	0.6204	1.2013	0.01	0.01
novel-m4571-3p	21	TGCAATGAAAGTGAACGGTGA	18	4	11	3	0	0	0.3660	1.3648	0.2772	0.01	0.01
novel-m3072-5p	22	TCGGACACGCAGACAGTTGTCG	18	2	4	12	0	0	0.1830	0.4963	1.1089	0.01	0.01
novel-m2610-5p	24	TGGATCAGAACTTTCTTTGTCTTA	18	0	0	0	12	6	0.01	0.01	0.01	5.7421	6.1024
novel-m3046-3p	22	ATGTATTCAACATGAAGGCGTT	18	0	16	2	0	0	0.01	1.9852	0.1848	0.01	0.01
novel-m2939-5p	22	TGCTAAGGTACTCTGGGTGGTT	18	1	3	0	3	11	0.0915	0.3722	0.01	1.4355	11.1877
novel-m2841-5p	21	TTGACTGATAGCAACCCATTC	18	0	0	0	7	11	0.01	0.01	0.01	3.3496	11.1877
novel-m2816-5p	22	TTCTCATTGACTTCCATTGTGG	18	1	5	11	1	0	0.0915	0.6204	1.0165	0.4785	0.01
novel-m2958-5p	20	GAGATAAAATGGAGGGCAGA	18	2	2	14	0	0	0.1830	0.2481	1.2938	0.01	0.01
novel-m4522-3p	22	TGTAAGTCAGTGGTTCCAGTTA	18	0	18	0	0	0	0.01	2.2333	0.01	0.01	0.01
novel-m2761-3p	21	TACAGTTCTGGAATGACATGA	18	11	1	6	0	0	1.0065	0.1241	0.5545	0.01	0.01
novel-m3284-3p	20	TGAAGTCAATGGGGACCAGA	18	1	13	4	0	0	0.0915	1.6130	0.3696	0.01	0.01
novel-m2627-5p	24	TCTGATGGTACGGGGTTGCATGAG	18	0	3	0	2	13	0.01	0.3722	0.01	0.9570	13.2218
novel-m0446-3p	23	CTATGGAAGTCAATGGGAACCAA	18	12	1	2	3	0	1.0980	0.1241	0.1848	1.4355	0.01
novel-m2099-3p	22	ATTATGAACACGATATTGCATA	18	1	14	3	0	0	0.0915	1.7370	0.2772	0.01	0.01
novel-m3069-5p	20	TGTTTAGTTTATCTCTCATC	18	2	1	0	4	11	0.1830	0.1241	0.01	1.9140	11.1877
novel-m4563-3p	21	TAATAGAAGTCAATGGGAACT	18	7	5	4	2	0	0.6405	0.6204	0.3696	0.9570	0.01
novel-m2480-5p	23	TCTAGATCTAGGGAATGCGGGTG	18	0	2	0	3	13	0.01	0.2481	0.01	1.4355	13.2218
novel-m0498-3p	22	TGAGTTCGAGTCTCGGGCCGGA	18	2	3	6	1	6	0.1830	0.3722	0.5545	0.4785	6.1024
novel-m2901-3p	22	TGTCTGAATATGAGGGCTGCTC	18	0	13	5	0	0	0.01	1.6130	0.4621	0.01	0.01
novel-m2616-5p	23	CGCTGCTGACATGTTTTCTGGTG	18	0	5	13	0	0	0.01	0.6204	1.2013	0.01	0.01
novel-m4709-5p	22	CAGTTGACGGCAGCCATTGACT	18	0	16	2	0	0	0.01	1.9852	0.1848	0.01	0.01
novel-m3900-3p	22	CTATGGAAGTCGATGGGGACCA	18	0	14	2	1	1	0.01	1.7370	0.1848	0.4785	1.0171
novel-m4788-5p	22	CGCGATATCGCGTTCATAATCG	18	2	7	1	4	4	0.1830	0.8685	0.0924	1.9140	4.0682
novel-m4126-5p	21	CAGGGATTGTAGGTGGGGAGA	18	1	8	9	0	0	0.0915	0.9926	0.8317	0.01	0.01
novel-m4473-3p	24	TGCTGTTATCTGACCAAACCCAGA	18	1	0	0	1	16	0.0915	0.01	0.01	0.4785	16.2730
novel-m2831-3p	22	ATTATGAATGCGATATTGTGTA	18	0	16	2	0	0	0.01	1.9852	0.1848	0.01	0.01
novel-m0696-3p	22	TGTAAGTCAGTGGTTCCAGTTA	18	0	18	0	0	0	0.01	2.2333	0.01	0.01	0.01
novel-m2391-3p	21	TCAGCTGCTCTGATTCACTGA	18	0	0	18	0	0	0.01	0.01	1.6634	0.01	0.01
novel-m4685-5p	24	TTTTGACAAACACAGAGGTCGTGT	18	1	2	0	8	7	0.0915	0.2481	0.01	3.8281	7.1194
novel-m0053-3p	23	CTTTGTCGCCCAGCAGTGGGGGG	18	0	0	0	0	18	0.01	0.01	0.01	0.01	18.3071
novel-m4799-3p	23	AGAGGCTGAAGACGGGGTGCTGC	18	0	4	14	0	0	0.01	0.4963	1.2938	0.01	0.01
novel-m2293-3p	22	CATTCAGTGGGGACCAGCAACT	18	3	3	10	1	1	0.2745	0.3722	0.9241	0.4785	1.0171
novel-m1599-5p	25	TTTAGTCATATTATTTGCAGGCGGT	18	1	0	0	1	16	0.0915	0.01	0.01	0.4785	16.2730
novel-m4106-5p	22	CATCTTCTACTGGACACTATGC	18	5	1	12	0	0	0.4575	0.1241	1.1089	0.01	0.01
novel-m3282-3p	24	TGCTGTTATCTGACCAAACCCAGA	18	1	0	0	1	16	0.0915	0.01	0.01	0.4785	16.2730
novel-m0399-3p	21	CTATGGAAGTCAATGGCAACT	18	3	3	8	4	0	0.2745	0.3722	0.7393	1.9140	0.01
novel-m0707-5p	24	TGTTTCTCATATCGCGCCGTTAGC	18	2	1	0	1	14	0.1830	0.1241	0.01	0.4785	14.2389
novel-m2583-5p	21	TTGACTGATAGCAACCCATTC	18	0	0	0	7	11	0.01	0.01	0.01	3.3496	11.1877
novel-m2594-3p	22	ATGTATTCAACATGAAGGCGTT	18	0	16	2	0	0	0.01	1.9852	0.1848	0.01	0.01
novel-m1712-5p	21	AAAATAATGCACATCCGAGGT	18	2	4	6	2	4	0.1830	0.4963	0.5545	0.9570	4.0682
novel-m1004-5p	20	TAGAGAGTTGGACTTTTAAC	18	0	16	2	0	0	0.01	1.9852	0.1848	0.01	0.01
novel-m1200-3p	21	ACTGAAGACAAGTGTGCTTGA	18	0	11	7	0	0	0.01	1.3648	0.6469	0.01	0.01
novel-m2342-3p	22	CTATGGAAGTCAATGGGGAACA	18	4	3	10	0	1	0.3660	0.3722	0.9241	0.01	1.0171
novel-m0604-3p	24	TGTGAAAAAGGCCATCATGTTGGG	18	0	5	1	6	6	0.01	0.6204	0.0924	2.8710	6.1024
novel-m1864-3p	22	ATTATGAATGCGATATTGTGTA	18	0	16	2	0	0	0.01	1.9852	0.1848	0.01	0.01
novel-m0871-5p	22	GATGTATCTCACAGTTATGACT	18	4	4	10	0	0	0.3660	0.4963	0.9241	0.01	0.01
novel-m1645-3p	22	CCCAGACGGAATCCCAGCGGAC	18	8	2	0	1	7	0.7320	0.2481	0.01	0.4785	7.1194
novel-m4260-5p	24	TTTTGACAAACACAGAGGTCGTGT	18	1	2	0	8	7	0.0915	0.2481	0.01	3.8281	7.1194
novel-m4248-5p	24	TGGGTCAAGGGACTGATGTGGGGA	18	3	0	0	3	12	0.2745	0.01	0.01	1.4355	12.2047
novel-m4689-3p	23	TAGGATTTGCGCAGCTTGTCAGT	18	0	2	16	0	0	0.01	0.2481	1.4786	0.01	0.01
novel-m4801-3p	22	ATTATGAATGCGATATTGTGTA	18	0	16	2	0	0	0.01	1.9852	0.1848	0.01	0.01
novel-m4536-5p	24	TGCGAACGAGACTGGACGCTGACT	18	0	0	0	6	12	0.01	0.01	0.01	2.8710	12.2047
novel-m2440-3p	22	CTATGGAAGTCGATGGGGACCA	18	0	14	2	1	1	0.01	1.7370	0.1848	0.4785	1.0171
novel-m0624-3p	20	CTATGGAAGTCAGTGGCAAC	18	0	10	8	0	0	0.01	1.2407	0.7393	0.01	0.01
novel-m2862-5p	24	TTCAGGTTGTGCAGACGGCCAGGG	18	0	7	1	1	9	0.01	0.8685	0.0924	0.4785	9.1536
novel-m4842-3p	23	TAGGATTTGCGCAGCTTGTCAGT	18	0	2	16	0	0	0.01	0.2481	1.4786	0.01	0.01
novel-m4225-5p	24	TCACAATGCACTGTGTCAGTTGGC	18	1	0	0	2	15	0.0915	0.01	0.01	0.9570	15.2559
novel-m1087-3p	22	ATTATGAATGCGATATTGTGTA	18	0	16	2	0	0	0.01	1.9852	0.1848	0.01	0.01
novel-m3998-5p	22	AGTTCCCATTGATTTTCATTGT	18	11	1	6	0	0	1.0065	0.1241	0.5545	0.01	0.01
novel-m2868-3p	22	CTAAGAAGTCAGTGGCTGCCAT	18	0	10	7	0	1	0.01	1.2407	0.6469	0.01	1.0171
novel-m3803-5p	21	TTGACTGATAGCAACCCATTC	18	0	0	0	7	11	0.01	0.01	0.01	3.3496	11.1877
novel-m0726-3p	22	ATTATGAATGCGATATTGTGTA	17	0	15	2	0	0	0.01	1.8611	0.1848	0.01	0.01
[truncated: 4,506 more rows]
