# Supplementary material for: Identification and profiling of Cyprinus carpio microRNAs during ovary differentiation by deep sequencing
Source: BMC Genomics. 2017 Apr 28;18:333. doi: 10.1186/s12864-017-3701-y (PMC5410099; doi:10.1186/s12864-017-3701-y)
Supplement: Supplementary file 5 — Trend analysis of differentially expressed miRNAs in the five development stages of Yellow River carp. (XLS 499 kb) [file 12864_2017_3701_MOESM5_ESM.xls]

ID	SPOT	Profile	SJP1_TPM	QLH1_TPM	PGC1_TPM	C1_TPM	CO1_TPM	length	seq	total	PGC1_count	SJP1_count	QLH1_count	CO1_count	C1_count
CCR-MIR-430	ID_0	0	0.00	-7.86	-17.80	-13.87	-16.87	22	TAAGTGCTATTTGTTGGGGTAG	1856853	11	1846122	10701	4	15
CCR-MIR-21	ID_1	19	0.00	0.16	2.15	1.44	2.26	23	TAGCTTATCAGACTGGTGTTGGC	1292581	772028	128047	191505	158595	42406
CCR-LET-7A	ID_2	19	0.00	4.69	8.49	9.05	9.76	22	TGAGGTAGTAGGTTGTATAGTT	1181360	707120	1455	50461	328220	94104
CCR-MIR-199-5P	ID_3	18	0.00	7.84	7.35	6.05	5.14	23	CCCAGTGTTCAGACTACCTGTTC	907753	366414	1656	511142	15179	13362
CCR-MIR-9-3P	ID_4	12	0.00	6.98	-2.16	1.05	-1.68	22	TCTTTGGTTATCTAGCTGTATG	861115	1529	5022	852887	405	1272
CCR-MIR-22A	ID_5	19	0.00	2.39	3.36	3.49	4.19	22	AAGCTGCCAGCTGAAGAACTGT	807821	400577	28851	202470	136304	39619
CCR-MIR-125B	ID_6	18	0.00	7.83	7.90	8.52	7.76	22	TCCCTGAGACCCTAACTTGTGA	611982	270975	839	255585	47113	37470
CCR-MIR-26A	ID_7	18	0.00	2.53	3.83	3.50	3.37	22	TTCAAGTAATCCAGGATAGGCT	600154	360828	18731	144765	50053	25777
CCR-MIR-181A	ID_8	17	0.00	6.86	5.33	4.48	4.39	21	AACATTCAACGCTGTCGGTGA	581815	144273	2652	413308	14370	7212
CCR-MIR-101A	ID_9	18	0.00	2.70	5.43	4.14	4.54	22	TACAGTACTGTGATAACTGAAG	509089	389930	6654	58068	40151	14286
CCR-MIR-194	ID_10	16	0.00	4.73	2.58	1.63	-4.10	22	TGTAACAGCAACTCCATGTGGA	410354	73586	9078	324129	137	3424
CCR-MIR-143	ID_11	18	0.00	7.25	7.42	6.84	6.71	20	TGAGATGAAGCACTGTAGCT	396575	192740	829	168851	22579	11576
CCR-MIR-200A	ID_12	16	0.00	1.82	0.71	-0.13	-0.82	21	TAACACTGTCTGGTAACGATG	377601	102150	45902	217685	6740	5124
CCR-MIR-206	ID_13	12	0.00	4.29	-1.05	-3.62	-5.33	22	TGGAATGTAAGGAAGTGTGTGG	375827	8859	13483	353264	87	134
CCR-MIR-142-3P	ID_14	18	0.00	2.97	7.69	6.87	5.90	21	GTAGTGTTTCCTACTTTATGG	368594	321293	1146	12073	17750	16332
CCR-MIR-192	ID_15	16	0.00	4.72	2.88	2.71	-3.73	21	ATGACCTATGAATTGACAGCC	364157	77005	7739	273084	151	6178
CCR-MIR-199-3P	ID_16	18	0.00	7.28	7.51	6.46	6.31	21	ACAGTAGTCTGCACATTGGTT	307199	155443	628	131452	12936	6740
CCR-MIR-92A	ID_17	7	0.00	0.31	-0.56	0.56	-0.31	22	TATTGCACTTGTCCCGGCCTGT	294017	68160	74063	123029	15490	13275
CCR-MIR-126-3P	ID_18	18	0.00	7.83	10.80	9.76	9.38	22	CTCGTACCGTGAGTAATAATGC	282445	227347	94	28790	16280	9934
CCR-MIR-99	ID_19	18	0.00	5.24	5.40	5.55	5.32	21	AACCCGTAGATCCGATCTTGT	270150	123784	2163	109456	22401	12346
CCR-MIR-100	ID_20	18	0.00	6.55	7.16	7.29	7.15	21	AACCCGTAGATCCGAACTTGT	255683	131677	680	85345	25025	12956
CCR-MIR-10B	ID_21	17	0.00	2.37	1.88	-0.02	0.50	22	TACCCTGTAGAACCGAATTTGT	230433	85653	17207	119194	6307	2072
CCR-MIR-181B	ID_22	12	0.00	7.14	4.35	3.32	2.97	21	AACATTCATTGCTGTCGGTGG	216377	26980	976	185250	1981	1190
CCR-MIR-144	ID_23	18	0.00	3.72	8.74	6.75	2.96	21	CTACAGTATAGATGATGTACT	200801	189676	328	5822	660	4315
CCR-MIR-20A-5P	ID_24	12	0.00	1.31	0.34	0.51	-0.18	23	TAAAGTGCTTATAGTGCAGGTAG	200056	53173	31011	103404	7085	5383
CCR-MIR-203A	ID_25	0	0.00	0.02	-3.81	-5.65	-7.85	22	GTGAAATGTTTAGGACCACTTG	190822	7512	77637	105398	87	188
CCR-MIR-148	ID_26	18	0.00	3.11	2.65	2.55	1.65	22	TCAGTGCATTACAGAACTTTGT	177117	66696	7833	90592	6390	5606
CCR-MIR-146A	ID_27	18	0.00	4.99	8.29	8.02	7.52	23	TGAGAACTGAATTCCATAGATGG	165710	128475	303	12929	14440	9563
CCR-MIR-10C	ID_28	16	0.00	2.53	1.96	0.31	-0.58	23	TACCCTGTAGATCCGGATTTGTG	162181	59597	11315	87588	1965	1716
CCR-MIR-140-3P	ID_29	12	0.00	5.61	1.82	1.33	0.52	22	TACCACAGGGTAGAACCACGGA	152313	10117	2118	138644	786	648
CCR-MIR-9-5P	ID_30	12	0.00	5.99	-2.50	0.78	-1.86	22	TAAAGCTAGATAACCGAAAGTA	151170	417	1744	148519	125	365
CCR-MIR-200B	ID_31	18	0.00	2.74	2.22	2.13	1.07	22	TAATACTGCCTGGTAATGATGA	141778	51595	8168	73220	4442	4353
CCR-MIR-30D	ID_32	17	0.00	3.24	3.69	2.69	3.88	23	TGTAAACATCCCCGACTGGAAGC	141234	69160	3947	49902	15108	3117
CCR-MIR-217	ID_33	18	0.00	5.13	5.71	5.72	-0.02	23	TACTGCATCAGGAACTGATTGGA	140421	79356	1118	52481	285	7181
CCR-MIR-16B	ID_34	19	0.00	0.64	2.46	2.12	2.24	22	TAGCAGCACGTAAATATTGGAG	127087	77068	10308	21629	12608	5474
CCR-MIR-457A	ID_35	19	0.00	1.08	1.69	1.64	2.06	20	AGCAGCACATCAATATTGGC	123579	55936	12744	36254	13784	4861
CCR-MIR-203B-3P	ID_36	0	0.00	-0.33	-3.71	-5.93	-8.55	22	GTGAAATGTTCAGGACCACTTG	123049	5855	56515	60527	39	113
CCR-MIR-1	ID_37	17	0.00	7.35	5.17	2.82	3.26	22	TGGAATGTAAAGAAGTATGTAT	121748	21942	448	97863	1110	385
CCR-LET-7B	ID_38	19	0.00	2.01	8.38	8.81	10.24	22	TGAGGTAGTAGGTTGTGTGGTT	117989	64472	143	774	44763	7837
CCR-MIR-128	ID_39	15	0.00	5.11	2.42	3.45	3.50	21	TCACAGTGAACCGGTCTCTTT	117815	14513	1996	92801	5839	2666
CCR-MIR-454B	ID_40	16	0.00	4.62	3.53	2.42	1.60	21	TAGTGCAATATTGCTTATAGG	109275	33373	2135	70689	1681	1397
CCR-MIR-205	ID_41	0	0.00	2.57	-0.36	-4.11	-4.38	22	TCCTTCATTCCACCGGAGTCTG	105742	11072	10503	83962	131	74
CCR-MIR-7A	ID_42	13	0.00	5.40	1.26	1.16	5.97	24	TGGAAGACTAGTGATTTTGTTGTT	96686	4056	1249	70785	20256	340
CCR-MIR-19D	ID_43	0	0.00	0.81	-0.96	-1.21	-1.65	23	TGTGCAAACCCATGCAAAACTGA	93757	15658	22436	52631	1852	1180
CCR-MIR-10D	ID_44	12	0.00	6.89	-2.43	-2.79	-4.62	22	TACCCTGTAGAACCGAATGTGT	91409	143	568	90682	6	10
CCR-MIR-125C	ID_45	18	0.00	5.12	5.44	6.10	5.10	22	TCCCTGAGACCCTAACTCGTGA	90441	42957	730	34165	6491	6098
CCR-MIR-101B	ID_46	16	0.00	1.26	1.90	1.61	-1.18	21	GTACAGTACTATGATAACTGA	74013	38430	7578	24307	867	2831
CCR-MIR-130C	ID_47	12	0.00	2.04	0.80	-1.26	-0.70	22	CAGTGCAATATTAAAAGGGCAT	72270	18775	7947	43875	1268	405
CCR-MIR-122	ID_48	18	0.00	6.92	9.92	12.30	5.40	21	TGGAGTGTGACAATGGTGTTT	71405	44536	34	5542	372	20921
CCR-MIR-16C	ID_49	19	0.00	-0.14	1.29	1.75	1.54	21	TAGCAGCATGTAAATATTGGA	67571	33424	10103	12300	7593	4151
CCR-MIR-103	ID_50	12	0.00	4.30	2.62	2.37	1.78	23	AGCAGCATTGTACAGGGCTATGA	64302	14387	1724	45577	1530	1084
CCR-MIR-29A	ID_51	19	0.00	2.32	4.10	4.29	4.91	22	TAGCACCATTTGAAATCGGTTA	64075	36190	1556	10452	12166	3711
CCR-LET-7G	ID_52	19	0.00	3.38	4.97	5.81	5.52	22	TGAGGTAGTAGTTTGTATAGTT	63502	35423	834	11626	9925	5694
CCR-MIR-210	ID_53	11	0.00	-0.02	1.08	-0.07	0.78	20	CTGTGCGTGTGACAGCGGCT	61444	30656	10688	14113	4748	1239
CCR-MIR-218A	ID_54	16	0.00	3.53	1.18	-0.17	-1.34	22	TTGTGCTTGATCTAACCATGTG	59900	9300	3029	46933	310	328
CCR-MIR-457B	ID_55	18	0.00	0.51	1.14	0.90	0.10	21	AGCAGCACATAAATACTGGAG	59132	27588	9233	17648	2559	2104
CCR-MIR-93	ID_56	16	0.00	1.72	1.38	0.92	0.38	23	AAAAGTGCTGTTTGTGCAGGTAG	58257	21542	6116	27130	2057	1412
CCR-MIR-183	ID_57	12	0.00	7.22	-1.55	-1.54	-2.76	23	TATGGCACTGGTAGAATTCACTG	57919	133	287	57476	11	12
CCR-MIR-126-5P	ID_58	18	0.00	7.48	9.15	8.68	8.29	21	CATTATTACTTTTGGTACGCG	57012	38455	50	11955	4048	2504
CCR-MIR-338	ID_59	18	0.00	7.16	8.41	7.50	7.59	22	TCCAGCATCAGTGATTTTGTTG	56595	35972	78	14928	3895	1722
CCR-MIR-130B	ID_60	12	0.00	1.94	0.58	-0.03	-0.30	22	CAGTGCAATAATGAAAGGGCAT	55948	13307	6578	33887	1388	788
CCR-MIR-181C	ID_61	12	0.00	5.64	1.35	-0.41	-0.63	22	CACATTCATTGCTGTCGGTGGG	53751	2604	751	50201	126	69
CCR-MIR-135C	ID_62	12	0.00	5.65	0.98	0.93	1.85	23	TATGGCTTTCTATTCCTATGTGA	50661	1867	699	47278	654	163
CCR-MIR-725	ID_63	7	0.00	0.02	-2.17	-0.74	-1.51	22	TTCAGTCATTGTTTCTAGTAGT	49814	5318	17601	24013	1597	1285
CCR-MIR-137	ID_64	12	0.00	5.34	0.11	-0.45	-1.87	23	TTATTGCTTAAGAATACGCGTAG	49209	1264	862	46945	61	77
CCR-LET-7I	ID_65	19	0.00	3.55	6.27	6.95	6.91	21	TGAGGTAGTAGTTTGTGCTGT	47877	29874	286	4505	8911	4301
CCR-MIR-184	ID_66	16	0.00	3.34	-0.46	-1.40	-4.22	22	TGGACGGAGAACTGATAAGGGC	47142	2980	3013	40968	42	139
CCR-MIR-429	ID_67	16	0.00	2.67	1.46	0.23	-1.10	22	TAATACTGTCTGGTAATGCCGT	45054	12363	3324	28491	402	474
CCR-MIR-301A	ID_68	18	0.00	4.35	4.10	2.64	1.74	23	CAGTGCAATAGTATTGTCAAAGC	43623	19022	818	22450	710	623
CCR-MIR-182-5P	ID_69	12	0.00	7.23	-1.41	-1.90	-3.21	23	TTTGGCAATGGTAGAACTCACAC	43619	109	214	43283	6	7
CCR-MIR-140-5P	ID_70	12	0.00	5.98	1.63	1.44	0.94	22	CAGTGGTTTTACCCTATGGTAG	42104	1948	463	39310	230	153
CCR-MIR-96	ID_71	12	0.00	6.61	-2.04	-0.68	-1.11	23	TTTGGCACTAGCACATTTTTGCT	33053	82	249	32673	30	19
CCR-MIR-133A-3P	ID_72	12	0.00	7.57	4.06	0.92	1.00	22	TTGGTCCCCTTCAACCAGCTGT	30116	2440	108	27487	56	25
CCR-MIR-190	ID_73	18	0.00	4.54	4.18	3.84	2.44	21	TGATATGTTTGATATATTAGG	27436	11238	457	14299	644	798
CCR-MIR-142-5P	ID_74	18	0.00	1.73	6.86	5.75	5.66	21	CATAAAGTAGACAGCACTACT	27318	23555	150	666	1962	985
CCR-MIR-363	ID_75	0	0.00	0.12	-1.61	-1.24	-3.14	22	AATTGCACGGTATCCATCTGTA	25606	3806	8594	12508	253	445
CCR-MIR-375	ID_76	18	0.00	5.60	6.11	5.64	3.05	22	TTTGTTCGTTCGGCTCGCGTTA	25343	14148	151	9801	324	919
CCR-MIR-196A	ID_77	8	0.00	0.98	0.07	-1.65	-0.68	22	TAGGTAGTTTCATGTTGTTGGG	24930	6728	4727	12527	764	184
CCR-MIR-34	ID_78	12	0.00	3.14	1.40	0.45	1.62	22	TGGCAGTGTCTTAGCTGGTTGT	24625	5066	1419	16773	1131	236
CCR-MIR-499	ID_79	12	0.00	6.52	3.48	3.76	2.73	22	TTAAGACTTGCAGTGATGTTTA	24072	2560	169	20772	291	280
CCR-MIR-454A	ID_80	12	0.00	4.97	3.59	2.49	1.56	21	TAGTGCAATATTGCTAATAGG	21203	5689	349	14660	266	239
CCR-MIR-23A	ID_81	18	0.00	5.67	6.13	5.62	6.44	21	ATCACATTGCCAGGGATTTCC	21184	10422	110	7510	2481	661
CCR-MIR-92B	ID_82	12	0.00	2.62	-2.48	-1.78	-0.46	22	TATTGCACTCGTCCCGGCCTCC	19452	484	1998	16523	376	71
CCR-MIR-30B	ID_83	19	0.00	2.11	3.08	2.33	3.22	22	TGTAAACATCCTACACTCAGCT	19141	10322	899	5202	2167	551
CCR-MIR-17-5P	ID_84	12	0.00	0.85	-0.47	-0.20	-0.72	23	CAAAGTGCTTACAGTGCAGGTAG	17542	3679	3758	9117	590	398
CCR-MIR-459-5P	ID_85	16	0.00	6.66	1.13	-2.90	-4.98	22	AGTAACAAGGATTCATCCTGTT	17004	361	122	16518	1	2
CCR-MIR-133A-5P	ID_86	12	0.00	6.99	2.07	-0.30	0.25	21	AGCTGGTAAAATGGAACCAAA	16131	518	91	15485	28	9
CCR-MIR-18A	ID_87	16	0.00	2.42	0.54	-0.68	-1.65	23	TAAGGTGCATCTAGTGCAGATAG	15859	3046	1540	11029	127	117
CCR-MIR-7B	ID_88	12	0.00	0.94	-2.08	-2.23	-0.38	23	TGGAAGACTTGTGATTTTGTTGT	15683	1223	3802	9799	760	99
CCR-MIR-18B	ID_89	0	0.00	1.21	-0.55	-2.10	-3.07	23	TAAGGTGCATTTAGTGCAGATAG	15173	2753	2979	9264	92	85
CCR-MIR-24	ID_90	18	0.00	4.47	4.07	3.24	2.95	22	TGGCTCAGTTCAGCAGGAACAG	14510	5828	256	7618	512	296
CCR-MIR-107	ID_91	18	0.00	4.85	4.91	5.02	3.78	22	AGCAGCATTGTACAGGGCTATC	13144	6091	149	5783	532	589
CCR-LET-7J	ID_92	19	0.00	2.41	5.97	6.11	6.07	22	TGAGGTAGTTGTTTGTACAGTT	13077	9331	110	786	1921	929
CCR-MIR-722	ID_93	18	0.00	3.40	5.21	6.47	3.27	21	TTTTTTGCAGAAACGTTTCAG	12485	7953	159	2254	398	1721
CCR-MIR-129	ID_94	12	0.00	6.49	0.39	-0.00	0.11	21	CTTTTTGCGGTCTGGGCTTGC	10161	146	82	9900	23	10
CCR-MIR-23B	ID_95	18	0.00	4.99	4.66	4.78	3.68	21	ATCACATTGCCAGGGATTACC	9818	3974	116	4954	385	389
CCR-MIR-221	ID_96	18	0.00	5.19	6.06	5.88	6.06	19	AGCTACATTGTCTGCTGGG	9732	5340	59	2889	1019	425
CCR-MIR-18C	ID_97	12	0.00	1.51	-1.02	-0.99	-1.22	23	TAAGGTGCATCTTGTGTAGTTAG	9702	1146	1710	6551	190	105
CCR-MIR-724	ID_98	12	0.00	3.54	-0.43	0.41	-0.22	22	TTAAAGGGAATTTGCGACTGTT	9119	511	506	7907	113	82
CCR-MIR-153C	ID_99	18	0.00	6.36	5.16	5.80	3.86	22	TTGCATAGTCACAAAAATGATC	9019	2562	53	5845	199	360
CCR-MIR-16A	ID_100	18	0.00	-0.26	2.02	1.38	1.26	22	TAGCAGCACGTAAATATTGGTG	8429	5410	987	1104	615	313
CCR-MIR-27C-3P	ID_101	19	0.00	5.16	6.49	5.58	6.80	22	TTCACAGTGGTTAAGTTCTGCC	8213	4868	40	1914	1158	233
CCR-MIR-365	ID_102	18	0.00	5.44	8.00	6.49	5.55	22	TAATGCCCCTAAAAATCCTTAT	8159	6593	19	1107	231	209
CCR-MIR-130A	ID_103	16	0.00	1.43	1.46	-0.59	-0.12	22	CAGTGCAATGTTAAAAGGGCAT	8052	3470	927	3359	221	75
CCR-MIR-138	ID_104	16	0.00	6.86	3.69	1.13	-0.54	21	AGCTGGTGTTGTGAATCAGGC	7860	788	45	7007	8	12
CCR-MIR-738	ID_105	1	0.00	-1.72	-3.74	-2.66	2.88	19	GCTACGGCCCGCGTCGGGA	7655	226	2231	909	4246	43
CCR-MIR-218B	ID_106	12	0.00	6.72	1.65	0.88	0.33	21	TTGTGCTTGATCTAACCATGC	7232	208	49	6948	16	11
CCR-MIR-29B	ID_107	18	0.00	2.03	3.02	3.10	3.00	23	TAGCACCATTTGAAATCAGTGTT	7037	3750	342	1877	710	358
CCR-MIR-153B	ID_108	14	0.00	3.15	1.34	1.79	0.48	22	TTGCATAGTCACAAAAATGAGC	6931	1388	404	4823	146	170
CCR-MIR-7133	ID_109	10	0.00	-1.06	3.02	1.67	1.23	22	TAGTTTGATTCACAGCACAAGA	6703	5407	491	316	298	191
CCR-MIR-20A-3P	ID_110	0	0.00	-1.57	-3.13	-3.21	-3.74	23	ACTGCAGTGTGAGCACTTGAAGT	6596	622	4023	1820	78	53
CCR-MIR-15A	ID_111	19	0.00	0.80	3.08	2.75	2.98	21	TAGCAGCACAGAATGGTTTGT	5888	3822	333	777	683	273
CCR-MIR-455	ID_112	17	0.00	5.01	4.48	3.81	4.45	22	TATGTGCCCTTGGACTACATCG	5490	2021	67	2907	380	115
CCR-MIR-27A	ID_113	18	0.00	5.02	5.63	4.10	3.31	21	TTCACAGTGGCTAAGTTCCGC	5133	2963	44	1921	113	92
CCR-MIR-214	ID_114	18	0.00	10.59	10.99	8.94	8.98	19	TACAGCAGGCACAGACAGG	5025	2764	1	2069	131	60
CCR-MIR-155	ID_115	19	0.00	0.41	2.20	2.39	2.34	22	TTAATGCTAATCGTGATAGGGG	4506	2560	411	735	538	262
CCR-MIR-222	ID_116	18	0.00	5.20	5.69	5.37	5.49	20	AGCTACATCTGGCTACTGGG	4383	2238	32	1579	372	162
CCR-MIR-27D	ID_117	18	0.00	3.78	4.14	4.02	2.56	21	TTCACAGTGGCTAAGTTCTTC	4317	2204	92	1698	141	182
CCR-MIR-182-3P	ID_118	12	0.00	5.82	-4.25	-9.44	-3.86	22	GTGGTTCTAGACTTGCCAACTA	4304	4	56	4243	1	0
CCR-MIR-489	ID_119	17	0.00	8.77	7.92	4.62	3.95	22	TGACATCATATGTACGGCTGCT	3681	1310	4	2339	16	12
CCR-MIR-459-3P	ID_120	0	0.00	6.53	-0.28	-8.33	-8.33	21	CAGGGAATCTCTGTTACTGGG	3287	29	26	3232	0	0
CCR-MIR-460-5P	ID_121	15	0.00	6.99	5.70	7.38	6.88	22	CCTGCATTGTACACACTGTGCG	3225	778	11	1876	336	224
CCR-MIR-193A	ID_122	18	0.00	8.07	14.45	8.25	9.83	22	AACTGGCCTACAAAGTCCCAGT	2493	2442	0	29	19	3
CCR-MIR-187	ID_123	17	0.00	6.04	5.20	3.21	3.53	23	TCGTGTCTTGTGTTGCAGCCAGT	2291	800	16	1409	48	18
CCR-MIR-729	ID_124	12	0.00	4.19	-5.78	-9.97	-4.39	22	CATGGGTATGATACGACCTGGG	2073	2	81	1989	1	0
CCR-MIR-727-3P	ID_125	15	0.00	3.38	1.50	2.33	2.28	22	GTTGAGGCGAGTTGAAGACTTA	1612	300	78	1088	98	48
CCR-MIR-27C-5P	ID_126	19	0.00	3.25	3.75	3.04	4.68	23	CAGGACTTAACCCACTTGTGAAC	1309	603	33	421	219	33
CCR-MIR-22B	ID_127	18	0.00	1.86	1.97	1.70	2.03	22	AAGCTGCCAGTTGAAGAGCTGT	1276	536	101	492	107	40
CCR-MIR-726	ID_128	18	0.00	9.59	6.98	6.36	4.75	21	TTCACTACTAGCAGAACTCGG	1225	171	1	1036	7	10
CCR-MIR-730	ID_129	16	0.00	3.68	3.04	2.17	-0.05	22	TCCTCATTGTGCATGCTGTGTG	1206	445	40	689	10	22
CCR-MIR-139	ID_130	17	0.00	5.01	4.16	3.56	3.78	23	TCTACAGTGCATGTGTCTCCAGT	1177	389	16	692	57	23
CCR-MIR-17-3P	ID_131	0	0.00	-2.58	-5.52	-5.16	-5.51	23	ACTGCAGTGGAGGCACTTCTAGC	1112	26	880	198	5	3
CCR-MIR-734	ID_132	12	0.00	7.34	3.47	3.36	1.95	22	TAAATGCTGCAGAATCGTACCG	941	60	4	868	4	5
CCR-MIR-460-3P	ID_133	18	0.00	7.06	6.48	7.43	5.65	22	CACAGCGCATACAATGTGGATG	335	121	1	179	13	21
CCR-MIR-727-5P	ID_134	18	0.00	4.05	3.82	4.26	4.22	22	TCAGTCTTCAATTCCTCCCAGC	297	115	6	133	29	14
CCR-MIR-132A	ID_135	14	0.00	5.43	2.02	3.36	1.95	22	TAACAGTCTACAGCCATGGTCG	267	22	4	232	4	5
CCR-MIR-203B-5P	ID_136	0	0.00	-0.87	-3.93	-10.82	-10.82	23	AGTGGTTCTTAACAGTTCAACAG	266	13	146	107	0	0
CCR-MIR-7132	ID_137	18	0.00	6.03	6.53	6.49	4.95	21	TGAGGAGTTTAGAGCAAGTAA	233	125	1	88	8	11
CCR-MIR-124A	ID_138	1	0.00	-0.31	-1.59	-0.60	0.95	20	TCAAGGTCCGCTGTGAACAC	193	28	62	67	31	5
CCR-MIR-551	ID_139	8	0.00	3.74	1.56	-5.96	1.63	21	GCGACCCATCCTTGGTTTCTG	119	20	5	90	4	0
CCR-MIR-132B	ID_140	17	0.00	4.79	9.84	0.00	7.58	22	ACCATGGCTGTAGACTGTTACC	107	100	0	3	4	0
MIR-430-Y	ID_141	0	0.00	-9.13	-16.47	-12.89	-16.69	22	AAAGTGCTATCAAGTTGGGGTA	3683785	55	3674885	8777	9	59
MIR-19-Y	ID_142	0	0.00	-0.73	-2.60	-1.90	-2.66	23	TGTGCAAATCTATGCAAAACTGA	620401	65965	294128	238631	12050	9627
MIR-143-Y	ID_143	18	0.00	4.83	8.04	7.18	7.71	22	TGAGATGAAGCACTGTAGCTCT	462261	352148	989	37873	53756	17495
MIR-202-X	ID_144	19	0.00	-3.87	7.31	8.74	10.58	23	TTCCTATGCATATACCTCTTTGA	454788	147077	684	63	271282	35682
MIR-30-X	ID_145	18	0.00	2.57	4.05	2.65	1.88	20	TGTAAACATCCTTGACTGGA	432918	293179	13046	104211	12482	10000
MIR-122-X	ID_146	18	0.00	7.99	8.94	10.95	3.53	22	TGGAGTGTGACAATGGTGTTTG	320739	170427	256	87622	768	61666
LET-7-X	ID_147	19	0.00	5.69	7.79	8.23	8.53	22	TGAGGTAGTAGATTGAATAGTT	302010	180455	600	41641	57391	21923
MIR-451-X	ID_148	18	0.00	2.04	8.37	7.96	6.24	22	AAACCGTTACCATTACTGAGTT	225103	199868	447	2470	8756	13562
MIR-223-Y	ID_149	18	0.00	4.59	8.67	7.82	8.06	22	TGTCAGTTTGTCAAATACCCCA	204073	165179	299	9681	20688	8226
MIR-216-X	ID_150	16	0.00	5.62	6.12	5.22	0.11	22	TAATCTCAGCTGGCAACTGTGA	163288	92757	982	64822	275	4452
MIR-125-X	ID_151	18	0.00	8.06	7.22	7.97	8.01	22	TCCCTGAGACCCTTAACCTGTG	135862	41708	206	73817	13809	6322
MIR-124-Y	ID_152	12	0.00	3.37	-5.65	-6.63	-5.57	21	TAAGGCACGCGGTGAATGCCA	84831	154	5686	78953	31	7
MIR-457-X	ID_153	19	0.00	0.98	1.69	1.18	1.86	22	CAGCAGCACATCAATATTGGCA	83202	39381	9005	23869	8452	2495
MIR-2184-X	ID_154	18	0.00	6.27	9.75	7.95	7.50	23	AACAGTAAGAGTTTATGTGCTGA	82369	71295	61	6299	2872	1842
MIR-190-X	ID_155	12	0.00	7.84	2.11	2.68	1.83	22	TGATATGTTTGATATTCGGTTG	81002	1503	257	78804	237	201
MIR-141-Y	ID_156	12	0.00	2.58	-0.59	-3.06	-2.74	23	TAACACTGTCTGGTAACGATGCA	68119	6182	6840	54732	265	100
MIR-2188-X	ID_157	18	0.00	4.79	8.11	7.00	5.23	22	AAGGTCCAACCTCACATGTCCT	60947	52112	139	5177	1355	2164
MIR-26-X	ID_158	18	0.00	3.03	5.47	5.69	5.07	23	TTCAAGTAATCCAGGATAGGTTT	55174	38075	634	6938	5521	4006
MIR-204-X	ID_159	18	0.00	6.77	8.49	5.01	4.16	22	TTCCCTTTGTCATCCTATGCCT	50122	37932	78	11444	361	307
MIR-430-X	ID_160	7	0.00	-5.17	-13.92	-8.54	-11.95	22	ACTCTAACTCTAGCATCTTTCT	47378	4	45650	1706	3	15
MIR-211-X	ID_161	18	0.00	6.73	8.46	5.04	4.13	22	TTCCCTTTGTCATCCTATGCCT	47329	35903	75	10711	340	300
MIR-462-X	ID_162	19	0.00	1.67	7.38	6.97	7.06	23	TAACGGAACCCATAATGCAGCTG	46671	37530	166	707	5727	2541
MIR-145-X	ID_163	18	0.00	6.11	7.41	7.24	7.61	23	GTCCAGTTTTCCCAGGAATCCCT	45299	26538	115	10682	5836	2128
MIR-181-X	ID_164	17	0.00	5.91	4.56	3.95	3.84	23	AACATTCAACGCTGTCGGTGAGA	41989	11222	352	28444	1308	663
MIR-30-Y	ID_165	18	0.00	1.94	2.52	1.60	0.62	22	CTTTCAGTCGGATGTTTGCAGC	39894	21138	2714	13954	1085	1003
MIR-181-Y	ID_166	12	0.00	2.36	-1.09	-1.02	-1.10	22	ACCATCGACCGTTGATTGTACC	39639	2895	4545	31375	550	274
MIR-146-X	ID_167	19	0.00	1.20	6.18	5.22	5.72	22	TGAGAACTGAATTCCAAGGGTG	35681	29083	296	911	4044	1347
MIR-2478-Y	ID_168	2	0.00	-0.67	-2.45	1.30	-0.15	22	TCGAATCCCACTTCTGACACCA	33099	3129	12593	10647	2949	3781
MIR-124-X	ID_169	0	0.00	0.32	-9.58	-9.42	-11.51	22	CGTGTTCACAGCGGACCTTGAT	30196	20	11252	18921	1	2
MIR-21-X	ID_170	19	0.00	0.24	1.55	1.48	2.14	23	ATAGCTTATCAGACTGGTGTTGG	29782	14700	3711	5879	4228	1264
MIR-458-Y	ID_171	17	0.00	4.90	4.49	2.88	3.67	22	ATAGCTCTTTGAATGGTACTGC	29122	11713	384	15415	1266	344
MIR-222-X	ID_172	1	0.00	-0.68	-1.57	-1.28	-0.77	23	TGCTCAGTAGTCAGTGTAGATCC	27951	5104	11197	9380	1708	562
MIR-456-Y	ID_173	17	0.00	3.45	2.22	1.72	2.19	22	CAGGCTGGTTAGATGGTTGTCT	27684	7404	1175	17245	1388	472
MIR-145-Y	ID_174	15	0.00	6.03	4.49	4.87	5.62	22	GGATTCCTGGAAATACTGTTCT	27359	6152	202	17713	2572	720
MIR-199-Y	ID_175	18	0.00	8.47	8.22	8.07	7.61	22	AACAGTAGTCCGCACATTGGTT	24091	10119	25	11864	1262	821
MIR-126-Y	ID_176	18	0.00	4.63	7.96	6.93	6.60	23	TCGTACCGTGAGTAATAATGCAA	23895	19578	58	1932	1463	864
MIR-99-X	ID_177	18	0.00	5.28	6.54	6.97	6.90	23	AACCCGTAGATCCGATCTTGTGT	23206	12966	103	5374	3184	1579
MIR-142-X	ID_178	19	0.00	1.44	6.28	5.37	5.93	22	TCCATAAAGTAGAAAGCACTAC	20412	16434	156	570	2464	788
MIR-135-X	ID_179	12	0.00	4.05	-1.56	-0.45	-0.37	23	TATGGCTTTTTATTCCTATCTGA	19917	381	829	18467	166	74
MIR-150-X	ID_180	18	0.00	2.40	5.55	5.67	4.84	22	TCTCCCAATCCTTGTACCAGTG	19797	14752	232	1646	1725	1442
MIR-140-Y	ID_181	12	0.00	5.10	2.73	1.82	1.43	23	ACCACAGGGTAGAACCACGGACA	18982	2987	332	15288	232	143
MIR-152-Y	ID_182	18	0.00	2.70	4.34	3.74	3.33	22	TCAGTGCATGACAGAACTTTGA	17722	11756	428	3725	1114	699
MIR-454-Y	ID_183	18	0.00	3.70	4.49	4.06	3.18	23	TAGTGCAATATTGCTTATAGGGA	17555	10046	329	5738	774	668
MIR-2779-Z	ID_184	9	0.00	-0.94	-2.75	2.25	0.93	19	TTTCCGGCTCGAAGGACCA	17208	1168	5791	4045	2853	3351
MIR-301-Y	ID_185	16	0.00	5.28	3.70	-0.13	0.21	23	CAGTGCAATAGTATTGTCATTGC	16687	4113	234	12244	70	26
MIR-731-X	ID_186	19	0.00	2.53	7.58	7.81	7.25	22	AATGACACGTTTTCTCCCGGAT	16387	12687	49	381	1933	1337
MIR-9-Y	ID_187	12	0.00	6.99	-1.36	1.78	1.50	22	TAAAGCTAGAGAACCGAATGTA	16173	49	93	15924	68	39
MIR-221-Y	ID_188	18	0.00	4.26	5.02	4.23	4.86	23	AGCTACATTGTCTGCTGGGTTTT	15857	8652	197	5079	1479	450
MIR-194-X	ID_189	16	0.00	4.38	2.39	-0.41	-3.82	24	TGTAACAGCAACTCCATGTGGAAT	15808	3107	436	12217	8	40
MIR-222-Y	ID_190	19	0.00	2.41	5.15	4.87	5.58	23	AGCTACATCTGATTACTGGGTCA	15405	10269	213	1517	2647	759
MIR-4454-X	ID_191	1	0.00	-0.89	-2.61	1.06	0.14	18	ATCCGGGTCACGGCACCA	15379	1374	6175	4489	1767	1574
MIR-34-X	ID_192	19	0.00	0.46	1.56	3.47	5.40	21	AGGCAGTGTAGTTAGTTGATT	15340	3204	803	1482	8769	1082
MIR-10-X	ID_193	16	0.00	3.31	3.06	0.92	0.41	23	ACCCTGTAGAACCGAATTTGTGA	14667	6336	560	7449	193	129
MIR-192-X	ID_194	16	0.00	6.19	6.49	5.68	0.15	23	ATGACCTATGAATTGACAGCCAT	13423	7188	59	5790	17	369
MIR-1386-X	ID_195	2	0.00	-1.30	-3.23	0.92	-0.39	18	CTCCTGGCTGGCTCGCCA	12961	886	6114	3342	1211	1408
MIR-215-X	ID_196	18	0.00	6.59	6.99	6.15	0.68	23	ATGACCTATGAATTGACAGCCAT	12780	7053	41	5313	17	356
MIR-100-X	ID_197	19	0.00	4.75	6.49	7.12	6.97	23	AACCCGTAGATCCGAACTTGTGT	12540	7333	60	2175	1956	1016
MIR-210-Y	ID_198	11	0.00	0.69	3.18	1.80	2.57	22	CTGTGCGTGTGACAGCGGCTAT	12352	8715	709	1539	1088	301
MIR-92-X	ID_199	1	0.00	-3.24	-6.65	-5.08	-4.61	23	AGGTTGGGATTGGTAGCAATGCT	11660	135	9969	1414	106	36
MIR-9226-Y	ID_200	9	0.00	0.09	-0.96	2.53	0.88	21	CAGGTCCCTGTTCGGGCGCCA	11567	1867	2685	3843	1283	1889
MIR-200-Y	ID_201	12	0.00	2.15	0.40	0.13	-0.47	23	TAATACTGCCTGGTAATGATGCA	11313	2228	1249	7435	234	167
MIR-202-Z	ID_202	19	0.00	-2.01	8.39	9.31	10.56	22	AAAGAGGCATAGGGCATGGGAA	11089	5465	12	4	4682	926
MIR-101-Y	ID_203	19	0.00	-0.57	2.05	1.58	1.62	22	TACAGTACTATGATAACTGAAT	9949	6434	1147	1036	913	419
MIR-1388-Y	ID_204	19	0.00	1.46	6.43	6.12	6.54	22	ATCTCAGGTTCGTCAGCCCATG	9548	7238	62	229	1494	525
MIR-214-Y	ID_205	18	0.00	8.58	9.89	8.03	8.13	22	ACAGCAGGCACAGACAGGCAGT	9519	6414	5	2577	364	159
MIR-27-Y	ID_206	18	0.00	3.47	4.82	4.38	3.93	21	TTCACAGTGGCTAAGTTCAGT	8968	5655	148	2206	583	376
MIR-125-Y	ID_207	14	0.00	6.78	4.19	4.66	3.75	22	ACGGGTTAGGTTCTTGGGAGCT	8802	1216	49	7215	171	151
MIR-202-Y	ID_208	19	0.00	-1.62	7.31	8.29	10.07	21	AGAGGCATAGGGCATGGGAAA	8524	3442	16	7	4450	609
MIR-92-Y	ID_209	19	0.00	0.63	1.09	1.92	1.65	24	TATTGCACTTGTCCCGGCCTGTAT	8505	3385	1175	2442	959	544
MIR-133-Y	ID_210	0	0.00	4.75	-1.76	-11.33	-11.33	22	TTTGGTCCCTTTCAACCAGCTA	7777	83	207	7487	0	0
MIR-22-X	ID_211	19	0.00	2.90	4.09	4.61	5.36	22	AGTTCTTCACTGGCAAGCTTTA	7587	3669	159	1589	1697	473
MIR-1338-Y	ID_212	19	0.00	1.80	6.45	6.17	6.50	22	ATCTCAGGTTCGTCAGCCCATG	7019	5317	45	210	1053	394
MIR-23-Y	ID_213	18	0.00	2.83	3.25	2.83	2.83	24	ATCACATTGCCAGGGATTACCACT	6600	3254	252	2409	466	219
MIR-9-X	ID_214	7	0.00	2.60	-4.17	-0.08	-0.38	24	TCTTTGGTTATCTAGCTGTATGAT	6469	51	677	5528	135	78
MIR-737-X	ID_215	19	0.00	1.32	2.77	4.03	3.94	22	GTTTTTTTAGGTTTTGATTTTT	6427	3037	328	1103	1304	655
MIR-31-X	ID_216	8	0.00	-1.12	-1.58	-2.39	-0.42	22	TGGCAAGATGTTGGCATAGCTG	6388	1264	2790	1728	541	65
MIR-16-X	ID_217	19	0.00	-0.43	2.22	2.33	2.55	23	TAGCAGCATGTAAATATTGGAGA	6292	3807	602	599	916	368
MIR-142-Y	ID_218	18	0.00	1.57	6.70	5.15	4.92	24	TGTAGTGTTTCCTACTTTATGGAA	6000	5347	38	152	298	165
MIR-8159-X	ID_219	18	0.00	11.98	15.35	16.53	9.67	23	TCAGTAACTGGTATCTGTCCCTG	5940	4554	0	436	17	933
LET-7-Y	ID_220	19	0.00	4.15	5.30	6.23	6.48	22	TATACAACTTACTGTCTTTCCT	5529	2670	50	1191	1160	458
MIR-33-X	ID_221	5	0.00	0.08	1.90	1.24	-1.15	21	GTGCATTGTAGTTGCATTGCA	5444	3490	692	982	81	199
MIR-132-X	ID_222	12	0.00	5.29	1.27	1.63	1.61	22	ACCGTGGCTTTAGATTGTTACT	5211	294	90	4722	71	34
MIR-9-Z	ID_223	12	0.00	6.19	-1.75	1.14	-0.43	24	TCTTTGGTTATCTAGCTGTATGAA	5211	21	52	5114	10	14
MIR-10-Y	ID_224	0	0.00	-0.46	-2.34	-4.95	-3.71	21	CAAATTCGTGTCTTGGGGAAT	5159	611	2275	2219	45	9
MIR-7550-X	ID_225	1	0.00	-0.14	-4.46	0.68	-0.26	18	ATCCGGCTCGAAGGACCA	4961	114	1844	2245	398	360
MIR-1-Y	ID_226	0	0.00	1.35	-1.78	-3.12	-3.70	23	TGGAATGTAAAGAAGTATGTACC	4843	394	1000	3415	20	14
MIR-199-X	ID_227	18	0.00	6.32	6.39	5.76	5.21	23	CTTAGTGTTCAGACTACCTGTTC	4525	2163	19	2035	182	126
MIR-212-X	ID_228	12	0.00	6.40	2.53	0.45	2.33	23	ACCTTGGCTCTAGACTGCTTACT	4451	282	36	4080	47	6
MIR-1788-Y	ID_229	16	0.00	5.64	3.80	-0.58	-2.08	22	CAGGCAGCTAAAGCAAGTCTGT	4256	924	49	3276	3	4
MIR-72-X	ID_230	8	0.00	-0.92	-1.34	-2.08	-0.16	22	TGGCAAGATGTTGGCATAGCTG	4161	890	1658	1180	385	48
MIR-193-Y	ID_231	17	0.00	4.62	4.72	1.52	2.64	22	AACTGGCCCGCAAAGTCCCGCT	4083	2035	57	1879	92	20
MIR-203-Y	ID_232	0	0.00	0.17	-1.18	-3.13	-6.72	23	TGAAATGTTCAGGACCACTTGAA	3812	730	1219	1843	3	17
MIR-20-X	ID_233	12	0.00	1.17	0.77	0.33	0.37	23	CAAAGTGCTCACAGTGCAAGTAG	3689	1249	541	1635	181	83
MIR-20-Y	ID_234	0	0.00	-1.82	-3.09	-4.25	-3.96	23	ACTGCAATGTGAGCACTTCAAGT	3657	373	2342	888	39	15
MIR-7977-X	ID_235	1	0.00	-0.60	-4.70	1.46	0.21	18	TTCCCGGCCAATGCACCA	3598	73	1397	1240	420	468
MIR-22-Y	ID_236	19	0.00	-0.34	0.56	1.53	2.37	23	CAAGCTGCCAGCTGAAGAACTGT	3559	1237	618	656	830	218
MIR-206-Y	ID_237	12	0.00	4.17	0.41	-2.39	-2.48	24	TGGAATGTAAGGAAGTGTGTGGTT	3488	233	129	3117	6	3
MIR-221-X	ID_238	12	0.00	1.17	-0.00	-0.75	-0.56	23	ACCTGGCATACAATGTAGATTTC	3332	802	592	1791	104	43
MIR-200-X	ID_239	7	0.00	0.52	-3.09	-2.03	-2.43	22	CATCTTACAAGGCAGTTTTGGA	3284	166	1040	1997	50	31
MIR-148-Y	ID_240	18	0.00	1.19	2.41	2.46	2.31	23	TCAGTGCATTACAGAACTTTGAA	3240	1767	245	750	314	164
MIR-153-X	ID_241	0	0.00	0.24	-2.64	-3.04	-4.54	23	GTCATTTTTGTGATGTTGCAGCT	3048	235	1078	1707	12	16
MIR-218-X	ID_242	12	0.00	4.67	2.96	2.17	1.42	23	TTGTGCTTGATCTAACCATGCAA	2910	655	62	2116	43	34
MIR-19-X	ID_243	0	0.00	-0.34	-2.38	-2.21	-3.12	22	GCTAGTTTTGCATAGTTGCACT	2796	307	1176	1247	35	31
MIR-210-Z	ID_244	18	0.00	1.44	4.45	3.13	3.59	23	CTGTGCGTGTGACAGCGGCTAAT	2725	2099	71	258	221	76
MIR-34-Y	ID_245	19	0.00	-0.01	0.77	2.88	4.93	22	AATCACTAACCTCACTACCAGG	2489	427	185	246	1465	166
MIR-2779-X	ID_246	14	0.00	1.24	0.13	1.99	0.84	22	TCGTATCCGGCTCGAAGGACCA	2474	556	374	1190	173	181
MIR-107-Y	ID_247	18	0.00	3.18	3.29	3.49	2.57	23	AGCAGCATTGTACAGGGCTTTCT	2436	1104	83	1007	128	114
MIR-128-Y	ID_248	19	0.00	1.47	0.97	2.07	2.44	23	TCACAGTGAACCGGTCTCTTTTT	2408	687	259	964	365	133
MIR-144-X	ID_249	18	0.00	3.22	6.41	6.15	3.29	21	GGATATCATCGTATACTGTAT	2375	1956	17	212	43	147
MIR-1260-X	ID_250	1	0.00	-0.30	-2.86	1.32	0.52	18	ATCCCACCGCTGCCACCA	2266	143	767	836	286	234
MIR-24-Y	ID_251	18	0.00	5.00	5.79	5.12	4.99	23	TGGCTCAGTTCAGCAGGAACCGA	2233	1272	17	732	140	72
MIR-29-Y	ID_252	19	0.00	0.33	2.28	2.80	3.45	23	TAGCACCATATGAAATCGGTTAA	2149	1093	166	280	469	141
MIR-100-Y	ID_253	18	0.00	4.31	4.58	5.29	5.14	22	CAAGCTCGTGTCTATAGGTATG	2143	940	29	771	265	138
MIR-1388-X	ID_254	19	0.00	1.34	5.62	6.03	6.12	22	AGGACTGTCCAACCTGAGAATG	2136	1467	22	75	397	175
MIR-26-Y	ID_255	14	0.00	1.36	-0.81	0.46	-0.30	22	CCTATTCGGGATGACTTGGTTC	2103	290	376	1295	79	63
MIR-128-X	ID_256	12	0.00	3.25	0.27	0.60	0.17	23	CGGGGCCGTGTCACTGTATGAGA	2065	212	130	1661	38	24
MIR-133-X	ID_257	0	0.00	0.78	-5.88	-12.88	-12.88	22	GCTGGTCAAATGGAACCAAGTC	2022	14	607	1401	0	0
MIR-9277-Y	ID_258	2	0.00	-1.45	-3.92	1.76	-0.44	18	ATCCTGCCGACTACGCCA	1981	81	907	446	173	374
MIR-2188-Y	ID_259	18	0.00	5.48	6.07	5.68	3.92	22	GCTGTGTGAGGTTGGACCTATC	1944	1091	12	719	47	75
MIR-21-Y	ID_260	3	0.00	-2.53	-0.61	-2.64	-2.96	22	CGACAACAGTCTGTAGGCTGTC	1893	773	871	203	29	17
MIR-301-X	ID_261	0	0.00	0.48	-4.05	-4.28	-4.78	22	GCTTTGACGATGTTGCACTACT	1885	52	636	1187	6	4
MIR-219-Y	ID_262	0	0.00	0.75	-6.26	-6.10	-6.19	22	AGAATTGTGCCTGGACATCTGT	1847	10	564	1270	2	1
MIR-1338-X	ID_263	19	0.00	1.59	5.66	6.11	6.17	22	AGGACTGTCCAACCTGAGAATG	1810	1230	18	73	337	152
MIR-193-X	ID_264	17	0.00	3.22	2.32	1.63	2.33	21	CGGGACTTTGGGGGCAAGATG	1800	556	82	1024	107	31
MIR-7-X	ID_265	13	0.00	3.60	-0.76	0.02	3.89	25	TGGAAGACTAGTGATTTTGTTGTGT	1787	65	81	1320	311	10
MIR-219-X	ID_266	0	0.00	1.37	-2.89	-5.50	-12.17	23	TGATTGTCCAAACGCAATTCTTG	1726	68	371	1286	0	1
MIR-130-Y	ID_267	8	0.00	-0.30	-0.46	-1.75	-0.97	23	CAGTGCAATATTAAAAGGGCACC	1697	514	523	572	69	19
MIR-5100-Y	ID_268	2	0.00	-2.04	-3.88	1.71	-0.33	18	ATCCCAGCGGTGCCTCCA	1696	77	838	274	173	334
MIR-7552-X	ID_269	14	0.00	5.09	1.97	3.98	2.22	22	TTACAATTAAAGGATATTTCTT	1602	154	29	1328	35	56
MIR-429-Y	ID_270	16	0.00	2.24	1.36	0.69	-0.07	22	TAATACTGCCTGGTAATGCCAT	1600	495	142	900	35	28
MIR-27-X	ID_271	18	0.00	3.70	3.56	3.04	2.79	24	AGGACTTAGCTCACTCTGTGAACA	1597	686	43	748	77	43
MIR-3968-Y	ID_272	2	0.00	-1.96	-2.59	1.06	-0.03	21	CGAATCCCACTTCTGACACCA	1562	169	752	259	191	191
MIR-221-Z	ID_273	19	0.00	2.94	5.00	4.99	5.05	22	AGCTACATTGTCTGCTGGGTTA	1545	999	23	237	197	89
MIR-29-X	ID_274	19	0.00	3.20	3.04	4.13	3.91	23	ACCGATTTCTTTTGGTGTTCAGA	1404	512	46	569	179	98
MIR-205-X	ID_275	12	0.00	2.86	0.15	-2.76	-2.04	24	TCCTTCATTCCACCGGAGTCTGTT	1370	167	111	1083	7	2
MIR-25-Y	ID_276	19	0.00	0.76	1.66	1.91	2.09	24	CATTGCACTTGTCTCGGTCTGATT	1368	641	150	342	166	69
MIR-455-X	ID_277	17	0.00	4.33	2.72	0.91	1.99	22	TATGTGCCCTTGGACTGCATTG	1335	313	35	943	36	8
MIR-126-X	ID_278	18	0.00	2.62	5.04	4.57	4.61	22	TCATTATTACTTTTGGTACGCG	1325	937	21	173	133	61
MIR-429-X	ID_279	0	0.00	0.92	-2.40	-2.56	-4.45	21	GTCTTACCAGACACGGTTAGA	1293	87	338	857	4	7
MIR-733-X	ID_280	15	0.00	2.11	-0.78	3.55	1.82	22	CGCGTTGGTTTAGCTCAGTGGT	1272	101	128	743	117	183
MIR-130-X	ID_281	14	0.00	0.95	-0.30	0.43	-0.76	22	GCCCTTTTTCTGTTGTACTACC	1250	275	249	647	38	41
MIR-146-Y	ID_282	19	0.00	4.93	8.26	8.44	8.84	23	ATCTATGGGCTCAGTTCTTCTGT	1236	830	2	82	237	85
MIR-723-Y	ID_283	8	0.00	4.69	-2.07	-8.72	-3.14	22	AGACATCAGAAAAATCTGTGCT	1227	11	34	1181	1	0
MIR-722-Y	ID_284	18	0.00	2.46	5.16	6.64	2.50	22	TTTTGCAGAAACGTTTCAGATA	1202	827	17	126	25	207
MIR-2187-X	ID_285	19	0.00	2.88	2.31	3.64	3.93	23	TTAATTAGTATAGCCTGTTTTAG	1201	350	52	515	205	79
MIR-101-X	ID_286	18	0.00	2.60	4.04	3.97	2.18	23	TCAGTTATCATAGTGCTGATGCT	1174	758	34	277	40	65
MIR-196-X	ID_287	17	0.00	2.23	2.46	0.79	2.14	24	TAGGTAGTTTCAAGTTGTTGGGCA	1142	528	71	447	81	15
MIR-6412-Y	ID_288	2	0.00	-1.71	-3.66	1.76	-0.87	18	AACCATCCTCTGCTACCA	1124	58	542	223	77	224
MIR-135-Y	ID_289	12	0.00	3.90	-2.62	-1.02	-1.70	21	TATAGGGATGGAAGCCATGCA	1068	11	50	1000	4	3
MIR-18-Y	ID_290	0	0.00	-1.17	-4.76	-5.28	-5.79	23	CTGCCCTAAGTGCTCCTTCTGGC	1057	32	638	382	3	2
MIR-460-X	ID_291	18	0.00	12.49	11.78	11.13	10.04	23	CCTGCATTGTACACACTGTGTGA	1052	384	0	624	22	22
MIR-520-Y	ID_292	0	0.00	-6.17	-13.62	-13.62	-13.62	19	AAAGTGCTTCTCTTTGGGG	1037	0	1018	19	0	0
MIR-457-Y	ID_293	0	0.00	-2.43	-2.86	-3.78	-2.75	21	CAGTATTGTTGTTCTGCTGTA	1003	126	676	169	26	6
MIR-455-Y	ID_294	18	0.00	3.68	4.11	4.04	3.91	22	ATGCAGTCCATGGGCATATACT	998	491	21	362	82	42
MIR-122-Y	ID_295	18	0.00	7.37	8.83	10.21	2.95	22	AACGCCATTATCACACTAAATA	988	618	1	222	2	145
MIR-363-X	ID_296	0	0.00	-1.33	-4.63	-6.16	-6.24	23	CGGGTGGATGACCCTGCAATTTT	932	32	585	312	2	1
MIR-3570-X	ID_297	1	0.00	-4.46	-13.31	-6.64	-4.73	22	TACAGTCAACGGTCGATGGTTT	879	0	820	50	8	1
MIR-103-Y	ID_298	17	0.00	3.22	2.53	2.07	2.44	25	AGCAGCATTGTACAGGGCTATGATT	860	290	37	462	52	19
MIR-214-X	ID_299	18	0.00	7.97	8.38	7.28	7.47	22	TGCCTGTCTACACTTGCTGTGA	855	452	1	337	46	19
MIR-144-Y	ID_300	18	0.00	3.13	7.11	6.65	1.53	23	TACAGTATAGATGATGTACTATT	851	748	4	47	3	49
MIR-143-X	ID_301	18	0.00	7.11	8.76	7.20	7.67	22	GGTGCAGTGCTGCATCTCTGGA	846	589	1	185	53	18
MIR-129-Y	ID_302	12	0.00	6.43	1.28	0.23	0.72	22	AAGCCCTTACCCCAAAAAGCAT	844	23	7	810	3	1
MIR-138-X	ID_303	12	0.00	5.55	3.86	0.71	1.43	24	AGCTGGTGTTGTGAATCAGGCCGT	843	197	10	627	7	2
MIR-140-X	ID_304	17	0.00	4.96	3.71	2.92	3.00	24	CAGTGGTTTTACCCTATGGTAGGA	825	231	13	542	27	12
MIR-194-Y	ID_305	16	0.00	7.94	5.85	2.04	-4.63	22	CCAGTGGAGGAGCTGTTACCTG	819	156	2	660	0	1
MIR-153-Y	ID_306	12	0.00	3.63	0.40	0.92	0.47	23	TTGCATAGTCACAAAAGTGATCT	779	70	39	647	14	9
MIR-99-Y	ID_307	18	0.00	3.62	5.22	5.26	4.51	21	CAAGCTCGTTTCTATGGGTCT	708	455	9	149	53	42
MIR-192-Z	ID_308	16	0.00	3.56	1.28	1.27	-8.72	24	CCTGTCAGTTCTGTAGGCCACTGA	696	112	34	540	0	10
MIR-24-X	ID_309	18	0.00	4.92	5.26	4.81	2.95	22	TGCCTACTGAGCTGATAACAGT	693	364	7	284	14	24
MIR-217-X	ID_310	18	0.00	4.16	5.04	4.99	1.58	25	TACTGCATCAGGAACTGATTGGATT	669	402	9	216	7	35
MIR-375-Y	ID_311	18	0.00	1.48	2.66	1.87	0.20	23	TTTGTTCGTTCGGCTCGCGTTTT	661	403	47	176	14	21
MIR-23-X	ID_312	15	0.00	1.54	0.53	1.48	1.54	22	TGGGTTCCTGGCGTGCTGATTT	652	160	82	320	62	28
MIR-106-X	ID_313	13	0.00	1.32	0.89	0.77	1.72	23	TAAAGTGCTTATAGTGCAGGTGA	650	206	82	275	70	17
MIR-7147-X	ID_314	17	0.00	2.09	1.97	0.95	0.86	22	TGTACCATGCTGGTAGCCAGTA	649	271	51	291	24	12
MIR-338-Y	ID_315	18	0.00	4.94	6.17	5.89	5.44	24	TCCAGCATCAGTGATTTTGTTGCA	633	390	4	165	45	29
MIR-735-Y	ID_316	18	0.00	2.36	5.51	4.62	4.59	20	CCCACCGCTGAACTTGACTA	632	495	8	55	50	24
MIR-212-Y	ID_317	16	0.00	5.83	-0.44	1.04	-6.63	23	TAACAGTCTACAGTCATGGCTAC	630	8	8	612	0	2
MIR-4448-Y	ID_318	9	0.00	-0.91	-1.46	3.37	1.88	18	GGCTCGTTCGTCTAGGGG	602	67	136	97	130	172
BANTAM-Y	ID_319	1	0.00	-4.91	-7.57	-5.09	-4.86	23	TGAGATCATTGTGAAAGCTGATT	596	4	560	25	5	2
MIR-363-Y	ID_320	7	0.00	-0.14	-1.74	-0.59	-1.44	23	AATTGCACGGTATCCATCTGTTT	587	85	210	255	20	17
MIR-210-X	ID_321	19	0.00	-0.49	2.68	2.74	2.90	23	AGCCACTGACTAACGCACATTGA	576	374	43	41	83	35
MIR-2192-Y	ID_322	8	0.00	1.66	0.45	-3.25	-1.53	22	TGGAGGTGAATGGTGACTGAGA	562	144	78	332	7	1
MIR-141-X	ID_323	12	0.00	2.27	-2.50	-3.11	-2.62	22	CATCTTACCTGGCAGTGCTTGA	552	17	71	460	3	1
LIN-4-X	ID_324	18	0.00	6.09	6.29	8.30	6.99	21	TCCCTGAGACTTAACTTGTGA	540	212	2	183	66	77
MIR-17-Y	ID_325	0	0.00	-1.59	-3.85	-4.38	-3.30	23	CTGCAGTGAAGGCACTTCAAGCT	536	32	341	152	9	2
MIR-8-Y	ID_326	8	0.00	-3.52	-4.82	-12.34	-4.44	24	TAATACTGTCAGGTAAAGATGTCT	492	20	418	49	5	0
MIR-184-Y	ID_327	0	0.00	0.47	-1.84	-2.61	-5.28	24	TGGACGGAGAACTGATAAGGGCCA	490	57	150	279	1	3
MIR-7149-X	ID_328	12	0.00	2.22	-3.88	-2.99	-2.49	21	TGTGAATCCTGCACTGGAAGA	482	6	65	407	3	1
MIR-137-Y	ID_329	12	0.00	2.69	-0.99	0.16	-1.93	25	TTATTGCTTAAGAATACGCGTAGTT	464	30	44	381	3	6
MIR-7552-Y	ID_330	12	0.00	2.60	-0.98	-2.46	-0.22	22	AAATATCTCTTAATTGTTTGGT	454	31	45	367	10	1
MIR-735-X	ID_331	19	0.00	1.01	0.76	1.81	1.49	20	GGCTGGTCCGAAGGCGGTGG	451	145	63	170	46	27
MIR-723-X	ID_332	12	0.00	7.28	-1.44	-4.63	-4.63	22	GACAGTTTTGAATGATGTTACT	420	1	2	417	0	0
MIR-276-Y	ID_333	8	0.00	-5.25	-7.07	-12.26	-5.68	22	TAGGAACTTCATACCGTGCTCT	416	4	396	14	2	0
MIR-2187-Y	ID_334	19	0.00	2.54	2.63	3.32	3.20	22	TTTACAGGCTATGCTAATCTAT	375	151	18	141	43	22
MIR-451-Y	ID_335	19	0.00	1.57	7.53	8.49	8.18	21	TTTAGTAATGGTAAGGGTTCT	375	251	1	4	75	44
MIR-725-Y	ID_336	1	0.00	-1.13	-3.25	-0.53	-1.09	24	TTCAGTCATTGTTTCTAGTAGTTT	371	27	189	116	23	16
MIR-459-Y	ID_337	12	0.00	7.09	-1.44	-4.63	-4.63	23	CAGGGAATCTCTGTTACTGGGGA	369	1	2	366	0	0
MIR-190-Y	ID_338	12	0.00	8.03	2.15	-3.63	-3.63	22	ACTAAATATCAGACATATTCCT	359	6	1	352	0	0
MIR-79-X	ID_339	15	0.00	7.02	-4.63	3.04	2.53	22	CTTTTGGTTATCTAGCTGTATG	356	0	2	349	3	2
MIR-7553-X	ID_340	12	0.00	6.44	-1.02	1.45	-5.22	22	TGACGTCATTAGCGACCCGACC	356	2	3	350	0	1
MIR-736-Y	ID_341	0	0.00	4.50	-1.31	-7.09	-7.09	22	GTAAGACGAACAAAAAGTTTTT	352	6	11	335	0	0
MIR-93-X	ID_342	19	0.00	0.22	0.23	1.01	1.36	23	CAAAGTGCTGTTCGTGCAGGTAG	350	110	69	108	46	17
MIR-726-Y	ID_343	12	0.00	5.35	3.02	2.71	2.63	22	TTCACTACTAGCAGAACTCGAT	345	55	5	273	8	4
MIR-182-X	ID_344	12	0.00	5.15	-3.25	-6.44	-6.44	26	TTTGGCAATGGTAGAACTCACACTGT	342	1	7	334	0	0
MIR-98-X	ID_345	19	0.00	1.16	4.38	4.87	5.63	20	TGAGGTAGTAGGTTGTATTT	341	198	7	21	90	25
MIR-1-Z	ID_346	17	0.00	11.37	8.48	6.67	5.58	23	CTGGAATGTAAAGAAGTATGTAT	328	39	0	287	1	1
MIR-17-X	ID_347	17	0.00	1.71	1.29	1.18	1.84	24	CAAAGTGCTTACAGTGCAGGTAAA	287	96	29	127	27	8
MIR-18-X	ID_348	12	0.00	1.64	0.12	-1.29	-0.57	22	TCAGGTGCATCTTGTGTAGTTA	275	59	40	167	7	2
MIR-183-X	ID_349	12	0.00	6.63	-1.44	2.04	1.95	24	ATGGCACTGGTAGAATTCACTGTT	272	1	2	266	2	1
MIR-218-Y	ID_350	8	0.00	1.52	0.13	-8.99	-1.83	22	CATGGTTCTGTCAAGCACCAGG	263	61	41	158	3	0
MIR-133-Z	ID_351	17	0.00	11.03	8.15	0.00	7.17	24	TTGGTCCCCTTCAACCAGCTGTAA	261	31	0	227	3	0
MIR-2-Y	ID_352	1	0.00	-5.02	-8.35	-3.88	-4.38	21	TATCACAGCCAGCTTTGATGA	257	1	241	10	3	2
MIR-466-X	ID_353	9	0.00	-1.07	-3.32	1.93	-0.10	21	TGTGTGTGTGTGTGTGTGTCT	256	14	103	66	25	48
MIR-96-X	ID_354	12	0.00	5.85	-1.02	2.45	0.36	22	TTTGGCACTAGCACATTTTGCT	241	2	3	233	1	2
MIR-16-Y	ID_355	6	0.00	-0.95	0.45	0.69	0.95	23	TCCAATATTGCTCGTGCTGCTGT	238	104	56	39	28	11
MIR-13-Y	ID_356	1	0.00	-4.73	-11.39	-3.73	-5.81	23	TATCACAGCCATTTTGACGAGTT	231	0	217	11	1	2
MIR-107-X	ID_357	18	0.00	4.70	5.20	7.04	4.75	23	AGCTTCTTTACAGTGTTGTCTTT	218	100	2	70	14	32
MIR-1357-X	ID_358	15	0.00	0.93	0.02	3.26	2.30	19	ATTATGAGATCTGAGGGTC	214	40	29	74	37	34
MIR-4286-Z	ID_359	7	0.00	0.48	-2.27	-0.16	-1.73	18	ACCCCACTCCTGGTACCA	214	18	64	120	5	7
MIR-275-Y	ID_360	0	0.00	-5.49	-8.09	-11.28	-11.28	21	TCAGGTACCTGAAGTAGCGCG	208	1	201	6	0	0
MIR-2779-Y	ID_361	9	0.00	-0.10	-1.39	1.98	0.84	18	TCCGGCTCGAAGGACCAA	208	29	56	70	26	27
MIR-459-X	ID_362	12	0.00	7.21	1.56	-3.63	-3.63	24	CCAGTAACAAGGATTCATCCTGTT	204	4	1	199	0	0
MIR-750-Y	ID_363	1	0.00	-6.86	-7.87	-0.94	-1.79	23	CCAGATCTAACTCTTCCATGCGA	200	1	173	2	13	11
MIR-728-Y	ID_364	14	0.00	3.59	2.08	3.21	1.27	22	ATACTAAGTATACTACGTTTTC	197	46	8	129	5	9
MIR-187-Y	ID_365	18	0.00	4.60	4.42	3.04	1.95	23	TCGTGTCTTGTGTTGCAGCCACA	194	87	3	98	3	3
MIR-129-X	ID_366	8	0.00	4.21	-0.25	-6.44	0.72	23	CTTTTTGCGGTCTGGGCTTGCAA	192	8	7	174	3	0
MIR-3120-Y	ID_367	18	0.00	3.28	4.55	2.04	1.95	22	CACAGCAAGTGTAGACAGGCAG	189	127	4	52	4	2
MIR-33-Y	ID_368	7	0.00	-0.16	-1.54	0.83	-0.96	21	CAATGTTCCTGCAGTGCAATA	181	28	60	72	8	13
MIR-206-X	ID_369	0	0.00	0.23	-3.90	-9.68	-9.68	23	ACATGCTTCCTTATATGCCCATA	176	6	66	104	0	0
MIR-365-Y	ID_370	18	0.00	1.73	3.08	2.87	2.68	22	TAATGCCCCTAAAAATCCTTTA	175	103	9	40	15	8
MIR-192-Y	ID_371	16	0.00	5.62	3.73	3.04	-4.63	25	CCTGTCAGTTCTGTAGGCCACTGTT	172	36	2	132	0	2
MIR-205-Y	ID_372	8	0.00	-2.59	-6.52	-10.71	-5.13	23	GATTTCAGTGGTGTGAAGTGTAA	168	2	135	30	1	0
MIR-3150-X	ID_373	13	0.00	-0.42	-2.76	-5.96	6.84	18	CTCGCGGATCCCCCCAGC	160	1	5	5	149	0
MIR-14-Y	ID_374	0	0.00	-4.87	-7.69	-10.88	-10.88	22	TCAGTCTTTTTCTCTCTCCTAT	160	1	152	7	0	0
MIR-499-X	ID_375	14	0.00	5.64	2.56	4.04	1.95	23	CTTAAGACTTGCAGTGATGTTTA	158	16	2	134	2	4
MIR-7146-X	ID_376	1	0.00	-1.56	-3.20	-3.42	-1.19	22	GTTACCATTGACTTCCATAGTA	152	13	88	40	10	1
MIR-127-Y	ID_377	1	0.00	-2.43	-9.63	0.94	1.75	22	TCGGATCCGTCTGAGCTTGGCT	151	0	64	16	56	15
MIR-489-Y	ID_378	17	0.00	5.25	6.10	-3.63	3.53	24	TGACATCATATGTACGGCTGCTTT	148	93	1	51	3	0
MIR-1306-X	ID_379	0	0.00	-0.78	-2.30	-3.07	-2.16	22	CCACCTCCCCTGCAAACGTCCA	147	19	69	54	4	1
MIR-724-X	ID_380	15	0.00	3.64	-0.25	1.81	1.46	23	CTTAAAGGGAATTTGCGACTGTT	140	8	7	117	5	3
MIR-458-X	ID_381	18	0.00	8.53	9.73	6.67	7.17	22	AGTACCATTCAAAGAGCTATGA	137	93	0	40	3	1
MIR-3618-X	ID_382	7	0.00	-0.81	-1.89	-0.55	-2.37	21	TGATTTCCAATAATTGAGACA	136	22	60	46	3	5
MIR-7133-Y	ID_383	18	0.00	0.25	4.01	3.04	1.63	23	TAGTTTGATTCATAGCACAAGAT	131	109	5	8	4	5
MIR-155-X	ID_384	19	0.00	0.27	1.97	2.50	2.15	24	TTAATGCTAATCGTGATAGGGGTA	127	69	13	21	15	9
MIR-96-Y	ID_385	7	0.00	3.10	-6.96	-0.29	-6.96	22	CAATTATGTGTAGTGCCAATAT	126	0	10	115	0	1
MIR-1-X	ID_386	14	0.00	9.89	7.36	8.67	0.00	23	ACATACTTCTTTATATGCCCATA	125	18	0	103	0	4
MIR-252-X	ID_387	1	0.00	-5.30	-10.50	-10.50	-3.34	21	CTAAGTACTAGTGCCGCAGGA	124	0	117	4	3	0
MIR-279-Y	ID_388	1	0.00	-4.04	-6.22	-3.75	-3.83	21	TGACTAGATCGAACATTCGGA	124	2	110	9	2	1
MIR-137-X	ID_389	0	0.00	0.85	-5.61	-8.80	-8.80	24	ACGGGTATTCTTGGGTGGATAATC	124	1	36	87	0	0
MIR-139-Y	ID_390	12	0.00	3.02	0.20	0.87	-1.22	23	TGGGGAGGCAGCGCTGTGGGAAT	124	14	9	98	1	2
MIR-6720-X	ID_391	13	0.00	3.21	0.00	0.00	12.49	19	CCCTGGAAGGCGCCGCGGT	121	0	0	1	120	0
MIR-1788-X	ID_392	16	0.00	6.34	2.88	-3.63	-3.63	22	GGCTTGTTTTAAGTTGCCTGCG	120	10	1	109	0	0
MIR-223-X	ID_393	18	0.00	1.90	3.95	2.62	2.75	22	GAGTATTTGACAGACTGTGGTT	118	84	4	20	7	3
MIR-25-X	ID_394	0	0.00	-1.46	-6.72	-9.92	-9.92	23	AGGCGGAGACTTGGGCAGTTGCC	117	1	78	38	0	0
MIR-317-Y	ID_395	7	0.00	-5.21	-7.22	-3.75	-10.41	21	TGAACACAGCTGGTGGTATCT	116	1	110	4	0	1
MIR-138-Y	ID_396	16	0.00	4.65	1.56	-5.22	-5.22	22	GCTATTTCACAACACCAGGGTT	116	12	3	101	0	0
MIR-497-X	ID_397	15	0.00	0.27	-0.33	0.33	1.05	22	CAGCAGCACACCATGGTTTGTA	114	28	26	42	14	4
MIR-574-X	ID_398	9	0.00	-1.38	-2.16	2.69	1.43	19	TTCTGTGTGTGAGTGTGTG	109	10	33	17	23	26
MIR-204-Y	ID_399	12	0.00	2.29	-0.32	-0.55	-0.05	21	GCTGGGACAGCAAAGGGAGGT	108	13	12	79	3	1
MIR-3963-X	ID_400	1	0.00	-1.62	-4.44	1.84	0.27	19	CGTATCCCACTTCTGACAC	108	3	48	21	15	21
MIR-200-Z	ID_401	18	0.00	1.67	1.46	1.16	1.07	22	TAATACTGTTTGGTAATGATGA	108	41	11	47	6	3
MIR-5119-Y	ID_402	1	0.00	0.03	-3.69	0.11	-0.49	19	CTCATCACATCCTGGGGCT	106	4	38	52	7	5
MIR-191-X	ID_403	1	0.00	-3.81	-10.19	-3.52	-4.61	22	CAACGGAATCCCAAAAGCAGCT	105	0	94	9	1	1
MIR-3618-Y	ID_404	0	0.00	-0.78	-4.22	-9.41	-9.41	20	TGTCTTCATTAATGAAAAGA	102	4	55	43	0	0
MIR-235-Y	ID_405	12	0.00	2.82	-0.12	1.04	0.95	22	TATTGCACTCGTCCCGGCCTAA	100	10	8	76	4	2
MIR-4443-X	ID_406	9	0.00	1.26	0.85	4.72	1.58	18	TGGAGGCGTGGGTTTTTT	96	22	9	29	7	29
MIR-6240-X	ID_407	1	0.00	0.06	-1.76	0.71	5.95	18	GTGAAGGCCCGCGGCGGG	95	2	5	7	80	1
MIR-499-Y	ID_408	8	0.00	2.50	-0.95	-6.96	-1.37	23	AACATCACTTTAAGTCTGTGCTA	94	7	10	76	1	0
MIR-727-Y	ID_409	18	0.00	3.10	2.61	2.62	2.95	22	GTTGAGGCGAGTTGAAGACTAT	94	33	4	46	8	3
MIR-378-Y	ID_410	1	0.00	-3.23	-8.76	0.91	2.21	22	ACTGGACTTGGAGTCAGAAGGC	90	0	35	5	42	8
MIR-281-X	ID_411	0	0.00	-5.28	-10.08	-10.08	-10.08	22	AAGAGAGCTATCCGTCGACAGT	90	0	87	3	0	0
MIR-730-X	ID_412	16	0.00	2.07	1.61	1.04	-0.05	24	TCCTCATTGTGCATGCTGTGTGTT	90	33	8	45	2	2
MIR-365-X	ID_413	15	0.00	4.03	0.98	2.45	2.95	23	AGGGACTTTTGGGGGCACTTGTG	85	8	3	66	6	2
MIR-182-Y	ID_414	12	0.00	5.95	-3.63	-3.63	-3.63	20	AGGTTCTAGACTTGCCAACT	84	0	1	83	0	0
MIR-1290-Y	ID_415	1	0.00	-1.46	-5.72	0.56	0.36	20	ATTGATTTTTGGATCAGGGA	79	1	39	19	13	7
LET-7-Z	ID_416	19	0.00	2.57	5.11	6.36	5.65	22	TGAGGAAGTTGTTTGTACAGTT	79	47	1	8	13	10
MIR-6651-X	ID_417	1	0.00	-1.06	-1.79	1.04	0.84	20	ACCAGGTCGTCTAAGGAGGG	77	11	28	18	13	7
MIR-5991-Y	ID_418	19	0.00	3.21	8.48	9.48	10.49	19	TGAGGTAGTAGGTGTGGTT	77	39	0	1	30	7
MIR-338-X	ID_419	12	0.00	5.72	1.15	3.03	1.95	25	AACAATATCCTGGTGCTGCCTGAGT	77	3	1	71	1	1
MIR-729-Y	ID_420	0	0.00	3.10	-3.02	-6.22	-6.22	23	ATGGGTATGATACGACCTGGGTA	76	1	6	69	0	0
MIR-136-X	ID_421	1	0.00	-3.23	-9.25	-0.99	0.33	23	ACTCCATTTGTTTTGATGATGGA	75	0	49	7	16	3
MIR-424-X	ID_422	1	0.00	-2.49	-9.16	-0.90	0.12	21	CAGCAGCAATTCATGTTTTGA	73	0	46	11	13	3
MIR-7975-Y	ID_423	1	0.00	-2.08	-4.80	-0.74	-0.24	19	GATCCTGGTCACGGCACCA	68	2	41	13	9	3
MIR-195-X	ID_424	1	0.00	-1.25	-0.71	-0.49	0.75	22	TAGCAGCACAGAAATATTGGCA	67	19	23	13	10	2
MIR-277-Y	ID_425	0	0.00	-5.45	-9.66	-9.66	-9.66	21	TAAATGCACTATCTGGTACGA	67	0	65	2	0	0
MIR-738-X	ID_426	1	0.00	-0.71	-2.94	-1.05	2.67	18	TACGGCCCGCGTCGGACC	63	3	17	14	28	1
MIR-722-X	ID_427	9	0.00	1.50	1.88	4.30	0.63	20	TTTGAAGCGTTTTAGCCAAA	63	25	5	19	2	12
MIR-4792-X	ID_428	1	0.00	-2.23	-4.83	-1.36	-1.86	19	CGGTGAGCTCTCGCTGGCC	61	2	42	12	3	2
MIR-263-X	ID_429	7	0.00	-3.32	-9.33	-1.67	-9.33	23	AATGGCACTAGAAGAATTCACGG	61	0	52	7	0	2
MIR-139-X	ID_430	8	0.00	3.16	2.30	-5.22	1.36	23	TCTACAGTGCATGTGTCTCCAGG	61	20	3	36	2	0
MIR-381-Y	ID_431	19	0.00	-5.63	-5.63	4.84	5.34	22	TATACAAGGGCAAGCTCTCTGT	60	0	4	0	42	14
MIR-451-Z	ID_432	16	0.00	2.74	5.11	-3.63	-3.63	25	AAACCGTTACCATTACTGAGTTTAG	57	47	1	9	0	0
MIR-2137-Y	ID_433	1	0.00	-1.34	-5.44	-0.96	-1.47	20	GCCGGCGGGAGCCCCGGGGA	55	1	32	17	3	2
MIR-970-Y	ID_434	0	0.00	-5.15	-9.36	-9.36	-9.36	21	TCATAAGACACACGCGGCTGT	55	0	53	2	0	0
MIR-3966-X	ID_435	19	0.00	1.75	3.20	4.62	4.53	23	AGCTGCCAGCTGAAGAACTGTTT	54	25	2	9	12	6
MIR-196-Z	ID_436	16	0.00	3.58	2.88	-4.63	-4.63	23	TAGGTAGTTTTATGTTGTTGGGT	54	20	2	32	0	0
MIR-203-X	ID_437	0	0.00	-1.03	-5.44	-8.63	-8.63	22	AGTGGTTCTCAACAGTTCAACT	54	1	32	21	0	0
MIR-185-X	ID_438	7	0.00	-1.87	-8.88	-2.21	-8.88	22	TGGAGAGAAAGGCAGTTCCTGA	53	0	38	14	0	1
MIR-1246-X	ID_439	1	0.00	-0.34	-2.94	0.95	1.03	20	AAATTGATTTTTGGATCAGG	51	3	17	18	9	4
MIR-132-Y	ID_440	8	0.00	3.62	1.73	-4.63	3.53	24	TAACAGTCTACAGCCATGGTCGAA	50	9	2	33	6	0
MIR-352-Y	ID_441	19	0.00	3.21	8.19	8.99	9.04	20	TGAGTAGTAGGTTGTATAGT	49	32	0	1	11	5
MIR-466-Y	ID_442	7	0.00	-0.59	-2.37	1.37	-7.88	22	TACATACATACATACACGCGCA	47	5	19	17	0	6
MIR-551-X	ID_443	7	0.00	0.28	-2.44	-0.96	-7.63	23	GAAACCAAGTGTGGGTGTGGCCT	47	4	16	26	0	1
MIR-2887-X	ID_444	7	0.00	-0.76	-8.22	-0.55	-2.64	19	GGGACCGGGGTCCGGTGCG	46	0	24	19	1	2
MIR-183-Y	ID_445	13	0.00	4.57	-3.63	-3.63	5.65	23	TGAATTACCAAAGGGCCATAACT	46	0	1	32	13	0
MIR-4510-X	ID_446	19	0.00	5.53	8.15	7.67	8.58	22	TGAGGGAGTAGGTTGTATGGTT	46	31	0	5	8	2
MIR-281-Y	ID_447	1	0.00	-3.63	-8.84	-1.17	-2.26	22	CTGTCATGGAGTTGCTCTCTTT	45	0	37	4	2	2
MIR-6-Y	ID_448	0	0.00	-1.04	-5.14	-8.33	-8.33	22	TATCACAGTGGCTGTTCTTTTT	44	1	26	17	0	0
MIR-1623-X	ID_449	17	0.00	7.79	7.19	0.00	7.58	18	CAGGCACAGACAGGCAGT	44	16	0	24	4	0
MIR-425-X	ID_450	7	0.00	-1.92	-8.59	-1.92	-8.59	23	AATGACACGATCACTCCCGTTGA	43	0	31	11	0	1
MIR-6134-Y	ID_451	19	0.00	3.21	7.95	9.25	8.75	19	TGAGGTAGTAGGTTGTAGT	43	27	0	1	9	6
MIR-286-Y	ID_452	0	0.00	-0.58	-2.76	-7.96	-7.96	23	TGACTAGACCGAACACTCGTGCT	42	4	20	18	0	0
MIR-8485-Y	ID_453	7	0.00	-0.43	-2.94	0.53	-1.14	18	CACACACACACACACACA	42	3	17	17	2	3
MIR-186-X	ID_454	1	0.00	-2.38	-8.59	-1.92	-3.01	23	CAAAGAATTCTCCTTTTGGGCTT	41	0	31	8	1	1
MIR-7-Y	ID_455	8	0.00	1.66	0.56	-5.63	3.41	22	CAACAAATCATAGTCTACCTCA	40	8	4	17	11	0
MIR-305-X	ID_456	2	0.00	-8.68	-5.48	-0.42	-8.68	24	ATTGTACTTCATCAGGTGCTCTGG	37	1	33	0	0	3
MIR-285-Y	ID_457	6	0.00	-8.22	-2.22	-0.55	-0.64	23	TAGCACCATTTGAAATCAGTCCA	37	7	24	0	4	2
MIR-410-X	ID_458	15	0.00	2.28	-4.63	5.49	4.27	18	TGTCGGTGATGAGCTCGC	36	0	2	13	10	11
MIR-4770-Y	ID_459	18	0.00	3.48	3.56	4.62	1.95	19	TGAGATGAAGCTGTAGCTC	36	16	1	15	1	3
MIR-5126-Y	ID_460	1	0.00	-2.75	-3.18	-0.29	0.43	20	CGGGAGGGGCCCGGGGCGGG	36	3	20	4	7	2
MIR-454-X	ID_461	0	0.00	-0.67	-4.69	-7.88	-7.88	23	CCCTATCAATATTGCCTCTGCTA	36	1	19	16	0	0
MIR-3970-X	ID_462	19	0.00	3.21	7.19	9.67	9.04	23	TGAGGTAGTAGTTTGTGCTGTCT	36	16	0	1	11	8
MIR-71-X	ID_463	1	0.00	-4.47	-8.68	-8.68	-3.10	23	TGAAAGACATGGGTAGTGAGATG	36	0	33	2	1	0
MIR-460-Y	ID_464	18	0.00	6.67	7.44	7.67	7.17	22	CACAGCGCATACAATGTGGATA	35	19	0	11	3	2
MIR-8981-Y	ID_465	3	0.00	-8.63	-3.85	-8.63	-8.63	22	TTTTTGCATCGGTGTGCTTGGT	35	3	32	0	0	0
MIR-7149-Y	ID_466	13	0.00	2.48	-5.63	-5.63	-0.05	23	TTCCATGTGGTATGAGTCAAAGT	35	0	4	30	1	0
MIR-730-Y	ID_467	16	0.00	1.58	2.95	4.04	-4.63	22	CACAGCGCCTGCAATGTGGAGT	35	21	2	8	0	4
MIR-228-X	ID_468	2	0.00	-5.38	-8.59	-0.92	-8.59	23	AATGGCACTAGAAGAATTCACGG	34	0	31	1	0	2
MIR-734-Y	ID_469	12	0.00	8.16	4.19	0.00	0.00	23	CTAAATGCTGCAGAATCGTACCG	33	2	0	31	0	0
MIR-320-Y	ID_470	1	0.00	-3.48	-8.28	-0.61	-1.11	22	AAAAGCTGGGTTGAGAGGGCGA	33	0	25	3	3	2
MIR-187-X	ID_471	12	0.00	8.11	4.19	0.00	0.00	20	GGCTGCAACGCAGGACATGG	32	2	0	30	0	0
MIR-8335-Y	ID_472	15	0.00	-0.43	-3.63	7.12	5.53	20	TTGTTGTTGTTGTTGAGCCT	31	0	1	1	12	17
MIR-369-Y	ID_473	19	0.00	-3.63	-3.63	5.03	6.59	21	AATAATACATGGTTGATCTTT	30	0	1	0	25	4
MIR-3529-X	ID_474	8	0.00	-0.31	-4.02	-7.22	0.36	22	AGGTAGACTGTGACTTGTTGTC	30	1	12	13	4	0
MIR-411-X	ID_475	1	0.00	-3.01	-7.22	0.45	1.95	22	ATAGTAGACCGTATAGCGTACG	28	0	12	2	12	2
MIR-2442-X	ID_476	19	0.00	-0.75	-1.76	3.04	3.08	19	CAGGGGTTCTGGGCTGCAG	27	2	5	4	11	5
MIR-7911-X	ID_477	8	0.00	-0.43	-1.61	-6.80	1.10	18	CTCCCGGCCAATGCACCA	27	4	9	9	5	0
MIR-2423-Y	ID_478	2	0.00	-6.44	-6.44	4.23	0.72	18	TTCTGTGGTTGTTTTTTT	26	0	7	0	3	16
MIR-79-Y	ID_479	18	0.00	2.16	1.88	2.04	0.95	22	ATAAAGCTAGATTACCAAAGCA	26	10	2	12	1	1
MIR-2944-X	ID_480	0	0.00	-5.07	-8.28	-8.28	-8.28	21	AAGGAACTTCTGGTGTGATAT	26	0	25	1	0	0
MIR-379-X	ID_481	1	0.00	-4.01	-7.22	-0.55	1.68	21	TGGTAGACTATGGAACGTAGG	24	0	12	1	10	1
MIR-150-Y	ID_482	19	0.00	3.21	7.10	8.67	7.58	22	ACTCCCAATCCTTGTACCAGTG	24	15	0	1	4	4
MIR-7132-Y	ID_483	19	0.00	5.53	7.00	6.67	7.58	23	TGAGGAGTTTAGAGCAAGTAAAT	24	14	0	5	4	1
MIR-1175-Y	ID_484	1	0.00	-4.88	-8.09	-8.09	-2.51	21	TGAGATTCAACTCCTCCAACT	24	0	22	1	1	0
MIR-283-X	ID_485	1	0.00	-3.75	-7.96	-7.96	-2.37	21	AAATATCAGCTGGTAATTCTG	23	0	20	2	1	0
MIR-4968-Y	ID_486	1	0.00	-0.69	-3.02	1.45	2.53	20	AGCAGCAACAGCAGCAGCAG	23	1	6	5	9	2
MIR-378-X	ID_487	1	0.00	-3.60	-6.80	0.87	2.10	21	TGGACTTGTAGCCAGAAGGTC	22	0	9	1	10	2
MIR-1983-Y	ID_488	2	0.00	-7.63	-7.63	1.36	-2.05	20	CCTCACCTGGAGCAAGGTTT	22	0	16	0	1	5
MIR-449-X	ID_489	13	0.00	0.57	-0.44	-3.63	6.03	18	TAGGCAGTGTTGTTAGCT	21	1	1	2	17	0
MIR-7547-X	ID_490	8	0.00	1.57	-0.02	-5.22	1.36	22	AGCGGCGTCAGAAGCGATGGCC	21	4	3	12	2	0
MIR-3964-Y	ID_491	6	0.00	-4.63	2.15	3.04	2.95	20	CATAAAGTAGAAAGCACTAA	20	12	2	0	4	2
MIR-5-X	ID_492	0	0.00	-0.88	-3.90	-7.09	-7.09	23	AAAGGAACGATCGTTGTGATATG	20	1	11	8	0	0
MIR-708-X	ID_493	2	0.00	-7.63	-7.63	0.62	-2.05	23	AAGGAGCTTACAATCTAGCTGGG	20	0	16	0	1	3
MIR-489-X	ID_494	16	0.00	4.79	7.19	0.00	0.00	23	TGGTCGTATGTATGACGTCATTA	19	16	0	3	0	0
MIR-745-Y	ID_495	9	0.00	0.58	0.56	3.04	0.36	22	AAGCTGCCGGCTGAAGAGCTGT	19	6	3	6	1	3
MIR-71-Y	ID_496	2	0.00	-7.72	-4.53	-1.05	-7.72	22	TCTCACTACCTTGTCTTTCATG	19	1	17	0	0	1
MIR-727-X	ID_497	16	0.00	2.28	0.56	-4.63	-4.63	22	TCAGTCTTCAATTCCTCCCAAC	19	4	2	13	0	0
MIR-1692-X	ID_498	0	0.00	-1.80	-4.14	-7.33	-7.33	18	GATAGCTCAGTTGGTAGA	19	1	13	5	0	0
MIR-374-X	ID_499	1	0.00	-1.80	-7.33	-7.33	-1.75	23	TTATAATACAACCTGATAAGTGA	19	0	13	5	1	0
MIR-518-Y	ID_500	0	0.00	-7.88	-7.88	-7.88	-7.88	18	AAAAAGGTTCCCTTCAGA	19	0	19	0	0	0
MIR-1273-Y	ID_501	1	0.00	-1.65	-2.25	0.23	1.72	19	CACTGCAGTGCAGCCTGAG	19	2	7	3	6	1
MIR-1895-Y	ID_502	19	0.00	-2.01	-1.02	2.45	3.82	18	AGGAGGAGGAGGAGGAGG	19	2	3	1	11	2
MIR-6728-X	ID_503	12	0.00	2.58	-4.63	-4.63	-4.63	18	ATTGGGGTTGTAGGACCA	18	0	2	16	0	0
MIR-542-Y	ID_504	1	0.00	-6.22	-6.22	0.45	2.82	22	TGTGACAGATTGATAACTGAAA	18	0	6	0	11	1
MIR-762-Y	ID_505	6	0.00	-6.96	-3.76	0.71	0.95	18	CGGAGCTGGAGCCGGGGC	18	1	10	0	5	2
MIR-5124-X	ID_506	15	0.00	-0.01	-2.02	2.45	3.36	20	GTCAAGTGACTAAGAGCATG	18	1	3	4	8	2
MIR-502-Y	ID_507	1	0.00	-2.43	-7.22	-0.55	-0.64	21	AATGCACCTGGGCAAGGATTC	18	0	12	3	2	1
MIR-6547-X	ID_508	2	0.00	-2.30	-3.90	0.58	-1.51	19	GTGCGATGTGGGGACGGAG	18	1	11	3	1	2
MIR-148-X	ID_509	8	0.00	-1.27	-2.02	-6.80	-1.22	23	AAGTTCTGTGATACACTTCGACT	18	3	9	5	1	0
MIR-2484-Y	ID_510	4	0.00	-3.63	1.15	-3.63	5.65	18	GCTATGATGAAGTTGATT	17	3	1	0	13	0
MIR-8117-Y	ID_511	8	0.00	1.45	-2.02	-5.22	1.36	19	TCTCGTGTGGAACAGAAGG	17	1	3	11	2	0
MIR-981-Y	ID_512	1	0.00	-2.54	-7.33	-7.33	-1.75	22	TTCGTTGTCGACGAAACCTGCA	17	0	13	3	1	0
MIR-551-Y	ID_513	16	0.00	3.16	1.56	-3.63	-3.63	23	GCGACCCATCCTTGGTTTCTGAA	17	4	1	12	0	0
MIR-315-X	ID_514	2	0.00	-4.01	-7.22	0.45	-1.64	22	TTTTGATTGTTGCTCAGAAAGC	16	0	12	1	1	2
MIR-1599-Y	ID_515	1	0.00	-2.75	-3.76	-0.29	-0.37	18	AGGGGGCAAAAAAAAAAA	16	1	10	2	2	1
MIR-307-Y	ID_516	8	0.00	-2.75	-3.76	-6.96	0.21	22	TCACAACCTCCTTGAGTGAGCG	16	1	10	2	3	0
MIR-3-Y	ID_517	0	0.00	-2.54	-7.33	-7.33	-7.33	22	TCACTGGGCAAAGTGTGTCTCA	16	0	13	3	0	0
MIR-9308-X	ID_518	2	0.00	-3.23	-6.44	3.04	-0.86	19	TGTTGATTGTAGGAACAGC	16	0	7	1	1	7
MIR-12-Z	ID_519	1	0.00	-4.13	-7.33	-7.33	-1.75	20	TGAGTATTACATCAGGTACT	15	0	13	1	1	0
MIR-67-Y	ID_520	1	0.00	-2.88	-7.09	-7.09	-0.51	21	TCACAACCTGCATGAATGAGG	15	0	11	2	2	0
MIR-87-Y	ID_521	2	0.00	-3.88	-3.90	0.58	-7.09	22	GTGAGCAAAGATTCAGGTGTGT	15	1	11	1	0	2
MIR-127-X	ID_522	4	0.00	-3.60	-3.61	-6.80	0.78	23	CTGAAGCTCAGAGGGCTCTGATT	15	1	9	1	4	0
MIR-501-Y	ID_523	0	0.00	-2.43	-7.22	-7.22	-7.22	21	AATGCACCTGGGCAAGGATTC	15	0	12	3	0	0
MIR-151-Y	ID_524	1	0.00	-2.16	-6.96	-6.96	-1.37	20	CTAGACTGAAGCTCCTTGAG	14	0	10	3	1	0
MIR-2944-Y	ID_525	0	0.00	-7.44	-7.44	-7.44	-7.44	21	TATCACAGCCAGTAGTTACCT	14	0	14	0	0	0
MIR-300-Y	ID_526	2	0.00	-7.22	-7.22	0.45	-7.22	22	TATGCAAGGGCAAGCTCTCTTC	14	0	12	0	0	2
MIR-1344-X	ID_527	9	0.00	-5.22	-5.22	4.45	1.95	19	TGGGAAATGTAGTCCAGGG	14	0	3	0	3	8
MIR-6516-Y	ID_528	1	0.00	-1.16	-5.96	0.71	1.95	22	CTCATGTATGAAACTGCACACA	14	0	5	3	5	1
MIR-376-Y	ID_529	1	0.00	-2.75	-5.96	0.71	2.43	21	AACATAGAGGAAATTCCACGT	14	0	5	1	7	1
MIR-106-Y	ID_530	7	0.00	-2.60	-3.61	-0.13	-6.80	23	ACTGCAATGTGAGCACTTCAAGC	13	1	9	2	0	1
MIR-342-Y	ID_531	1	0.00	-1.43	-5.63	2.62	1.95	23	TCTCACACAGAAATCGCACCCGT	13	0	4	2	4	3
MIR-279-X	ID_532	19	0.00	0.57	1.15	4.03	4.27	21	CCCAGTGTTCAGACTATTGTT	13	3	1	2	5	2
MIR-749-X	ID_533	9	0.00	0.58	-0.44	3.62	1.95	21	GCCCGGATGAGCCTCGGTGGT	13	2	2	4	2	3
MIR-215-Y	ID_534	14	0.00	6.21	5.19	6.67	0.00	22	CCTGTCATTTCTGTAGGCCACT	13	4	0	8	0	1
MIR-2288-Y	ID_535	19	0.00	0.00	5.78	6.67	8.17	21	TGAGGTAGTAGGTGTGTGGTT	13	6	0	0	6	1
MIR-432-X	ID_536	19	0.00	-3.63	-3.63	3.03	5.27	23	TCTTGGAGTAGGTCATTGGGTGG	12	0	1	0	10	1
MIR-3375-Y	ID_537	1	0.00	-5.22	-5.22	2.45	3.17	19	TATCTTTGAAAATTTGGGA	12	0	3	0	7	2
MIR-6937-X	ID_538	8	0.00	1.16	1.56	-3.63	3.95	19	TTGCTCTAAGGGCTGGGTC	12	4	1	3	4	0
MIR-8191-X	ID_539	0	0.00	-3.88	-7.09	-7.09	-7.09	18	CCCCTGCGTCGGTCACCA	12	0	11	1	0	0
MIR-316-X	ID_540	1	0.00	-6.96	-6.96	-6.96	-0.37	21	TGTCTTTTTCCGCTTTGCTGA	12	0	10	0	2	0
MIR-486-X	ID_541	1	0.00	-1.42	-4.63	-4.63	4.12	21	TCCTGTACTGAGCTGCCCCGA	12	0	2	1	9	0
MIR-6973-X	ID_542	19	0.00	0.00	0.00	8.99	8.39	18	ATGGGAAGCGGACAGGGA	12	0	0	0	7	5
MIR-669-Y	ID_543	15	0.00	1.57	-3.63	5.36	1.95	21	ACAGACACTCACACACGTATA	11	0	1	4	1	5
MIR-2796-Y	ID_544	0	0.00	-3.75	-6.96	-6.96	-6.96	22	GTAGGCCGGCGGAAACTACTTG	11	0	10	1	0	0
MIR-731-Y	ID_545	19	0.00	0.00	6.36	6.67	5.58	22	CACCGGGAACTTCGTGTCAGCA	11	9	0	0	1	1
MIR-4286-X	ID_546	15	0.00	1.38	-4.63	2.04	0.95	19	ACCCCACTCCTGGTACCAT	11	0	2	7	1	1
MIR-76-X	ID_547	0	0.00	-7.09	-7.09	-7.09	-7.09	18	TTCCATTCTTAGACAATG	11	0	11	0	0	0
MIR-4502-Y	ID_548	19	0.00	0.00	0.00	9.48	7.17	18	TGATGATGATGATGATGA	10	0	0	0	3	7
MIR-2765-X	ID_549	3	0.00	-6.80	-3.61	-6.80	-6.80	21	TGGTAACTCCACCACCGTTGG	10	1	9	0	0	0
MIR-152-X	ID_550	15	0.00	-0.43	-2.02	1.45	1.36	24	AAGTCCTGTGATACACTCCGACTT	10	1	3	3	2	1
MIR-2317-X	ID_551	15	0.00	5.79	0.00	7.67	6.58	18	TCTCTGTGATGAAGATAC	10	0	0	6	2	2
MIR-532-X	ID_552	1	0.00	-5.63	-5.63	-5.63	2.53	22	CATGCCTTGAGTGTAGGACCGT	10	0	4	0	6	0
MIR-1187-Y	ID_553	19	0.00	-0.43	-0.44	4.62	3.53	21	TGTGTGTGTTTGTGTGTGAAT	9	1	1	1	3	3
MIR-8242-Y	ID_554	9	0.00	-4.63	-4.63	4.36	1.95	20	TGTTTAGTGGCACGGAGAGA	9	0	2	0	2	5
MIR-696-Y	ID_555	9	0.00	0.00	0.00	9.67	5.58	18	GTGGGCTGGCTGTGGGCA	9	0	0	0	1	8
MIR-4818-Y	ID_556	2	0.00	-3.23	-6.44	0.23	-6.44	18	TGCTTAATAGTGGGGCTT	9	0	7	1	0	1
MIR-7199-X	ID_557	9	0.00	-3.63	-3.63	6.03	-3.63	19	TATGATCAAAACTGAAAGT	9	0	1	0	0	8
MIR-6239-Y	ID_558	8	0.00	-1.42	-1.44	-4.63	3.27	19	TCTAGCGGTGGATCACTCG	9	1	2	1	5	0
MIR-7132-X	ID_559	19	0.00	3.21	5.52	6.67	6.58	24	GACTTGGTCTAAGCTCCTCAGTAA	9	5	0	1	2	1
MIR-28-Y	ID_560	2	0.00	-6.44	-6.44	0.23	-0.86	23	ACTAGATTATGAGCTCCTGGAGT	9	0	7	0	1	1
MIR-574-Y	ID_561	6	0.00	-5.63	-2.44	2.62	-0.05	22	CACGCTCATGCACACACCCACA	9	1	4	0	1	3
MIR-6087-X	ID_562	1	0.00	0.16	-4.63	-4.63	2.95	18	GGTGAGGCGGGGGGGCGA	9	0	2	3	4	0
MIR-6984-X	ID_563	9	0.00	0.00	0.00	9.84	0.00	19	TTAAAGGGAATGAAGGAGG	9	0	0	0	0	9
MIR-1000-X	ID_564	0	0.00	-6.80	-6.80	-6.80	-6.80	22	ATATTGTCCTGTCACAGCAGTA	9	0	9	0	0	0
MIR-514-X	ID_565	11	0.00	0.00	3.19	0.00	8.39	19	CCCGCTCCAGGAAGTGCCA	8	1	0	0	7	0
MIR-265-Y	ID_566	9	0.00	0.57	-0.44	4.62	1.95	18	ATGGAGGGAGGGAGGGAA	8	1	1	2	1	3
MIR-8880-Y	ID_567	15	0.00	1.57	-3.63	4.03	1.95	18	TGAGCTCTGTGGACAAAC	8	0	1	4	1	2
MIR-6238-Y	ID_568	2	0.00	-2.43	-5.63	2.04	-0.05	22	ATTAGTCAGCGGAGGAAAAGAA	8	0	4	1	1	2
MIR-1607-X	ID_569	2	0.00	-5.96	-5.96	1.71	-0.37	19	AGGGGCGGGAGGGGATGGG	8	0	5	0	1	2
MIR-3959-X	ID_570	1	0.00	-5.22	-5.22	-5.22	2.68	22	GGTTGATCAGAGAACATACATT	8	0	3	0	5	0
MIR-4332-Y	ID_571	15	0.00	4.21	3.19	8.67	5.58	19	TCGGCCGCCGCCGGGCGCA	8	1	0	2	1	4
MIR-683-Y	ID_572	9	0.00	-3.63	-3.63	5.62	1.95	19	CCTGCCGTAAGCTGAGTCC	8	0	1	0	1	6
MIR-4532-X	ID_573	2	0.00	-3.01	-6.22	0.45	-6.22	20	GCCCTCGGGGAGCCCGGCGG	8	0	6	1	0	1
MIR-2285-Y	ID_574	9	0.00	-4.63	-4.63	3.62	2.53	22	AAAAAACCGAGTGAACTTTTTG	8	0	2	0	3	3
MIR-1421-X	ID_575	1	0.00	-3.63	-3.63	-3.63	4.53	18	AGTCACGTGAGATGGAGT	7	0	1	0	6	0
MIR-8-X	ID_576	2	0.00	-6.22	-6.22	0.45	-6.22	22	CATCTTACCGGGCAGCATTAGA	7	0	6	0	0	1
MIR-9847-Y	ID_577	5	0.00	-3.63	1.15	4.62	-3.63	19	TTGCTCAGGTGGTTAGTGG	7	3	1	0	0	3
MIR-3759-Y	ID_578	15	0.00	0.57	-3.63	4.62	1.95	18	GTCGATCGGGTGTCCGCG	7	0	1	2	1	3
MIR-340-X	ID_579	7	0.00	-2.75	-5.96	0.71	-5.96	22	TTATAAAGCAATGAGACTGATT	7	0	5	1	0	1
MIR-3535-X	ID_580	15	0.00	4.79	0.00	7.67	6.58	19	TGCATATGATGACTGATAA	7	0	0	3	2	2
MIR-46-Y	ID_581	2	0.00	-5.96	-5.96	0.71	-0.37	20	CTGTCATGGAGTTGCTCTCT	7	0	5	0	1	1
MIR-542-X	ID_582	2	0.00	-5.96	-5.96	0.71	-0.37	21	TCGGGGATCATCATGTCACGA	7	0	5	0	1	1
MIR-8924-Y	ID_583	7	0.00	-1.01	-2.02	1.45	-5.22	18	ACTCTGGTGGAGGCTCGC	7	1	3	2	0	1
MIR-434-Y	ID_584	7	0.00	-1.01	-5.22	2.45	-5.22	22	TTTGAACCATCACTCGACTCCT	7	0	3	2	0	2
MIR-3613-X	ID_585	2	0.00	-4.63	-4.63	4.36	-4.63	23	TGTTGTACTTTTTTTTTTGTTCA	7	0	2	0	0	5
MIR-8499-Y	ID_586	9	0.00	0.00	0.00	9.48	0.00	19	ATTTGATTGGCTGATGATT	7	0	0	0	0	7
MIR-3177-Y	ID_587	9	0.00	0.00	0.00	9.48	0.00	19	CACGGCACTGGGGACAGAT	7	0	0	0	0	7
MIR-3591-Y	ID_588	18	0.00	3.21	5.52	6.67	0.00	21	AAACACCATTGTCACACTCCA	7	5	0	1	0	1
MIR-6489-Y	ID_589	19	0.00	0.00	3.19	8.99	5.58	20	CGGAAAGGTGTCCAAGCTGG	7	1	0	0	1	5
MIR-216-Y	ID_590	15	0.00	4.79	3.19	6.67	5.58	19	ACATTGACCTGTAGGGGTT	6	1	0	3	1	1
MIR-6931-X	ID_591	5	0.00	-4.63	-0.44	3.04	-4.63	18	TGGGGTGGGGGGCGGGGG	6	2	2	0	0	2
MIR-154-Y	ID_592	19	0.00	0.00	0.00	0.00	8.17	22	AGATATTGCACGGTTGATCTCT	6	0	0	0	6	0
MIR-1250-X	ID_593	1	0.00	-4.63	-4.63	2.04	2.53	18	TGAAGATGCTGGATGTGG	6	0	2	0	3	1
MIR-3432-X	ID_594	1	0.00	-0.42	-4.63	2.04	0.95	23	TGCGGGATCTTTAGTTGTGGTGA	6	0	2	2	1	1
MIR-3853-X	ID_595	9	0.00	-3.63	-3.63	5.36	-3.63	19	TTGTGTATATTGTGTGAAA	6	0	1	0	0	5
MIR-422-X	ID_596	2	0.00	-5.22	-2.02	2.45	-5.22	22	ACTGGACTTGGGGTCAGAAGGC	6	1	3	0	0	2
MIR-5099-Y	ID_597	13	0.00	4.79	0.00	0.00	7.17	18	ATCGATATGGTGCTCCTG	6	0	0	3	3	0
MIR-3182-X	ID_598	19	0.00	0.00	0.00	7.67	7.58	18	GCTTCTGTAGTGTAGTGG	6	0	0	0	4	2
MIR-2354-X	ID_599	6	0.00	-4.63	-1.44	2.04	1.95	19	TAGTAGGTTGTGTGGTTCA	6	1	2	0	2	1
MIR-184-X	ID_600	7	0.00	0.16	-4.63	2.04	-4.63	24	TCCTTATCACTTTTCCAGCCCAGA	6	0	2	3	0	1
MIR-467-Y	ID_601	6	0.00	-5.22	-2.02	1.45	0.36	19	ACACACACACACATACACT	6	1	3	0	1	1
MIR-669-X	ID_602	15	0.00	3.21	0.00	7.67	7.17	19	GTGTGTGCATGGGAGTGTG	6	0	0	1	3	2
MIR-6314-X	ID_603	19	0.00	-3.63	-3.63	4.03	3.53	18	TGACAGATGTGATGGCGA	6	0	1	0	3	2
MIR-1582-Y	ID_604	4	0.00	-3.63	-0.44	-3.63	3.95	23	TGAAAGAGAGCCAGAACACAGTG	6	1	1	0	4	0
MIR-9083-X	ID_605	1	0.00	-0.43	-3.63	-3.63	3.95	18	CGGTGAGCTTTCGTCGGC	6	0	1	1	4	0
MIR-3591-X	ID_606	5	0.00	-4.63	0.15	2.04	-4.63	21	TAGTGTGACAATGGTGTTTGA	6	3	2	0	0	1
MIR-4544-X	ID_607	14	0.00	1.16	-0.44	3.03	-3.63	18	TACGCTATTCTGAGCCTT	6	1	1	3	0	1
MIR-311-Y	ID_608	6	0.00	-3.63	-0.44	3.03	3.53	22	TATTGCACTTATCCCGGCCTGA	6	1	1	0	3	1
MIR-3958-Y	ID_609	19	0.00	0.00	0.00	0.00	8.17	22	AGATATTGCACGGTTGATCTCT	6	0	0	0	6	0
MIR-6628-Y	ID_610	19	0.00	0.00	0.00	8.67	6.58	19	AGGGGAAGTCGTGGCCTGG	6	0	0	0	2	4
MIR-13-X	ID_611	1	0.00	-2.01	-5.22	1.45	0.36	20	AAATATGGTTGTGCTGTGCT	6	0	3	1	1	1
MIR-6765-Y	ID_612	1	0.00	-1.42	-4.63	2.04	1.95	19	TCTCCTGGCTGGCCCGCCA	6	0	2	1	2	1
MIR-64-X	ID_613	19	0.00	0.00	4.19	7.67	5.58	19	TTGGATAGTCACGGATGTA	5	2	0	0	1	2
MIR-1777-Y	ID_614	15	0.00	-0.43	-3.63	3.03	2.95	19	TCCGGGGCGGTGGGGGGCG	5	0	1	1	2	1
MIR-6131-Y	ID_615	19	0.00	0.00	3.19	7.67	6.58	19	CTGGTTAGGTGGGACTGGA	5	1	0	0	2	2
MIR-6906-X	ID_616	9	0.00	3.21	0.00	8.67	0.00	18	ATGGACAGACGGACAGAC	5	0	0	1	0	4
MIR-2127-Y	ID_617	14	0.00	4.21	3.19	7.67	0.00	18	CAGGGAGGGGATGGAGGG	5	1	0	2	0	2
MIR-765-Y	ID_618	19	0.00	0.00	0.00	6.67	7.58	18	TGAGAGGTAAGGTGCTGA	5	0	0	0	4	1
MIR-5113-X	ID_619	2	0.00	-5.22	-5.22	2.45	-5.22	18	GACAGACGAGGCGAGAGA	5	0	3	0	0	2
MIR-431-X	ID_620	1	0.00	-4.63	-4.63	-4.63	2.53	21	TGTCTTGCAGGCCGTCATGCA	5	0	2	0	3	0
MIR-4561-Y	ID_621	6	0.00	-3.63	-0.44	4.03	1.95	19	TTGGAGATGATTTGGATGA	5	1	1	0	1	2
MIR-541-X	ID_622	1	0.00	-1.42	-4.63	2.04	0.95	25	AAGGGATTCTGATGTTGGTCACACT	5	0	2	1	1	1
MIR-1268-X	ID_623	14	0.00	4.21	3.19	7.67	0.00	19	AGGGAGTGGTGGTGGGGGC	5	1	0	2	0	2
MIR-2369-Y	ID_624	9	0.00	-3.63	-3.63	4.62	1.95	19	AGGTTGTGGGTTTTTTTTT	5	0	1	0	1	3
MIR-1594-X	ID_625	9	0.00	-3.63	-3.63	4.62	1.95	18	TGGGAGGGATGGGTTGGG	5	0	1	0	1	3
MIR-1352-X	ID_626	18	0.00	3.21	4.78	6.67	0.00	19	TGGAGTGTGACATTGGTTA	5	3	0	1	0	1
MIR-7026-Y	ID_627	1	0.00	-3.63	-3.63	3.03	3.53	19	TGCTTTCTGGTGTTGGCTC	5	0	1	0	3	1
MIR-2-X	ID_628	19	0.00	3.21	3.19	6.67	6.58	19	TCTCAAAGTGGTTGTTAAG	5	1	0	1	2	1
MIR-84-X	ID_629	2	0.00	-5.22	-5.22	1.45	0.36	18	TGAAGTAGATATAAATGA	5	0	3	0	1	1
MIR-1814-X	ID_630	15	0.00	3.21	0.00	8.25	5.58	18	TTATTTAGTGTTGTTTGT	5	0	0	1	1	3
MIR-8993-X	ID_631	19	0.00	0.00	0.00	8.25	6.58	20	GGTCAAGTAAAAGGTCAGGG	5	0	0	0	2	3
MIR-1839-X	ID_632	7	0.00	-2.01	-5.22	1.45	-5.22	22	AAGGTAGATAGAACAGGTCTTG	5	0	3	1	0	1
MIR-6803-X	ID_633	5	0.00	-4.63	-1.44	3.04	-4.63	18	TGGGGTTGGGGGGCGGGG	5	1	2	0	0	2
MIR-8157-Y	ID_634	1	0.00	-3.63	-3.63	3.03	3.53	20	TCCTCTGTGCTCTGGTGTGC	5	0	1	0	3	1
MIR-2957-X	ID_635	6	0.00	-3.63	-0.44	4.03	1.95	21	AAGTTCTGTGATACACTGACT	5	1	1	0	1	2
MIR-6873-Y	ID_636	7	0.00	0.57	-3.63	4.03	-3.63	19	TACTCTCTGTCTGTCTCTC	5	0	1	2	0	2
MIR-7847-Y	ID_637	19	0.00	0.00	0.00	0.00	7.90	18	TGGAGGAGGAAGAGGAGG	5	0	0	0	5	0
MIR-493-X	ID_638	19	0.00	0.00	0.00	6.67	7.58	21	TTGTACATGGTAGGCTTTCAT	5	0	0	0	4	1
MIR-263-Y	ID_639	15	0.00	3.21	0.00	6.67	6.58	19	AACTCTTAGCGGCATCACT	4	0	0	1	2	1
MIR-8205-X	ID_640	19	0.00	0.00	0.00	6.67	7.17	19	TCGGAGACTTCGTTGAGGC	4	0	0	0	3	1
MIR-4543-X	ID_641	9	0.00	-3.63	-3.63	4.03	1.95	18	GGTCAGTGATGTGATGTG	4	0	1	0	1	2
MIR-1993-Y	ID_642	7	0.00	-1.42	-4.63	2.04	-4.63	22	TATTATGCTGTTATTCACGAGA	4	0	2	1	0	1
MIR-3197-X	ID_643	15	0.00	3.21	0.00	7.67	5.58	20	GGGGAGGTGGAGGCTCGGAA	4	0	0	1	1	2
MIR-872-X	ID_644	2	0.00	-5.22	-5.22	1.45	-5.22	21	AAGGTTACTTGTTAGTTCAGG	4	0	3	0	0	1
MIR-6860-Y	ID_645	19	0.00	0.00	0.00	8.25	5.58	19	TAACTGGGCAGGGCTGTGA	4	0	0	0	1	3
MIR-6037-Y	ID_646	2	0.00	-4.63	-4.63	2.04	0.95	19	TAAGCTCTGTGTACTTTCT	4	0	2	0	1	1
MIR-299-X	ID_647	19	0.00	0.00	0.00	7.67	6.58	22	TGGTTTACCGTCCCACATACAT	4	0	0	0	2	2
MIR-239-X	ID_648	19	0.00	0.00	0.00	8.25	5.58	22	TTTGTACAGATTATAGGAAACT	4	0	0	0	1	3
MIR-988-X	ID_649	1	0.00	-3.63	-3.63	3.03	2.95	19	TGATTTGTGAGAATGAGAT	4	0	1	0	2	1
MIR-6946-X	ID_650	15	0.00	-0.43	-3.63	3.03	1.95	19	TGGAGAGAAAGAAATGAAA	4	0	1	1	1	1
MIR-2686-Y	ID_651	19	0.00	0.00	0.00	7.67	6.58	19	AGTTCTTATTGTAGGTTTC	4	0	0	0	2	2
MIR-335-X	ID_652	19	0.00	0.00	0.00	7.67	6.58	23	TCAAGAGCAATAACGAAAAATGT	4	0	0	0	2	2
MIR-7088-X	ID_653	9	0.00	-0.43	-0.44	3.03	-3.63	18	GGTGTGGCGGGGAAACAG	4	1	1	1	0	1
MIR-1684-Y	ID_654	19	0.00	0.00	0.00	6.67	7.17	18	TGAGGAAATGGAGTTCTG	4	0	0	0	3	1
MIR-4717-Y	ID_655	15	0.00	3.21	0.00	7.67	5.58	18	TGGGCAGCTGTGGCCTAA	4	0	0	1	1	2
MIR-7307-X	ID_656	1	0.00	-3.63	-3.63	3.03	2.95	19	TTCAAAGTGCCCTCTGGGG	4	0	1	0	2	1
MIR-1816-X	ID_657	13	0.00	3.21	0.00	0.00	7.17	18	TAGGATTTGTGGTTGTGT	4	0	0	1	3	0
MIR-518-X	ID_658	9	0.00	0.00	3.19	8.25	0.00	21	TGAAGGGAAGAGCTTTCTGTT	4	1	0	0	0	3
MIR-1207-X	ID_659	9	0.00	-0.43	-0.44	3.03	-3.63	18	CTGGGAGGGAGGGTGGGA	4	1	1	1	0	1
MIR-965-X	ID_660	15	0.00	-0.43	-3.63	3.03	1.95	22	TTAAAACTGTACGTTAAATGTG	4	0	1	1	1	1
MIR-2340-Y	ID_661	7	0.00	-1.42	-4.63	2.04	-4.63	19	AGCCCTTCCCTGGTGGTCT	4	0	2	1	0	1
MIR-299-Y	ID_662	1	0.00	-3.63	-3.63	-3.63	3.53	22	TATGTGGGACGGTAAACCGCTT	4	0	1	0	3	0
MIR-6915-X	ID_663	9	0.00	-3.63	-3.63	4.62	-3.63	19	TCAGAGCAGATGGCGGTTC	4	0	1	0	0	3
MIR-7083-X	ID_664	9	0.00	0.00	4.19	7.67	0.00	21	TCGGGACAGGACAAGCAGAGA	4	2	0	0	0	2
MIR-548-X	ID_665	9	0.00	0.00	0.00	8.67	0.00	18	TTTGTGCTTTCTGTCATG	4	0	0	0	0	4
BANTAM-X	ID_666	2	0.00	-4.63	-4.63	3.04	-4.63	21	CTGGTTTTCACAGTGATTTGA	4	0	2	0	0	2
MIR-8229-X	ID_667	19	0.00	0.00	3.19	7.67	5.58	19	TTCACGAGGCTGACCGCGC	4	1	0	0	1	2
MIR-1896-Y	ID_668	15	0.00	3.21	0.00	6.67	5.58	20	TTGGTGGTTGAGGAGGAGGG	3	0	0	1	1	1
MIR-5849-X	ID_669	2	0.00	-3.63	-3.63	4.03	-3.63	20	TAATGATCTTCTTTTAACTG	3	0	1	0	0	2
MIR-452-X	ID_670	19	0.00	0.00	0.00	6.67	6.58	22	AGCTGTTTGCAGAGGAAACTGA	3	0	0	0	2	1
MIR-6780-Y	ID_671	9	0.00	0.00	0.00	8.25	0.00	19	CTCCTCTGATTACTTTCCT	3	0	0	0	0	3
MIR-8336-Y	ID_672	2	0.00	-3.63	-3.63	4.03	-3.63	19	AAATTGCATTCTGAGTAGA	3	0	1	0	0	2
MIR-3214-Y	ID_673	9	0.00	0.00	0.00	8.25	0.00	19	TGAAGATAGATAGTAAGTT	3	0	0	0	0	3
MIR-8462-X	ID_674	19	0.00	0.00	0.00	6.67	6.58	18	TGTGATTAATCTGATATG	3	0	0	0	2	1
MIR-7350-Y	ID_675	19	0.00	0.00	0.00	7.67	5.58	21	TGTTTTTGCTATCTCTCTGAT	3	0	0	0	1	2
MIR-380-Y	ID_676	19	0.00	0.00	0.00	0.00	7.17	21	TATGTAATGTGGTCCACGTCT	3	0	0	0	3	0
MIR-2310-X	ID_677	19	0.00	0.00	0.00	6.67	6.58	18	TTTTATTTGAGTTTGTTT	3	0	0	0	2	1
MIR-1545-X	ID_678	15	0.00	3.21	0.00	6.67	5.58	18	AGCAGGGATAGTTAAGAG	3	0	0	1	1	1
MIR-6909-X	ID_679	19	0.00	0.00	0.00	6.67	6.58	18	AGGGGCGCTGGAATGGGA	3	0	0	0	2	1
MIR-4187-X	ID_680	19	0.00	0.00	0.00	6.67	6.58	18	TTGGTGTTTTGCTGTGAA	3	0	0	0	2	1
MIR-362-X	ID_681	7	0.00	-0.43	-3.63	3.03	-3.63	22	AATCCTTGGCACCTAGGTGTGA	3	0	1	1	0	1
MIR-4661-X	ID_682	7	0.00	-0.43	-3.63	3.03	-3.63	18	CTCTGTGTGTCCTGACAG	3	0	1	1	0	1
MIR-9894-Y	ID_683	9	0.00	0.00	0.00	8.25	0.00	18	GAGGGCGGGGAGTGGAGG	3	0	0	0	0	3
MIR-3741-Y	ID_684	19	0.00	0.00	0.00	7.67	5.58	18	ACGAGAGGGTGAGAAAGA	3	0	0	0	1	2
MIR-7025-X	ID_685	19	0.00	0.00	0.00	0.00	7.17	18	TGCGCTGAAGTTGGTGGC	3	0	0	0	3	0
MIR-149-X	ID_686	2	0.00	-4.63	-4.63	2.04	-4.63	20	TCTGGCTCCGTGTCTTCACT	3	0	2	0	0	1
MIR-8381-Y	ID_687	19	0.00	0.00	0.00	0.00	7.17	18	TACTGCTGTATTTTTGAT	3	0	0	0	3	0
MIR-4962-Y	ID_688	18	0.00	0.00	4.19	6.67	0.00	18	GAGAGAGTGAGAGAGAGA	3	2	0	0	0	1
MIR-4787-X	ID_689	15	0.00	3.21	0.00	6.67	5.58	20	GGCGGGGGTGGCGGCGGCGG	3	0	0	1	1	1
MIR-7118-X	ID_690	15	0.00	3.21	0.00	6.67	5.58	18	TGGGCAAGGCGTGAGAGG	3	0	0	1	1	1
MIR-74-Y	ID_691	2	0.00	-3.63	-3.63	4.03	-3.63	18	TCGCAAGACTTGTACTGG	3	0	1	0	0	2
MIR-9450-X	ID_692	19	0.00	0.00	0.00	0.00	7.17	20	TTCTTTAGAAATCTGGGGGC	3	0	0	0	3	0
MIR-9186-X	ID_693	19	0.00	0.00	0.00	7.67	5.58	18	GGAGGGGGGATGGCTGGT	3	0	0	0	1	2
MIR-3173-Y	ID_694	19	0.00	0.00	0.00	6.67	6.58	19	TGAACGAGGAAACAGGCAG	3	0	0	0	2	1
MIR-8802-X	ID_695	9	0.00	0.00	0.00	8.25	0.00	19	TGGATGGTTCTCTCTCGGC	3	0	0	0	0	3
MIR-487-Y	ID_696	2	0.00	-3.63	-3.63	4.03	-3.63	22	TCGTACAGGGTCATCCACTTTT	3	0	1	0	0	2
MIR-7851-Y	ID_697	2	0.00	-3.63	-3.63	4.03	-3.63	18	CTGGGAGGCTGAGGCTGG	3	0	1	0	0	2
MIR-8979-X	ID_698	19	0.00	0.00	3.19	6.67	5.58	19	TGCTGGAAGTGGAACAGAG	3	1	0	0	1	1
MIR-5925-Y	ID_699	15	0.00	3.21	0.00	6.67	5.58	19	GATATGGTGCTCCTGGGGG	3	0	0	1	1	1
MIR-5359-X	ID_700	19	0.00	0.00	0.00	0.00	7.17	19	TGGGATCTTTTTTATTGGT	3	0	0	0	3	0
MIR-1408-Y	ID_701	19	0.00	0.00	0.00	7.67	5.58	19	ATGGGAGGGAGGGTGGTGC	3	0	0	0	1	2
MIR-7913-X	ID_702	19	0.00	0.00	0.00	7.67	5.58	19	TTACATGAAATAAGCTGCT	3	0	0	0	1	2
MIR-9062-Y	ID_703	5	0.00	-3.63	-0.44	3.03	-3.63	18	TCACAGTTGGTATTGGAG	3	1	1	0	0	1
MIR-9168-Y	ID_704	19	0.00	0.00	0.00	7.67	5.58	18	CACTAGCCGACTGAGGGA	3	0	0	0	1	2
MIR-8250-X	ID_705	19	0.00	0.00	0.00	7.67	5.58	18	TTGATTAGTCTGGATCGG	3	0	0	0	1	2
MIR-653-X	ID_706	2	0.00	-4.63	-4.63	2.04	-4.63	18	TGAAACAATCAGTGCTGA	3	0	2	0	0	1
MIR-970-X	ID_707	9	0.00	-3.63	-3.63	3.03	1.95	19	TCAGCGTGTGTGGTATTGA	3	0	1	0	1	1
MIR-511-X	ID_708	19	0.00	0.00	0.00	6.67	6.58	21	TTGGATTTTGCTCTGCAGTCA	3	0	0	0	2	1
MIR-1422-X	ID_709	9	0.00	-3.63	-3.63	3.03	1.95	18	TTCAATGCATACTGGTCT	3	0	1	0	1	1
MIR-4868-Y	ID_710	9	0.00	0.00	0.00	8.25	0.00	18	CAGCGATGATGAGTGAAG	3	0	0	0	0	3
MIR-9208-X	ID_711	19	0.00	0.00	0.00	7.67	5.58	18	CGGGAGAGGGCGGATGGG	3	0	0	0	1	2
MIR-11-Y	ID_712	2	0.00	-4.63	-4.63	2.04	-4.63	21	CATCACAGGCAGAGTTCTTAT	3	0	2	0	0	1
MIR-4143-X	ID_713	19	0.00	0.00	0.00	0.00	7.17	18	TATTATGTAATTGTGTTA	3	0	0	0	3	0
MIR-2428-X	ID_714	2	0.00	-3.63	-3.63	4.03	-3.63	19	GGCTAGAGTGCGGCAGAGG	3	0	1	0	0	2
MIR-277-X	ID_715	2	0.00	-3.63	-3.63	4.03	-3.63	18	TCGGAAATGCAGCTACAG	3	0	1	0	0	2
MIR-6867-X	ID_716	19	0.00	0.00	0.00	6.67	6.58	18	TGTGTCGAGGAAGAATGG	3	0	0	0	2	1
MIR-7432-X	ID_717	9	0.00	-3.63	-3.63	3.03	1.95	20	CAAATGAATAACTGTCCTAG	3	0	1	0	1	1
MIR-1273-X	ID_718	19	0.00	0.00	0.00	0.00	7.17	20	TGAGGCTGGAGGATCGCTTG	3	0	0	0	3	0
MIR-7007-X	ID_719	14	0.00	4.21	0.00	6.67	0.00	19	AACAAGCAGTGGAGGAGAT	3	0	0	2	0	1
MIR-4517-X	ID_720	9	0.00	0.00	0.00	8.25	0.00	19	TGATGAAAGTCACAACTGA	3	0	0	0	0	3
MIR-7274-Y	ID_721	9	0.00	3.21	3.19	6.67	0.00	18	TCTCTGCCTTTTCTCTGC	3	1	0	1	0	1
MIR-8364-Y	ID_722	15	0.00	3.21	0.00	6.67	5.58	19	AAGTGTGGAAAATGAAGGG	3	0	0	1	1	1
MIR-298-X	ID_723	19	0.00	0.00	0.00	6.67	6.58	18	CAGGAAGCTTCTCCCAGT	3	0	0	0	2	1
MIR-3318-X	ID_724	9	0.00	-3.63	-3.63	3.03	1.95	21	TCCGATTGTACATTTTTGCAT	3	0	1	0	1	1
MIR-4813-X	ID_725	9	0.00	0.00	0.00	8.25	0.00	18	TTCTAGGAAATATTGAAA	3	0	0	0	0	3
MIR-9210-X	ID_726	9	0.00	0.00	0.00	8.25	0.00	18	CCTGATTACCTGAGACTC	3	0	0	0	0	3
MIR-6369-X	ID_727	19	0.00	0.00	0.00	0.00	7.17	20	TGGCTAAGGTCAGTGTTGGT	3	0	0	0	3	0
MIR-11-X	ID_728	19	0.00	0.00	0.00	6.67	6.58	19	GAAGAACTTTATCTGTGAC	3	0	0	0	2	1
MIR-548-Y	ID_729	2	0.00	-3.63	-3.63	4.03	-3.63	19	GCCAAAACTGCTGTGATTT	3	0	1	0	0	2
MIR-493-Y	ID_730	19	0.00	0.00	0.00	6.67	6.58	24	TGAAGGTCTACTGTGTGCCAGGTT	3	0	0	0	2	1
MIR-5982-X	ID_731	9	0.00	0.00	0.00	8.25	0.00	18	TAGCTCATCAGGTGTTGG	3	0	0	0	0	3
MIR-4644-Y	ID_732	2	0.00	-4.63	-4.63	2.04	-4.63	20	TGAGAGAAAGGAGACAGAAG	3	0	2	0	0	1
MIR-3145-Y	ID_733	19	0.00	0.00	3.19	6.67	5.58	19	ATTTTGAGTGTTTAGGATT	3	1	0	0	1	1
MIR-786-Y	ID_734	9	0.00	-3.63	-3.63	3.03	1.95	19	GCCCTGTACGACATTTGCT	3	0	1	0	1	1
MIR-6786-X	ID_735	14	0.00	3.21	0.00	6.67	0.00	18	GCGGTGGGGAGGGAGGGG	2	0	0	1	0	1
MIR-6627-Y	ID_736	2	0.00	-3.63	-3.63	3.03	-3.63	19	GATGAAGGTGATGCTGTCG	2	0	1	0	0	1
MIR-2536-X	ID_737	9	0.00	0.00	0.00	7.67	0.00	20	TCAATACGTTTTTCTCCGCA	2	0	0	0	0	2
MIR-9297-X	ID_738	19	0.00	0.00	0.00	6.67	5.58	19	TTTTACTTTCACTCTTTGG	2	0	0	0	1	1
MIR-8957-Y	ID_739	2	0.00	-3.63	-3.63	3.03	-3.63	18	TCTGAGACACCCGATTCA	2	0	1	0	0	1
MIR-8206-X	ID_740	9	0.00	0.00	0.00	7.67	0.00	18	TATACTGTAATCTGAAAA	2	0	0	0	0	2
MIR-3820-Y	ID_741	14	0.00	3.21	0.00	6.67	0.00	20	TGTTCAGGTTTTGCATTAAA	2	0	0	1	0	1
MIR-6513-Y	ID_742	9	0.00	0.00	3.19	6.67	0.00	19	AAGTGTCATCTGGCCCTCG	2	1	0	0	0	1
MIR-9086-X	ID_743	9	0.00	0.00	0.00	7.67	0.00	21	TTGTCTTACCTCTCTCCCTGA	2	0	0	0	0	2
MIR-6771-X	ID_744	19	0.00	0.00	0.00	6.67	5.58	18	AGGGCATGGGACAGGGCA	2	0	0	0	1	1
MIR-2517-Y	ID_745	9	0.00	0.00	0.00	7.67	0.00	19	AATTGGAGGATTTGAAAAC	2	0	0	0	0	2
MIR-2464-X	ID_746	2	0.00	-3.63	-3.63	3.03	-3.63	18	GCAGCAGACCTGGAAGAA	2	0	1	0	0	1
MIR-1892-Y	ID_747	9	0.00	0.00	3.19	6.67	0.00	19	TGGGGTGGGGGGTGGGGGG	2	1	0	0	0	1
MIR-6635-X	ID_748	19	0.00	0.00	0.00	6.67	5.58	19	CTGTGGAGGATCAGAAAAG	2	0	0	0	1	1
MIR-1721-Y	ID_749	9	0.00	0.00	3.19	6.67	0.00	19	ATGATGACATTCTGAGATG	2	1	0	0	0	1
MIR-7371-X	ID_750	19	0.00	0.00	0.00	6.67	5.58	18	TTGAACAAGATGCGCTGT	2	0	0	0	1	1
MIR-7398-X	ID_751	2	0.00	-3.63	-3.63	3.03	-3.63	19	GAGGATGGTGAAGAAGCTG	2	0	1	0	0	1
MIR-77-X	ID_752	2	0.00	-3.63	-3.63	3.03	-3.63	18	GCATGTGCTCTGAGGAAA	2	0	1	0	0	1
MIR-7035-Y	ID_753	14	0.00	3.21	0.00	6.67	0.00	19	TTGGCTCTGTGGCTCAGAA	2	0	0	1	0	1
MIR-3588-Y	ID_754	9	0.00	0.00	3.19	6.67	0.00	22	ACAAGTTAGGGTCTCAGGGATT	2	1	0	0	0	1
MIR-5913-Y	ID_755	19	0.00	0.00	0.00	6.67	5.58	18	TAAAGGATTAGTAGTGAT	2	0	0	0	1	1
MIR-4160-Y	ID_756	9	0.00	0.00	0.00	7.67	0.00	19	AAGGTTGGAACAAACATGG	2	0	0	0	0	2
MIR-1897-X	ID_757	9	0.00	0.00	3.19	6.67	0.00	18	TGCTTTGGATTGATAAAG	2	1	0	0	0	1
MIR-6930-X	ID_758	19	0.00	0.00	0.00	6.67	5.58	18	TGCTTGACAGGTGTGGGA	2	0	0	0	1	1
MIR-1376-Y	ID_759	9	0.00	0.00	0.00	7.67	0.00	18	TTTTGAAACTTGGGCTGT	2	0	0	0	0	2
MIR-1903-Y	ID_760	2	0.00	-3.63	-3.63	3.03	-3.63	18	CTGGAAGAGGATCAGGTG	2	0	1	0	0	1
MIR-7227-X	ID_761	19	0.00	0.00	0.00	6.67	5.58	19	TGATGACGTTTGCATTGAA	2	0	0	0	1	1
MIR-5435-X	ID_762	9	0.00	0.00	0.00	7.67	0.00	19	TGGAGGATCTCGCAATGTT	2	0	0	0	0	2
MIR-7243-X	ID_763	9	0.00	0.00	0.00	7.67	0.00	18	TGTCAGCAGCTCTGAGTG	2	0	0	0	0	2
MIR-5605-Y	ID_764	19	0.00	0.00	0.00	6.67	5.58	18	AGGCTGGGGGAAAATGAG	2	0	0	0	1	1
MIR-4695-Y	ID_765	19	0.00	0.00	0.00	6.67	5.58	19	GATCTCACCGCTGCCACCA	2	0	0	0	1	1
MIR-60-Y	ID_766	9	0.00	0.00	0.00	7.67	0.00	20	ATGCACACTTTTTGGTTCAA	2	0	0	0	0	2
MIR-541-Y	ID_767	19	0.00	0.00	0.00	6.67	5.58	19	TGGTGGGCTCAGAATCTGC	2	0	0	0	1	1
MIR-5922-X	ID_768	9	0.00	0.00	0.00	7.67	0.00	19	CTGACTTGAGTACATGAAA	2	0	0	0	0	2
MIR-5858-X	ID_769	9	0.00	0.00	0.00	7.67	0.00	18	AGAATATCTCTTTGGATT	2	0	0	0	0	2
MIR-597-Y	ID_770	2	0.00	-3.63	-3.63	3.03	-3.63	19	GGTTCTCCTGTAGCTCAAG	2	0	1	0	0	1
MIR-6090-Y	ID_771	14	0.00	3.21	0.00	6.67	0.00	18	GGGGGCGCGAGGGGCGGG	2	0	0	1	0	1
MIR-3544-X	ID_772	9	0.00	0.00	0.00	7.67	0.00	22	AGAAAGGCATCAAAGAGGAGCT	2	0	0	0	0	2
MIR-36-X	ID_773	9	0.00	0.00	0.00	7.67	0.00	19	TGTTTGCCACAGTAAGAGA	2	0	0	0	0	2
MIR-1762-X	ID_774	9	0.00	0.00	3.19	6.67	0.00	19	AGGGAAGCAGGACTTAGAG	2	1	0	0	0	1
MIR-3403-Y	ID_775	9	0.00	0.00	0.00	7.67	0.00	20	CTGAGTCAAGTCTGAAGTCT	2	0	0	0	0	2
MIR-1614-Y	ID_776	9	0.00	0.00	0.00	7.67	0.00	19	CAGAAACTGCCAGCAGACT	2	0	0	0	0	2
MIR-4825-X	ID_777	9	0.00	0.00	0.00	7.67	0.00	18	CTGGGATGGGTGAGGGGG	2	0	0	0	0	2
MIR-9377-Y	ID_778	2	0.00	-3.63	-3.63	3.03	-3.63	18	GATGGGGGGACGGAGAGG	2	0	1	0	0	1
MIR-3524-Y	ID_779	19	0.00	0.00	0.00	6.67	5.58	18	TGAATTGTGGGATTGCTG	2	0	0	0	1	1
MIR-5006-X	ID_780	9	0.00	0.00	0.00	7.67	0.00	18	TGACAGGGCAGGACGTGG	2	0	0	0	0	2
MIR-7011-X	ID_781	14	0.00	3.21	0.00	6.67	0.00	18	TGAGGATGGAAGAGGGAG	2	0	0	1	0	1
MIR-9158-Y	ID_782	2	0.00	-3.63	-3.63	3.03	-3.63	19	AGGGTTTGGGAGAATTCAC	2	0	1	0	0	1
MIR-2981-Y	ID_783	2	0.00	-3.63	-3.63	3.03	-3.63	19	GCTGGGCCGGGCGGGCTGG	2	0	1	0	0	1
MIR-3128-X	ID_784	19	0.00	0.00	0.00	6.67	5.58	19	CAAGTAAAAAACTCTGATT	2	0	0	0	1	1
MIR-9011-Y	ID_785	2	0.00	-3.63	-3.63	3.03	-3.63	18	AAGGTCGATTTTGTGGGG	2	0	1	0	0	1
MIR-3081-Y	ID_786	19	0.00	0.00	0.00	6.67	5.58	18	TCCGCTCTCTCAGCTGGG	2	0	0	0	1	1
MIR-4961-X	ID_787	2	0.00	-3.63	-3.63	3.03	-3.63	20	TATCTATCTGTATGTATGTA	2	0	1	0	0	1
MIR-501-X	ID_788	14	0.00	3.21	0.00	6.67	0.00	22	AATCCTTTGTCCCTGGGTGAGA	2	0	0	1	0	1
MIR-3149-Y	ID_789	2	0.00	-3.63	-3.63	3.03	-3.63	18	TGTATGGAAATGTCTGTG	2	0	1	0	0	1
MIR-2201-X	ID_790	2	0.00	-3.63	-3.63	3.03	-3.63	19	TGAAGAAGCTGAGGCTGAG	2	0	1	0	0	1
MIR-578-Y	ID_791	19	0.00	0.00	0.00	6.67	5.58	18	TTCTTGTGCTGTAGGATC	2	0	0	0	1	1
MIR-1396-Y	ID_792	9	0.00	0.00	0.00	7.67	0.00	19	TGTTGAGTATTTGCTGAGT	2	0	0	0	0	2
MIR-922-Y	ID_793	9	0.00	0.00	0.00	7.67	0.00	18	AAGCATCAGAGAATGGGA	2	0	0	0	0	2
MIR-508-Y	ID_794	14	0.00	3.21	0.00	6.67	0.00	19	AATGTAGCCTTACTGAGTA	2	0	0	1	0	1
MIR-5897-Y	ID_795	19	0.00	0.00	0.00	6.67	5.58	20	TTGCATGTATTAGCTGGAAT	2	0	0	0	1	1
MIR-4800-Y	ID_796	2	0.00	-3.63	-3.63	3.03	-3.63	18	CCGTCCGTCCGTCCGTCC	2	0	1	0	0	1
MIR-1007-X	ID_797	2	0.00	-3.63	-3.63	3.03	-3.63	19	TGTTTGGGCTCGATCTTGG	2	0	1	0	0	1
MIR-2042-Y	ID_798	9	0.00	0.00	0.00	7.67	0.00	18	ACATTGATGATTTAGAAA	2	0	0	0	0	2
MIR-2176-Y	ID_799	9	0.00	0.00	0.00	7.67	0.00	19	AGAACATTCTGATGCACAA	2	0	0	0	0	2
MIR-38-Y	ID_800	14	0.00	3.21	0.00	6.67	0.00	19	ACCGAGAGAAAAACTGGAA	2	0	0	1	0	1
MIR-600-Y	ID_801	19	0.00	0.00	0.00	6.67	5.58	19	TACGGACAAGAGCTTTGCT	2	0	0	0	1	1
MIR-3942-Y	ID_802	14	0.00	3.21	0.00	6.67	0.00	19	TCAGATATGAGTATTACAT	2	0	0	1	0	1
MIR-514-Y	ID_803	19	0.00	0.00	0.00	6.67	5.58	18	ATTGACAATTCTGTGAAT	2	0	0	0	1	1
MIR-1770-Y	ID_804	14	0.00	3.21	0.00	6.67	0.00	18	TGGGGGGGAGGAGGAAGG	2	0	0	1	0	1
MIR-7205-X	ID_805	19	0.00	0.00	0.00	6.67	5.58	18	GACGGGGCCAGGGAAGCG	2	0	0	0	1	1
MIR-2013-Y	ID_806	9	0.00	0.00	0.00	7.67	0.00	18	CAACATATTGCAGTGGTA	2	0	0	0	0	2
MIR-6877-Y	ID_807	9	0.00	0.00	0.00	7.67	0.00	22	CTCAGCCTCTGACCTTGGTCTC	2	0	0	0	0	2
MIR-7340-X	ID_808	9	0.00	0.00	0.00	7.67	0.00	19	TTCAAAACTTTCTTCTGGA	2	0	0	0	0	2
MIR-4431-X	ID_809	9	0.00	0.00	0.00	7.67	0.00	19	TTGAGACTCTGAAAACCAG	2	0	0	0	0	2
MIR-8422-Y	ID_810	2	0.00	-3.63	-3.63	3.03	-3.63	18	CATTTTTATTGGTTAATA	2	0	1	0	0	1
MIR-6719-Y	ID_811	19	0.00	0.00	0.00	6.67	5.58	18	CTCTGACCTCAGTGATTT	2	0	0	0	1	1
MIR-1740-X	ID_812	9	0.00	0.00	0.00	7.67	0.00	18	TAGTTTGAGAGGATATGT	2	0	0	0	0	2
MIR-1690-X	ID_813	9	0.00	0.00	0.00	7.67	0.00	19	AGAGGCAAAGGAGCTCCGC	2	0	0	0	0	2
MIR-9213-X	ID_814	9	0.00	0.00	0.00	7.67	0.00	19	CATCGATCTGTCTCTCGAC	2	0	0	0	0	2
MIR-2359-X	ID_815	2	0.00	-3.63	-3.63	3.03	-3.63	19	TAGTGTTTTTTTCTTTTTA	2	0	1	0	0	1
MIR-9054-X	ID_816	9	0.00	0.00	0.00	7.67	0.00	18	TGTGTCTTTTTGGGGATG	2	0	0	0	0	2
MIR-3095-Y	ID_817	19	0.00	0.00	0.00	6.67	5.58	19	CACTGGAGAGAGACCTTAT	2	0	0	0	1	1
MIR-8110-Y	ID_818	9	0.00	0.00	0.00	7.67	0.00	18	TGGATTGTGGGTGGGGGG	2	0	0	0	0	2
MIR-7168-Y	ID_819	19	0.00	0.00	0.00	6.67	5.58	20	TCTCTAATCTGTAAAATGGA	2	0	0	0	1	1
MIR-85-Y	ID_820	9	0.00	0.00	0.00	7.67	0.00	18	TTACAAAGTATTCCAAGA	2	0	0	0	0	2
MIR-90-Y	ID_821	9	0.00	0.00	0.00	7.67	0.00	18	TGGATATGTTGTTTAGAA	2	0	0	0	0	2
MIR-1270-X	ID_822	2	0.00	-3.63	-3.63	3.03	-3.63	18	TGCACAGCAGGAAGAGCT	2	0	1	0	0	1
MIR-6806-X	ID_823	19	0.00	0.00	0.00	6.67	5.58	18	TCTGTAGGCATTTGGCAG	2	0	0	0	1	1
MIR-2392-Y	ID_824	19	0.00	0.00	0.00	6.67	5.58	19	ATGGATGGGGGTGGGGGGG	2	0	0	0	1	1
MIR-5366-X	ID_825	9	0.00	0.00	0.00	7.67	0.00	19	ATGCACTGTGTAGCTACTT	2	0	0	0	0	2
MIR-7373-Y	ID_826	19	0.00	0.00	0.00	6.67	5.58	19	CTCAGTTACCAGTGAAGGG	2	0	0	0	1	1
MIR-484-Z	ID_827	2	0.00	-3.63	-3.63	3.03	-3.63	23	TCAGGCTCAGTCCCCTCCCGATA	2	0	1	0	0	1
MIR-4298-X	ID_828	14	0.00	3.21	0.00	6.67	0.00	18	TGTGGCAGGAGGAGGAGG	2	0	0	1	0	1
MIR-6584-X	ID_829	14	0.00	3.21	0.00	6.67	0.00	18	TGGAAGTCCTTCAGATGA	2	0	0	1	0	1
MIR-543-Y	ID_830	19	0.00	0.00	0.00	6.67	5.58	22	AAACATTCGCGGTGCACTTCTT	2	0	0	0	1	1
MIR-6855-X	ID_831	9	0.00	0.00	0.00	7.67	0.00	20	CTGAGGTGCAGACATTGCCA	2	0	0	0	0	2
MIR-7415-X	ID_832	9	0.00	0.00	0.00	7.67	0.00	18	TGTAGTTCTCTGAGAGCA	2	0	0	0	0	2
MIR-3339-X	ID_833	9	0.00	0.00	0.00	7.67	0.00	18	TTTTTAGAGGTTGGTCAG	2	0	0	0	0	2
MIR-70-Y	ID_834	19	0.00	0.00	0.00	6.67	5.58	19	TCATTTGGTGTTCCTTTAC	2	0	0	0	1	1
MIR-5950-Y	ID_835	9	0.00	0.00	0.00	7.67	0.00	19	TTCTGTTGTTGTAGTAGGC	2	0	0	0	0	2
MIR-504-X	ID_836	2	0.00	-3.63	-3.63	3.03	-3.63	20	CTGGTTTGCACTCTATCTGC	2	0	1	0	0	1
MIR-3548-Y	ID_837	2	0.00	-3.63	-3.63	3.03	-3.63	19	TCCAGCGCTGTCCGGTAAA	2	0	1	0	0	1
MIR-2256-Y	ID_838	9	0.00	0.00	0.00	7.67	0.00	21	TTGTTGTTTAAGTGCAAACGG	2	0	0	0	0	2
MIR-6646-Y	ID_839	19	0.00	0.00	0.00	6.67	5.58	19	TTCTGATGGTAGGAGCTGG	2	0	0	0	1	1
MIR-7056-X	ID_840	14	0.00	3.21	0.00	6.67	0.00	18	TCGAGGAGGAGAGAGAGG	2	0	0	1	0	1
MIR-650-X	ID_841	2	0.00	-3.63	-3.63	3.03	-3.63	19	CAGGAGACCGCTCTCTCGG	2	0	1	0	0	1
MIR-3334-X	ID_842	2	0.00	-3.63	-3.63	3.03	-3.63	18	TCCAGAATGATGGCAGGA	2	0	1	0	0	1
MIR-3836-X	ID_843	19	0.00	0.00	0.00	6.67	5.58	20	CCAGGTCCCCCTCTGCTTCA	2	0	0	0	1	1
MIR-1809-X	ID_844	2	0.00	-3.63	-3.63	3.03	-3.63	18	ATAGGTGGGAAGATTGGC	2	0	1	0	0	1
MIR-8093-X	ID_845	19	0.00	0.00	0.00	6.67	5.58	18	GAGTAGAGAATGAGTGGA	2	0	0	0	1	1
MIR-2883-Y	ID_846	9	0.00	0.00	0.00	7.67	0.00	18	TTCTTCCCGTGTGTTGGG	2	0	0	0	0	2
MIR-3897-Y	ID_847	9	0.00	0.00	0.00	7.67	0.00	19	GTGGTGGTGGCGGTGGAGG	2	0	0	0	0	2
MIR-2305-X	ID_848	2	0.00	-3.63	-3.63	3.03	-3.63	18	CTCCGGGGTGGCGGGGGG	2	0	1	0	0	1
MIR-5548-Y	ID_849	2	0.00	-3.63	-3.63	3.03	-3.63	18	ATGACCTGTGGATTGGAG	2	0	1	0	0	1
MIR-2292-Y	ID_850	2	0.00	-3.63	-3.63	3.03	-3.63	18	TAAGTCTGAGATAGAGGA	2	0	1	0	0	1
MIR-2968-Y	ID_851	19	0.00	0.00	0.00	6.67	5.58	18	TGCTTGGTGACCATGGGT	2	0	0	0	1	1
MIR-5848-Y	ID_852	19	0.00	0.00	0.00	6.67	5.58	20	AGGACAGACAGGAACATTTT	2	0	0	0	1	1
MIR-5908-X	ID_853	9	0.00	0.00	0.00	7.67	0.00	18	ATGATTGTGCATTAGTGA	2	0	0	0	0	2
MIR-569-Y	ID_854	2	0.00	-3.63	-3.63	3.03	-3.63	19	GTTAATGATTTCTGGAAAG	2	0	1	0	0	1
MIR-5408-X	ID_855	2	0.00	-3.63	-3.63	3.03	-3.63	19	CTATGTCCCATAATGCTTT	2	0	1	0	0	1
MIR-6531-X	ID_856	2	0.00	-3.63	-3.63	3.03	-3.63	19	CTTGGTTTACATTGAGAGA	2	0	1	0	0	1
MIR-2941-X	ID_857	9	0.00	0.00	0.00	7.67	0.00	18	TTTGAATATCGCTGGAGT	2	0	0	0	0	2
MIR-5549-Y	ID_858	2	0.00	-3.63	-3.63	3.03	-3.63	18	CATTTTGGTTTTTTGTTT	2	0	1	0	0	1
MIR-9846-Y	ID_859	9	0.00	0.00	0.00	7.67	0.00	18	TGGAACACAGGAGGAAAA	2	0	0	0	0	2
MIR-2471-Y	ID_860	19	0.00	0.00	0.00	6.67	5.58	18	CTTCTGATGAAGACTGCC	2	0	0	0	1	1
MIR-8194-Y	ID_861	9	0.00	0.00	0.00	7.67	0.00	18	TAAACTCTTAAAGGTGCA	2	0	0	0	0	2
MIR-6492-X	ID_862	19	0.00	0.00	0.00	6.67	5.58	18	GGCCGAAGCGGAGAAGGG	2	0	0	0	1	1
MIR-8902-X	ID_863	9	0.00	0.00	0.00	7.67	0.00	18	TTTTCTTTCACCTGAGGA	2	0	0	0	0	2
MIR-4092-X	ID_864	19	0.00	0.00	0.00	6.67	5.58	18	TTGTGGAGAAGGACAAAA	2	0	0	0	1	1
MIR-2571-X	ID_865	19	0.00	0.00	0.00	6.67	5.58	18	TGAGAGTGCTGATGATGA	2	0	0	0	1	1
MIR-7092-Y	ID_866	9	0.00	0.00	0.00	7.67	0.00	18	TCTGTGTTTTGTTTGACT	2	0	0	0	0	2
MIR-235-X	ID_867	19	0.00	0.00	0.00	6.67	5.58	19	TCAGGGTCTGTTCATGTGC	2	0	0	0	1	1
MIR-8490-Y	ID_868	19	0.00	0.00	0.00	6.67	5.58	19	TTTGTGTGACTGTGTCTGT	2	0	0	0	1	1
MIR-6842-Y	ID_869	9	0.00	0.00	0.00	6.67	0.00	18	TGGCTGGTCTCTGTTCGG	1	0	0	0	0	1
MIR-2374-Y	ID_870	9	0.00	0.00	0.00	6.67	0.00	19	TGGGGCTGGGGATTGGCGG	1	0	0	0	0	1
MIR-7178-X	ID_871	9	0.00	0.00	0.00	6.67	0.00	22	GGAGCTATCAGAACTTAGTGAA	1	0	0	0	0	1
MIR-1748-Y	ID_872	9	0.00	0.00	0.00	6.67	0.00	19	TGAGGTCTGGGTGGAGCAG	1	0	0	0	0	1
MIR-2826-X	ID_873	9	0.00	0.00	0.00	6.67	0.00	18	AAGAAGATCGAGGATCTG	1	0	0	0	0	1
MIR-8503-X	ID_874	9	0.00	0.00	0.00	6.67	0.00	18	GAGCGGCGAGAGAACAGA	1	0	0	0	0	1
MIR-2574-Y	ID_875	9	0.00	0.00	0.00	6.67	0.00	19	ACAAAATTGAGAGAACAGA	1	0	0	0	0	1
MIR-7135-Y	ID_876	9	0.00	0.00	0.00	6.67	0.00	19	TCTGTCTGTGTCTCTCCGC	1	0	0	0	0	1
MIR-2856-Y	ID_877	9	0.00	0.00	0.00	6.67	0.00	18	ATTCGAGAATCTTAAGAC	1	0	0	0	0	1
MIR-3810-X	ID_878	9	0.00	0.00	0.00	6.67	0.00	19	TACACGTATTTGGTCTTTT	1	0	0	0	0	1
MIR-4601-Y	ID_879	9	0.00	0.00	0.00	6.67	0.00	18	GTTTGACAATCCACTGCT	1	0	0	0	0	1
MIR-6058-X	ID_880	9	0.00	0.00	0.00	6.67	0.00	19	TGATGACGATGATGATGAC	1	0	0	0	0	1
MIR-674-Y	ID_881	9	0.00	0.00	0.00	6.67	0.00	18	TTCCATTTCAGAACAAGG	1	0	0	0	0	1
MIR-3009-Y	ID_882	9	0.00	0.00	0.00	6.67	0.00	19	TTTCATCAAAGTCAGTAAC	1	0	0	0	0	1
MIR-6549-Y	ID_883	9	0.00	0.00	0.00	6.67	0.00	18	TCACAGATGAAAGCAGAA	1	0	0	0	0	1
MIR-7148-X	ID_884	9	0.00	0.00	0.00	6.67	0.00	18	ATGCAAATACTCGCTGAC	1	0	0	0	0	1
MIR-9251-Y	ID_885	9	0.00	0.00	0.00	6.67	0.00	20	GCCAGAACTCAACTACTGAA	1	0	0	0	0	1
MIR-679-Y	ID_886	9	0.00	0.00	0.00	6.67	0.00	18	AGGGCTTTCTCACAGTAG	1	0	0	0	0	1
MIR-2582-Y	ID_887	9	0.00	0.00	0.00	6.67	0.00	18	CTATCCTTAGCACCACTT	1	0	0	0	0	1
MIR-8460-Y	ID_888	9	0.00	0.00	0.00	6.67	0.00	18	GTGTAGATTAATGTAAAC	1	0	0	0	0	1
MIR-5009-Y	ID_889	9	0.00	0.00	0.00	6.67	0.00	18	TCCTAAAACTGAAAGTAC	1	0	0	0	0	1
MIR-3797-X	ID_890	9	0.00	0.00	0.00	6.67	0.00	19	CTGAACTGGCTCATATTTT	1	0	0	0	0	1
MIR-8094-X	ID_891	9	0.00	0.00	0.00	6.67	0.00	18	AACTGAAGGACAGCGAAA	1	0	0	0	0	1
MIR-2527-X	ID_892	9	0.00	0.00	0.00	6.67	0.00	18	TGGATGTAGATGAAGAGA	1	0	0	0	0	1
MIR-7023-X	ID_893	9	0.00	0.00	0.00	6.67	0.00	18	ATGGGTGGGCTGGGATTG	1	0	0	0	0	1
MIR-7793-Y	ID_894	9	0.00	0.00	0.00	6.67	0.00	19	TTTCGGTTAACGGTTAAAC	1	0	0	0	0	1
MIR-1340-Y	ID_895	9	0.00	0.00	0.00	6.67	0.00	18	CTGTTGTCCTTTGCATTA	1	0	0	0	0	1
MIR-6560-X	ID_896	9	0.00	0.00	0.00	6.67	0.00	20	TGTTGATGCATACTGTGGTC	1	0	0	0	0	1
MIR-2263-Y	ID_897	9	0.00	0.00	0.00	6.67	0.00	19	TGGGCTCGGGCTTATTTGA	1	0	0	0	0	1
MIR-6587-Y	ID_898	9	0.00	0.00	0.00	6.67	0.00	18	TGGAGGTGGTGGTGGAGG	1	0	0	0	0	1
MIR-4773-Y	ID_899	9	0.00	0.00	0.00	6.67	0.00	19	AGGAGAACATGAGCATAGA	1	0	0	0	0	1
MIR-4657-X	ID_900	9	0.00	0.00	0.00	6.67	0.00	19	TGAGGAAGTGGTCTGAGGT	1	0	0	0	0	1
MIR-1660-Y	ID_901	9	0.00	0.00	0.00	6.67	0.00	21	AAAGGCCTGTGTTTGTGTGCA	1	0	0	0	0	1
MIR-4434-X	ID_902	9	0.00	0.00	0.00	6.67	0.00	18	GAGAGGTAAAGAAGAACT	1	0	0	0	0	1
MIR-4194-X	ID_903	9	0.00	0.00	0.00	6.67	0.00	18	ACGTATAACTTGTGTGAC	1	0	0	0	0	1
MIR-4659-Y	ID_904	9	0.00	0.00	0.00	6.67	0.00	19	TATCTTCTTACACATGGCA	1	0	0	0	0	1
MIR-3747-X	ID_905	9	0.00	0.00	0.00	6.67	0.00	19	CGAGGCTTTTATTCAGAGA	1	0	0	0	0	1
MIR-4953-Y	ID_906	9	0.00	0.00	0.00	6.67	0.00	20	TTTTATCGAAGGTCATGGAG	1	0	0	0	0	1
MIR-3187-X	ID_907	9	0.00	0.00	0.00	6.67	0.00	18	TGGGGAGCGTGTGGCTGG	1	0	0	0	0	1
MIR-2702-X	ID_908	9	0.00	0.00	0.00	6.67	0.00	19	TCTATTGCCATTACCTGAA	1	0	0	0	0	1
MIR-1603-Y	ID_909	9	0.00	0.00	0.00	6.67	0.00	19	TGGTTTGTTCTGTGTTTTT	1	0	0	0	0	1
MIR-9388-X	ID_910	9	0.00	0.00	0.00	6.67	0.00	18	TATGTATGTATGGACATG	1	0	0	0	0	1
MIR-8954-X	ID_911	9	0.00	0.00	0.00	6.67	0.00	18	CGGCGGTGTCTGGCGGAG	1	0	0	0	0	1
MIR-7931-Y	ID_912	9	0.00	0.00	0.00	6.67	0.00	20	TTACCTGATCCTCCTCTGTC	1	0	0	0	0	1
MIR-4999-X	ID_913	9	0.00	0.00	0.00	6.67	0.00	19	TTCTGTATTGTCAGGGAGT	1	0	0	0	0	1
MIR-891-Y	ID_914	9	0.00	0.00	0.00	6.67	0.00	18	AAATGGTTGTTGTGAGGG	1	0	0	0	0	1
MIR-2273-X	ID_915	9	0.00	0.00	0.00	6.67	0.00	18	TTCTCGAAGGCGGCACAT	1	0	0	0	0	1
MIR-56-X	ID_916	9	0.00	0.00	0.00	6.67	0.00	18	ATCCAGTCGCGGTTGTGC	1	0	0	0	0	1
MIR-2808-Y	ID_917	9	0.00	0.00	0.00	6.67	0.00	18	GGTAGAATCTGAGAAGTA	1	0	0	0	0	1
MIR-1299-Y	ID_918	9	0.00	0.00	0.00	6.67	0.00	19	TCTTCTGGAATTCTGTGTT	1	0	0	0	0	1
MIR-6962-X	ID_919	9	0.00	0.00	0.00	6.67	0.00	22	AAAAGGATCTGGTGGGAGAACT	1	0	0	0	0	1
MIR-3094-X	ID_920	9	0.00	0.00	0.00	6.67	0.00	19	TTATGGGGACATTTTTAAA	1	0	0	0	0	1
MIR-6675-X	ID_921	9	0.00	0.00	0.00	6.67	0.00	20	CATACGTGAGTTTCATCGGG	1	0	0	0	0	1
MIR-9235-X	ID_922	9	0.00	0.00	0.00	6.67	0.00	18	TGATGTTGTTGTGGCAGG	1	0	0	0	0	1
MIR-3084-Y	ID_923	9	0.00	0.00	0.00	6.67	0.00	19	TGTCAGTTCCCTTCAGAGA	1	0	0	0	0	1
MIR-4114-X	ID_924	9	0.00	0.00	0.00	6.67	0.00	20	TAAGTTATAATAAGTTGTGT	1	0	0	0	0	1
MIR-628-X	ID_925	9	0.00	0.00	0.00	6.67	0.00	20	TGCTGACATACTCACTAGAG	1	0	0	0	0	1
MIR-7467-X	ID_926	9	0.00	0.00	0.00	6.67	0.00	19	CAGGGCGGTGGTTATGGTG	1	0	0	0	0	1
MIR-5882-Y	ID_927	9	0.00	0.00	0.00	6.67	0.00	18	TGGACAAGCAGAATAATG	1	0	0	0	0	1
MIR-6952-X	ID_928	9	0.00	0.00	0.00	6.67	0.00	18	TGGTCAGCGGTGAAACAG	1	0	0	0	0	1
MIR-520-X	ID_929	9	0.00	0.00	0.00	6.67	0.00	18	CTGAAGGGAAGAGCTTTC	1	0	0	0	0	1
MIR-9081-X	ID_930	9	0.00	0.00	0.00	6.67	0.00	18	TTCTAGACAATCCTGATG	1	0	0	0	0	1
MIR-3004-Y	ID_931	9	0.00	0.00	0.00	6.67	0.00	18	TATTTGTTTTGCTCTTGG	1	0	0	0	0	1
MIR-2806-Y	ID_932	9	0.00	0.00	0.00	6.67	0.00	19	TTCTCTAACAGATACTGGA	1	0	0	0	0	1
MIR-8385-X	ID_933	9	0.00	0.00	0.00	6.67	0.00	19	TTGAAAGGTATATCCAAGT	1	0	0	0	0	1
MIR-6929-Y	ID_934	9	0.00	0.00	0.00	6.67	0.00	18	CAGGTGCTGTAATCTTCT	1	0	0	0	0	1
MIR-4606-Y	ID_935	9	0.00	0.00	0.00	6.67	0.00	18	TGGGTGCGATGAGGTGGC	1	0	0	0	0	1
MIR-5313-Y	ID_936	9	0.00	0.00	0.00	6.67	0.00	18	CAGTAGTGTAGCTATTCA	1	0	0	0	0	1
MIR-8438-Y	ID_937	9	0.00	0.00	0.00	6.67	0.00	19	ATGGAGCCTGTGGCAAGCC	1	0	0	0	0	1
MIR-2438-X	ID_938	9	0.00	0.00	0.00	6.67	0.00	18	TGTTCTGGAGCCTGCTGG	1	0	0	0	0	1
MIR-6017-X	ID_939	9	0.00	0.00	0.00	6.67	0.00	19	TGATATGTTGGATTTTTTA	1	0	0	0	0	1
MIR-8873-Y	ID_940	9	0.00	0.00	0.00	6.67	0.00	18	CGACCTCAGATGCTTCTG	1	0	0	0	0	1
MIR-1902-Y	ID_941	9	0.00	0.00	0.00	6.67	0.00	19	TTAGAGATACAGTAGGCAT	1	0	0	0	0	1
MIR-9873-Y	ID_942	9	0.00	0.00	0.00	6.67	0.00	19	ATTTGCTGCTGCTTGGGAT	1	0	0	0	0	1
MIR-8538-Y	ID_943	9	0.00	0.00	0.00	6.67	0.00	19	TATTATTCTTGGTTGGATT	1	0	0	0	0	1
MIR-9290-Y	ID_944	9	0.00	0.00	0.00	6.67	0.00	18	CCCCAGCTGTGCCTCTCT	1	0	0	0	0	1
MIR-7416-X	ID_945	9	0.00	0.00	0.00	6.67	0.00	18	TCGACCCAGAAGAGAGCC	1	0	0	0	0	1
MIR-8276-X	ID_946	9	0.00	0.00	0.00	6.67	0.00	19	TGGCACTGTTTTTCTTTCT	1	0	0	0	0	1
MIR-3290-X	ID_947	9	0.00	0.00	0.00	6.67	0.00	19	TTGGTAATTAAATTTGTGA	1	0	0	0	0	1
MIR-3756-X	ID_948	9	0.00	0.00	0.00	6.67	0.00	18	ATTTCTTTCTTTAGGAGG	1	0	0	0	0	1
MIR-7895-X	ID_949	9	0.00	0.00	0.00	6.67	0.00	19	GTTGGATGAATGAATGGCG	1	0	0	0	0	1
MIR-4433-Y	ID_950	9	0.00	0.00	0.00	6.67	0.00	18	CGGGAGTGTGGGTGGGAC	1	0	0	0	0	1
MIR-9434-X	ID_951	9	0.00	0.00	0.00	6.67	0.00	19	TGTGACAGGAAGTCTGGCT	1	0	0	0	0	1
MIR-9842-X	ID_952	9	0.00	0.00	0.00	6.67	0.00	18	TCTCAATGATCAGAGGAA	1	0	0	0	0	1
MIR-9203-Y	ID_953	9	0.00	0.00	0.00	6.67	0.00	18	CATGTTGGGTTAATAGGC	1	0	0	0	0	1
MIR-747-X	ID_954	9	0.00	0.00	0.00	6.67	0.00	19	AATCTTGTAATTGAAGTGA	1	0	0	0	0	1
MIR-9276-X	ID_955	9	0.00	0.00	0.00	6.67	0.00	19	CAATAGCTTCCACAAGAGA	1	0	0	0	0	1
MIR-2243-Y	ID_956	9	0.00	0.00	0.00	6.67	0.00	18	TACTGAATTCTTTGGAGG	1	0	0	0	0	1
MIR-8797-X	ID_957	9	0.00	0.00	0.00	6.67	0.00	18	TGGCATGGACTGAGAGCT	1	0	0	0	0	1
MIR-509-X	ID_958	9	0.00	0.00	0.00	6.67	0.00	18	TAATCCAGAATGCGGCAA	1	0	0	0	0	1
MIR-4782-X	ID_959	9	0.00	0.00	0.00	6.67	0.00	19	AGTTTTGGATATGAAGAAA	1	0	0	0	0	1
MIR-1327-Y	ID_960	9	0.00	0.00	0.00	6.67	0.00	18	TTAGAAAACTTTTAGGGA	1	0	0	0	0	1
MIR-4832-Y	ID_961	9	0.00	0.00	0.00	6.67	0.00	19	TCAGAAAGACAACTTGCTG	1	0	0	0	0	1
MIR-2436-X	ID_962	9	0.00	0.00	0.00	6.67	0.00	19	GCGGCTCAGATGTCGGGAG	1	0	0	0	0	1
MIR-7013-X	ID_963	9	0.00	0.00	0.00	6.67	0.00	19	GTATGAAGAGGCCAGTCTC	1	0	0	0	0	1
MIR-9889-Y	ID_964	9	0.00	0.00	0.00	6.67	0.00	19	TCTCGAGCCGATGAAACGC	1	0	0	0	0	1
MIR-2229-Y	ID_965	9	0.00	0.00	0.00	6.67	0.00	21	AAAGACTGTTGGGTCCTGGGG	1	0	0	0	0	1
MIR-640-Y	ID_966	9	0.00	0.00	0.00	6.67	0.00	18	ATGATCCAGGAAACTGAC	1	0	0	0	0	1
MIR-5696-X	ID_967	9	0.00	0.00	0.00	6.67	0.00	18	TTTTAAGTAGTCTGATGT	1	0	0	0	0	1
MIR-9872-X	ID_968	9	0.00	0.00	0.00	6.67	0.00	18	AAACGAGAGAGAGAGAGA	1	0	0	0	0	1
MIR-1458-Y	ID_969	9	0.00	0.00	0.00	6.67	0.00	19	CTGTTATGCTGATGAGAAA	1	0	0	0	0	1
MIR-3811-X	ID_970	9	0.00	0.00	0.00	6.67	0.00	18	TGTTGCTCAGGGTTGACT	1	0	0	0	0	1
MIR-1476-X	ID_971	9	0.00	0.00	0.00	6.67	0.00	18	TGGACAAAGGAAAATGTA	1	0	0	0	0	1
MIR-357-Y	ID_972	9	0.00	0.00	0.00	6.67	0.00	18	TGCCAGTCAATAACGGAA	1	0	0	0	0	1
MIR-5465-X	ID_973	9	0.00	0.00	0.00	6.67	0.00	18	GAGAGAAATAGATCAACA	1	0	0	0	0	1
MIR-6698-Y	ID_974	9	0.00	0.00	0.00	6.67	0.00	18	TTGGTGAGAGTGAGAAGT	1	0	0	0	0	1
MIR-6527-Y	ID_975	9	0.00	0.00	0.00	6.67	0.00	18	TTCACGAGGATGAAGAGA	1	0	0	0	0	1
MIR-2946-Y	ID_976	9	0.00	0.00	0.00	6.67	0.00	19	TACAGAAAAGATATGTGGA	1	0	0	0	0	1
MIR-977-Y	ID_977	9	0.00	0.00	0.00	6.67	0.00	18	TGAGATATTCCAGTTGTC	1	0	0	0	0	1
MIR-5461-Y	ID_978	9	0.00	0.00	0.00	6.67	0.00	19	TCTCAATTCACTGCACTTC	1	0	0	0	0	1
MIR-7379-Y	ID_979	9	0.00	0.00	0.00	6.67	0.00	18	CTGGATGCCTTGATGTTG	1	0	0	0	0	1
MIR-8064-X	ID_980	9	0.00	0.00	0.00	6.67	0.00	19	TGAGCATATTGAGCGAGCG	1	0	0	0	0	1
MIR-3723-X	ID_981	9	0.00	0.00	0.00	6.67	0.00	18	AGTGTTTCAAAGTTTTGG	1	0	0	0	0	1
MIR-4582-X	ID_982	9	0.00	0.00	0.00	6.67	0.00	18	CATGTCCTCCTGTGTGTA	1	0	0	0	0	1
MIR-5326-Y	ID_983	9	0.00	0.00	0.00	6.67	0.00	18	TGCATAGCAAACAAATGA	1	0	0	0	0	1
MIR-3650-X	ID_984	9	0.00	0.00	0.00	6.67	0.00	18	TGTGTGTCTGTAGAGTGC	1	0	0	0	0	1
MIR-7937-X	ID_985	9	0.00	0.00	0.00	6.67	0.00	18	TATGTTATGAGTGTTGAA	1	0	0	0	0	1
MIR-3246-X	ID_986	9	0.00	0.00	0.00	6.67	0.00	19	TTCCTATCAGAACATGGTG	1	0	0	0	0	1
MIR-8964-X	ID_987	9	0.00	0.00	0.00	6.67	0.00	18	GAGTGTAGAATTGACGGA	1	0	0	0	0	1
MIR-6899-Y	ID_988	9	0.00	0.00	0.00	6.67	0.00	19	TCTCCTTCGGTGTCTTCTG	1	0	0	0	0	1
MIR-6397-Y	ID_989	9	0.00	0.00	0.00	6.67	0.00	18	TGGAGATTTACAGTGGAG	1	0	0	0	0	1
MIR-6739-X	ID_990	9	0.00	0.00	0.00	6.67	0.00	18	TGTGATAGAGAAAGAACA	1	0	0	0	0	1
MIR-6545-Y	ID_991	9	0.00	0.00	0.00	6.67	0.00	21	TAGAGCTGATTTTCTGTCAAT	1	0	0	0	0	1
MIR-7377-X	ID_992	9	0.00	0.00	0.00	6.67	0.00	18	GAGGTGAGCCAGGAAGGA	1	0	0	0	0	1
MIR-6372-X	ID_993	9	0.00	0.00	0.00	6.67	0.00	18	TCTGTGGAAACTTCCAGC	1	0	0	0	0	1
MIR-4424-X	ID_994	9	0.00	0.00	0.00	6.67	0.00	19	AGCTAACTGAAAATGGACT	1	0	0	0	0	1
MIR-8156-Y	ID_995	9	0.00	0.00	0.00	6.67	0.00	19	TGTCAAGACCGTCCTCACT	1	0	0	0	0	1
MIR-8510-X	ID_996	9	0.00	0.00	0.00	6.67	0.00	18	TGTGATCTCAGCCGCAAA	1	0	0	0	0	1
MIR-6551-X	ID_997	9	0.00	0.00	0.00	6.67	0.00	19	GGGGTCCATCTCTGCAGCC	1	0	0	0	0	1
MIR-789-X	ID_998	9	0.00	0.00	0.00	6.67	0.00	20	AGAAGACTCAGGCAGGGACT	1	0	0	0	0	1
MIR-6127-Z	ID_999	9	0.00	0.00	0.00	6.67	0.00	18	ATGAGGGAGTGGGGGGGG	1	0	0	0	0	1
MIR-2015-X	ID_1000	9	0.00	0.00	0.00	6.67	0.00	18	TACTGAGGAGGGGAGAGA	1	0	0	0	0	1
MIR-8158-Y	ID_1001	9	0.00	0.00	0.00	6.67	0.00	19	TACATGTGAAACTTCCTCC	1	0	0	0	0	1
MIR-2062-X	ID_1002	9	0.00	0.00	0.00	6.67	0.00	19	CTGCAACAATGTTTTATCA	1	0	0	0	0	1
MIR-3821-Y	ID_1003	9	0.00	0.00	0.00	6.67	0.00	18	TAGTGAATGAGAATGTTA	1	0	0	0	0	1
MIR-6000-Y	ID_1004	9	0.00	0.00	0.00	6.67	0.00	18	TGGAGATGAGTAGTACCC	1	0	0	0	0	1
MIR-1478-X	ID_1005	9	0.00	0.00	0.00	6.67	0.00	19	TATTAAGGAGCAGGCTGAC	1	0	0	0	0	1
MIR-1569-Y	ID_1006	9	0.00	0.00	0.00	6.67	0.00	18	TTGGTAAGTTGCTCTGCA	1	0	0	0	0	1
MIR-2375-Y	ID_1007	9	0.00	0.00	0.00	6.67	0.00	19	CAGTGATGGAGAAGTCAGA	1	0	0	0	0	1
MIR-3159-X	ID_1008	9	0.00	0.00	0.00	6.67	0.00	19	TAGGATTTCAAGTGTCTGC	1	0	0	0	0	1
MIR-8893-Y	ID_1009	9	0.00	0.00	0.00	6.67	0.00	18	TGCAGTTTGGGCTCTGGT	1	0	0	0	0	1
MIR-9190-Y	ID_1010	9	0.00	0.00	0.00	6.67	0.00	19	GCTCCTGTGATTAGTAGTA	1	0	0	0	0	1
MIR-2042-X	ID_1011	9	0.00	0.00	0.00	6.67	0.00	18	TTAAACATCATCCTTGCA	1	0	0	0	0	1
MIR-4848-X	ID_1012	9	0.00	0.00	0.00	6.67	0.00	19	TTTGAGTGGAGGCTTTTGG	1	0	0	0	0	1
MIR-495-Y	ID_1013	9	0.00	0.00	0.00	6.67	0.00	18	AAACAAACAAGGTGCGCT	1	0	0	0	0	1
MIR-7852-Y	ID_1014	9	0.00	0.00	0.00	6.67	0.00	18	TAATAGTCAAAGGCAATT	1	0	0	0	0	1
MIR-2847-Y	ID_1015	9	0.00	0.00	0.00	6.67	0.00	18	TGTGTTTGTCAGAGCGTT	1	0	0	0	0	1
MIR-1687-X	ID_1016	9	0.00	0.00	0.00	6.67	0.00	18	TGAGGACATCAGCCAGCT	1	0	0	0	0	1
MIR-8233-X	ID_1017	9	0.00	0.00	0.00	6.67	0.00	19	TGTCTCACCTCGTGTTCAT	1	0	0	0	0	1
MIR-7974-Y	ID_1018	9	0.00	0.00	0.00	6.67	0.00	19	GCTGTGATGCACTCCTGAG	1	0	0	0	0	1
MIR-2555-X	ID_1019	9	0.00	0.00	0.00	6.67	0.00	19	TGTTATATAGTGATTTTGG	1	0	0	0	0	1
MIR-7568-Y	ID_1020	9	0.00	0.00	0.00	6.67	0.00	19	TGACCGACCAGGTGCTGCA	1	0	0	0	0	1
MIR-754-X	ID_1021	9	0.00	0.00	0.00	6.67	0.00	19	ATGTTGCTTAGGGGTAGTA	1	0	0	0	0	1
MIR-1889-Y	ID_1022	9	0.00	0.00	0.00	6.67	0.00	18	TCCACGTCACAGATTGGG	1	0	0	0	0	1
MIR-5692-Y	ID_1023	9	0.00	0.00	0.00	6.67	0.00	19	ATATTACAGTAGGTGGACA	1	0	0	0	0	1
MIR-7225-Y	ID_1024	9	0.00	0.00	0.00	6.67	0.00	19	TCTAGACATTCTCTGCAGC	1	0	0	0	0	1
MIR-1688-Y	ID_1025	9	0.00	0.00	0.00	6.67	0.00	18	TGGTAGAGACAGAGATGG	1	0	0	0	0	1
MIR-4961-Y	ID_1026	9	0.00	0.00	0.00	6.67	0.00	19	TATGGATATCCAAATCAGA	1	0	0	0	0	1
MIR-7392-X	ID_1027	9	0.00	0.00	0.00	6.67	0.00	18	TAGGAATATACCTTGGTT	1	0	0	0	0	1
MIR-9358-Y	ID_1028	9	0.00	0.00	0.00	6.67	0.00	19	TTGACATGCTTGTGCAAGA	1	0	0	0	0	1
MIR-9022-Y	ID_1029	9	0.00	0.00	0.00	6.67	0.00	18	AGGGACGGCTTGGGTGGG	1	0	0	0	0	1
MIR-8509-X	ID_1030	9	0.00	0.00	0.00	6.67	0.00	18	TTTAAATCCTCTTTTGCG	1	0	0	0	0	1
MIR-3386-X	ID_1031	9	0.00	0.00	0.00	6.67	0.00	19	CAGATCTTTGGTATGCCAT	1	0	0	0	0	1
MIR-4122-Y	ID_1032	9	0.00	0.00	0.00	6.67	0.00	18	ATCTTAGTTTGTTTGCAG	1	0	0	0	0	1
MIR-9212-Y	ID_1033	9	0.00	0.00	0.00	6.67	0.00	18	CACCATGGGGGGATCTGG	1	0	0	0	0	1
MIR-556-X	ID_1034	9	0.00	0.00	0.00	6.67	0.00	18	AGAAATCATTGTAATATG	1	0	0	0	0	1
MIR-4254-Y	ID_1035	9	0.00	0.00	0.00	6.67	0.00	19	TGCCTGGAGCTACTGGACC	1	0	0	0	0	1
MIR-622-Y	ID_1036	9	0.00	0.00	0.00	6.67	0.00	18	CGACTGAGGATGGAGCTG	1	0	0	0	0	1
MIR-2406-X	ID_1037	9	0.00	0.00	0.00	6.67	0.00	18	GGGAAGAAGGAGGCGGGA	1	0	0	0	0	1
MIR-664-X	ID_1038	9	0.00	0.00	0.00	6.67	0.00	18	CTGGCTGGGGAAAAAAAA	1	0	0	0	0	1
MIR-6994-X	ID_1039	9	0.00	0.00	0.00	6.67	0.00	18	TCACAAAGCTGGGTGAAA	1	0	0	0	0	1
MIR-4496-Y	ID_1040	9	0.00	0.00	0.00	6.67	0.00	19	TGAGGAAACTGAAGCAGAT	1	0	0	0	0	1
MIR-972-Y	ID_1041	9	0.00	0.00	0.00	6.67	0.00	19	CCAATACGAATATTTAAGC	1	0	0	0	0	1
MIR-7644-X	ID_1042	9	0.00	0.00	0.00	6.67	0.00	18	CATAATCTGAAGGAAAAG	1	0	0	0	0	1
MIR-8061-X	ID_1043	9	0.00	0.00	0.00	6.67	0.00	18	TAGAGTAGAGGATATTGG	1	0	0	0	0	1
MIR-6920-X	ID_1044	9	0.00	0.00	0.00	6.67	0.00	18	ACACAATGTAAATACTGC	1	0	0	0	0	1
MIR-3064-X	ID_1045	9	0.00	0.00	0.00	6.67	0.00	19	TTTGGATGATGTGGTGTGC	1	0	0	0	0	1
MIR-6641-Y	ID_1046	9	0.00	0.00	0.00	6.67	0.00	19	TGCTGTGTGAAAAAAGCTA	1	0	0	0	0	1
MIR-3270-X	ID_1047	9	0.00	0.00	0.00	6.67	0.00	20	TTTTCCTAAAACGATCAATT	1	0	0	0	0	1
MIR-4849-Y	ID_1048	9	0.00	0.00	0.00	6.67	0.00	19	TGTGGAACAAGTGGAGGGT	1	0	0	0	0	1
MIR-616-Y	ID_1049	9	0.00	0.00	0.00	6.67	0.00	18	TGGACGGTTTGAGCAGGG	1	0	0	0	0	1
MIR-6896-Y	ID_1050	9	0.00	0.00	0.00	6.67	0.00	19	TGTTTCTGTCTCTCACATA	1	0	0	0	0	1
MIR-7586-Y	ID_1051	9	0.00	0.00	0.00	6.67	0.00	20	TGGATTCCTCTCTGTTTGCC	1	0	0	0	0	1
MIR-9152-Y	ID_1052	9	0.00	0.00	0.00	6.67	0.00	18	CGGGTCTGGACGTGGTCG	1	0	0	0	0	1
MIR-7080-X	ID_1053	9	0.00	0.00	0.00	6.67	0.00	18	GTGGGAGCTGGGGGTGGG	1	0	0	0	0	1
MIR-4753-X	ID_1054	9	0.00	0.00	0.00	6.67	0.00	18	GCAGAGGAAGAGAACAGA	1	0	0	0	0	1
MIR-4014-Y	ID_1055	9	0.00	0.00	0.00	6.67	0.00	18	TACAGGAAGCGTGTGTGG	1	0	0	0	0	1
MIR-6765-X	ID_1056	9	0.00	0.00	0.00	6.67	0.00	18	CTGAGGCGGGGCTAGGAG	1	0	0	0	0	1
MIR-1597-X	ID_1057	9	0.00	0.00	0.00	6.67	0.00	18	ACATGTGTAAAGGGCTCT	1	0	0	0	0	1
MIR-784-X	ID_1058	9	0.00	0.00	0.00	6.67	0.00	19	CACAGTGTTTATTAGTAGA	1	0	0	0	0	1
MIR-1417-Y	ID_1059	9	0.00	0.00	0.00	6.67	0.00	18	TATCACCGGCTCTGAGAG	1	0	0	0	0	1
MIR-3682-Y	ID_1060	9	0.00	0.00	0.00	6.67	0.00	19	TGATGATACAGGTGGAAGT	1	0	0	0	0	1
MIR-2790-X	ID_1061	9	0.00	0.00	0.00	6.67	0.00	18	TGAAGAACAATGCTTAAA	1	0	0	0	0	1
MIR-5336-X	ID_1062	9	0.00	0.00	0.00	6.67	0.00	19	TGGTCTCATTCGGCGCGTT	1	0	0	0	0	1
MIR-1710-X	ID_1063	9	0.00	0.00	0.00	6.67	0.00	20	TACATCTGCTGCAGAACCAT	1	0	0	0	0	1
MIR-2975-X	ID_1064	9	0.00	0.00	0.00	6.67	0.00	18	GGGAAAGGTTTGGATCCA	1	0	0	0	0	1
MIR-307-X	ID_1065	9	0.00	0.00	0.00	6.67	0.00	18	AAAGGAGGTTGTGATGGA	1	0	0	0	0	1
MIR-8189-X	ID_1066	9	0.00	0.00	0.00	6.67	0.00	20	TCTCTTAACCATTAGGCCAC	1	0	0	0	0	1
MIR-1584-X	ID_1067	9	0.00	0.00	0.00	6.67	0.00	18	CGGGTGGGGGTGGGGTGG	1	0	0	0	0	1
MIR-7028-X	ID_1068	9	0.00	0.00	0.00	6.67	0.00	19	TGGACTGAGGCTGGGGTCA	1	0	0	0	0	1
MIR-3755-X	ID_1069	9	0.00	0.00	0.00	6.67	0.00	18	TGTGTATATAAAATTAGA	1	0	0	0	0	1
MIR-3677-X	ID_1070	9	0.00	0.00	0.00	6.67	0.00	18	GCAGTGGCCCGAGCCCGG	1	0	0	0	0	1
MIR-452-Y	ID_1071	9	0.00	0.00	0.00	6.67	0.00	18	TCAGCTGCAAAGAGGAAA	1	0	0	0	0	1
MIR-6573-X	ID_1072	9	0.00	0.00	0.00	6.67	0.00	23	TGGAGAAGTGAGGAGCTTTCTGT	1	0	0	0	0	1
MIR-5197-Y	ID_1073	9	0.00	0.00	0.00	6.67	0.00	18	AAGAGACTGAATCATCGC	1	0	0	0	0	1
MIR-4022-Y	ID_1074	9	0.00	0.00	0.00	6.67	0.00	19	TAATATGAGTTGAAATTTA	1	0	0	0	0	1
MIR-198-X	ID_1075	9	0.00	0.00	0.00	6.67	0.00	18	TGGTTCAGAGGAGAAATA	1	0	0	0	0	1
MIR-7665-X	ID_1076	9	0.00	0.00	0.00	6.67	0.00	18	AAGGAAAGACAGGAGAAA	1	0	0	0	0	1
MIR-5898-X	ID_1077	9	0.00	0.00	0.00	6.67	0.00	18	TTGATTGTTCCTAAACTG	1	0	0	0	0	1
MIR-485-Y	ID_1078	9	0.00	0.00	0.00	6.67	0.00	18	CAGTTCTCCTCTCTTCTA	1	0	0	0	0	1
MIR-2207-Y	ID_1079	9	0.00	0.00	0.00	6.67	0.00	18	ACAGGCTAAATACACACA	1	0	0	0	0	1
MIR-3564-Y	ID_1080	9	0.00	0.00	0.00	6.67	0.00	18	GGCAAGGCAAAGAGGGAA	1	0	0	0	0	1
MIR-8302-Y	ID_1081	9	0.00	0.00	0.00	6.67	0.00	18	AAGCGATGAAAGACAATG	1	0	0	0	0	1
MIR-8791-X	ID_1082	9	0.00	0.00	0.00	6.67	0.00	19	TGCTCTCCTGTGCTCTCCT	1	0	0	0	0	1
MIR-7627-X	ID_1083	9	0.00	0.00	0.00	6.67	0.00	18	TTATTTCCAAGGATAGTA	1	0	0	0	0	1
MIR-5466-X	ID_1084	9	0.00	0.00	0.00	6.67	0.00	19	CGGATGATGGGCACAGAAC	1	0	0	0	0	1
MIR-9425-X	ID_1085	9	0.00	0.00	0.00	6.67	0.00	20	GAAGAAGACCTAAAATAGCT	1	0	0	0	0	1
MIR-4529-Y	ID_1086	9	0.00	0.00	0.00	6.67	0.00	19	CTTCATTTGACTGCAGATG	1	0	0	0	0	1
MIR-1813-Y	ID_1087	9	0.00	0.00	0.00	6.67	0.00	20	TCTGTGGCTGCAATGAGAAA	1	0	0	0	0	1
MIR-6749-X	ID_1088	9	0.00	0.00	0.00	6.67	0.00	18	CTCGGGCCTGGGGTGTGG	1	0	0	0	0	1
MIR-1241-Y	ID_1089	9	0.00	0.00	0.00	6.67	0.00	18	ACTCATCTCTGTGTGCCT	1	0	0	0	0	1
MIR-2833-Y	ID_1090	9	0.00	0.00	0.00	6.67	0.00	20	CTGGAAAGGTACTTTTTGGT	1	0	0	0	0	1
MIR-2982-X	ID_1091	9	0.00	0.00	0.00	6.67	0.00	20	GTGGAGGGGGGGCTTGGGAA	1	0	0	0	0	1
MIR-7886-Y	ID_1092	9	0.00	0.00	0.00	6.67	0.00	18	TCAGTGATCAGGATGCGT	1	0	0	0	0	1
MIR-4810-X	ID_1093	9	0.00	0.00	0.00	6.67	0.00	19	TTTATCAGTAGTCATATAG	1	0	0	0	0	1
MIR-6734-X	ID_1094	9	0.00	0.00	0.00	6.67	0.00	18	TTGAGATGAGAATGAGGT	1	0	0	0	0	1
MIR-2039-Y	ID_1095	9	0.00	0.00	0.00	6.67	0.00	18	ATCAAATAAAGGCAGGCT	1	0	0	0	0	1
MIR-8488-X	ID_1096	9	0.00	0.00	0.00	6.67	0.00	20	ACAGCTGTTAGTTTCTTATT	1	0	0	0	0	1
MIR-1912-Y	ID_1097	9	0.00	0.00	0.00	6.67	0.00	19	CAGCAGATGCAGTGAGAAC	1	0	0	0	0	1
MIR-6808-Y	ID_1098	9	0.00	0.00	0.00	6.67	0.00	19	TGTGACCACTGATCCTGCA	1	0	0	0	0	1
MIR-105-X	ID_1099	9	0.00	0.00	0.00	6.67	0.00	19	GTGCTCAGGTGTCTGTAGT	1	0	0	0	0	1
MIR-7047-X	ID_1100	9	0.00	0.00	0.00	6.67	0.00	19	AGGGAGGAGGTGTGGGTCT	1	0	0	0	0	1
MIR-4769-X	ID_1101	9	0.00	0.00	0.00	6.67	0.00	18	GAGGAGGGATGGAGGGAA	1	0	0	0	0	1
MIR-5460-Y	ID_1102	9	0.00	0.00	0.00	6.67	0.00	18	ACTGACTGCAAAGGCTCA	1	0	0	0	0	1
MIR-7214-X	ID_1103	9	0.00	0.00	0.00	6.67	0.00	18	TGGTTTCTGGTTTGGAAT	1	0	0	0	0	1
MIR-3352-Y	ID_1104	9	0.00	0.00	0.00	6.67	0.00	19	TGGTCTTCTGTTCCATCTG	1	0	0	0	0	1
MIR-6006-Y	ID_1105	9	0.00	0.00	0.00	6.67	0.00	19	ATTTTCATTTTCAGTTACA	1	0	0	0	0	1
MIR-6602-X	ID_1106	9	0.00	0.00	0.00	6.67	0.00	19	AAGGGATTGGAGAGGTTGG	1	0	0	0	0	1
MIR-4945-X	ID_1107	9	0.00	0.00	0.00	6.67	0.00	18	GTCTTATTTTTGTTGTTT	1	0	0	0	0	1
MIR-4564-Y	ID_1108	9	0.00	0.00	0.00	6.67	0.00	18	TGAGATTTCATTTGGCTT	1	0	0	0	0	1
MIR-5584-X	ID_1109	9	0.00	0.00	0.00	6.67	0.00	19	CAGGGAAATGGGAAGCTCT	1	0	0	0	0	1
MIR-4723-Y	ID_1110	9	0.00	0.00	0.00	6.67	0.00	18	TGCTCTCTCTGGCTCTTC	1	0	0	0	0	1
MIR-7880-Y	ID_1111	9	0.00	0.00	0.00	6.67	0.00	19	TTGAAAGGTATATCCAAGT	1	0	0	0	0	1
MIR-6128-Y	ID_1112	9	0.00	0.00	0.00	6.67	0.00	21	TACTAAAATTGGAGTCAAAAA	1	0	0	0	0	1
MIR-5101-Y	ID_1113	9	0.00	0.00	0.00	6.67	0.00	19	TTTTGTTTATTTTGGTGAT	1	0	0	0	0	1
MIR-7918-X	ID_1114	9	0.00	0.00	0.00	6.67	0.00	19	TGGCTCTGATGTCATGCTG	1	0	0	0	0	1
MIR-4677-Y	ID_1115	9	0.00	0.00	0.00	6.67	0.00	20	CTCTGTGAGGCCAAAGAACT	1	0	0	0	0	1
MIR-6098-Y	ID_1116	9	0.00	0.00	0.00	6.67	0.00	18	TAATGAATGTGTGTTGGA	1	0	0	0	0	1
MIR-7106-Y	ID_1117	9	0.00	0.00	0.00	6.67	0.00	19	TCCCTGTATCTCTGTCCCA	1	0	0	0	0	1
MIR-1662-X	ID_1118	9	0.00	0.00	0.00	6.67	0.00	18	ACATCTTCAGACTTGGGA	1	0	0	0	0	1
MIR-9405-X	ID_1119	9	0.00	0.00	0.00	6.67	0.00	20	GTGTTTAAGGTTTAAATCGA	1	0	0	0	0	1
MIR-5589-X	ID_1120	9	0.00	0.00	0.00	6.67	0.00	19	TGGGTGCTCTGGTGCCGTG	1	0	0	0	0	1
MIR-5612-Y	ID_1121	9	0.00	0.00	0.00	6.67	0.00	20	TTATACATCACTAGTTGTCT	1	0	0	0	0	1
MIR-2068-Y	ID_1122	9	0.00	0.00	0.00	6.67	0.00	19	TGTGAGCATAGAGAAGAGA	1	0	0	0	0	1
MIR-6545-X	ID_1123	9	0.00	0.00	0.00	6.67	0.00	19	TCAGAAAAGGCCTGCAGCT	1	0	0	0	0	1
MIR-9318-X	ID_1124	9	0.00	0.00	0.00	6.67	0.00	19	GTGTTCACGGTGTGTGTGT	1	0	0	0	0	1
MIR-6961-Y	ID_1125	9	0.00	0.00	0.00	6.67	0.00	20	TTCCTCTTTCTTGCTGGCTC	1	0	0	0	0	1
MIR-6975-X	ID_1126	9	0.00	0.00	0.00	6.67	0.00	23	TGGGGAATAAGGGGTTTGGCACG	1	0	0	0	0	1
MIR-610-X	ID_1127	9	0.00	0.00	0.00	6.67	0.00	18	TTAACTGTGTGCTGGGAC	1	0	0	0	0	1
MIR-7045-X	ID_1128	9	0.00	0.00	0.00	6.67	0.00	18	AGGGGGTGGGGGAAGGGG	1	0	0	0	0	1
MIR-8814-Y	ID_1129	9	0.00	0.00	0.00	6.67	0.00	18	TAGCATTCATTTAACTCA	1	0	0	0	0	1
MIR-6577-X	ID_1130	9	0.00	0.00	0.00	6.67	0.00	19	TTCTACTCTGTTTTCTTGC	1	0	0	0	0	1
MIR-9373-X	ID_1131	9	0.00	0.00	0.00	6.67	0.00	18	CTTGTGAGGAGAGTTCGG	1	0	0	0	0	1
MIR-9063-Y	ID_1132	9	0.00	0.00	0.00	6.67	0.00	19	GAGAGCTGCTTTTTGAGAG	1	0	0	0	0	1
MIR-718-Y	ID_1133	9	0.00	0.00	0.00	6.67	0.00	19	CACTTCCGCCCTGCCGGGT	1	0	0	0	0	1
MIR-5394-X	ID_1134	9	0.00	0.00	0.00	6.67	0.00	18	TCACCTTGAACCTCTGTC	1	0	0	0	0	1
MIR-5607-X	ID_1135	9	0.00	0.00	0.00	6.67	0.00	18	TTGGTGTTGAGAATTAAA	1	0	0	0	0	1
MIR-3150-Y	ID_1136	9	0.00	0.00	0.00	6.67	0.00	19	TGGGGACCTCCTCGAGGTT	1	0	0	0	0	1
MIR-63-X	ID_1137	9	0.00	0.00	0.00	6.67	0.00	18	ATGCAGTTGTCATGGTCC	1	0	0	0	0	1
MIR-4436-X	ID_1138	9	0.00	0.00	0.00	6.67	0.00	18	TGTCCATTTCTGTCTGCC	1	0	0	0	0	1
MIR-8974-X	ID_1139	9	0.00	0.00	0.00	6.67	0.00	18	ACTTAAGATCAGCACATT	1	0	0	0	0	1
MIR-3622-Y	ID_1140	9	0.00	0.00	0.00	6.67	0.00	18	CACCTGAGCTCCCGAGCA	1	0	0	0	0	1
MIR-9571-Y	ID_1141	9	0.00	0.00	0.00	6.67	0.00	19	ACTTCCTGAAATTGTAGCT	1	0	0	0	0	1
MIR-8450-Y	ID_1142	9	0.00	0.00	0.00	6.67	0.00	19	TGATTTTTTTGTTGGAGTT	1	0	0	0	0	1
MIR-9413-Y	ID_1143	9	0.00	0.00	0.00	6.67	0.00	19	TAAAAGTCAGCAGTGGTAA	1	0	0	0	0	1
MIR-3806-Y	ID_1144	9	0.00	0.00	0.00	6.67	0.00	18	TCCGGGAGTCGATCGAGG	1	0	0	0	0	1
MIR-7048-Y	ID_1145	9	0.00	0.00	0.00	6.67	0.00	18	TACTTTCTCTTTCCCCAG	1	0	0	0	0	1
MIR-4690-Y	ID_1146	9	0.00	0.00	0.00	6.67	0.00	19	ACCCAGCTGTGGCCTCTGC	1	0	0	0	0	1
MIR-2468-X	ID_1147	9	0.00	0.00	0.00	6.67	0.00	18	TAGGAACATGCAAGAATG	1	0	0	0	0	1
MIR-3808-Y	ID_1148	9	0.00	0.00	0.00	6.67	0.00	18	TATGTACAAATGTGGATA	1	0	0	0	0	1
MIR-7607-Y	ID_1149	9	0.00	0.00	0.00	6.67	0.00	18	TACACATAAGCTGGTATA	1	0	0	0	0	1
MIR-8059-X	ID_1150	9	0.00	0.00	0.00	6.67	0.00	19	TGAACTGTAGATGAAAAGT	1	0	0	0	0	1
MIR-892-Y	ID_1151	9	0.00	0.00	0.00	6.67	0.00	19	GTCACTCGCTGCTTTCTGG	1	0	0	0	0	1
MIR-7660-X	ID_1152	9	0.00	0.00	0.00	6.67	0.00	19	TTTGCTCTGGCTTCAGCTC	1	0	0	0	0	1
MIR-7262-X	ID_1153	9	0.00	0.00	0.00	6.67	0.00	19	TTTGTTGCAGTTTTGAGCT	1	0	0	0	0	1
MIR-3771-Y	ID_1154	9	0.00	0.00	0.00	6.67	0.00	18	AAAATACAGCGAGTGGCA	1	0	0	0	0	1
MIR-3144-X	ID_1155	9	0.00	0.00	0.00	6.67	0.00	19	AGGGGACCACAGAGATTTA	1	0	0	0	0	1
MIR-792-Y	ID_1156	9	0.00	0.00	0.00	6.67	0.00	19	AGTCTCTTCCACTTTCAGA	1	0	0	0	0	1
MIR-3158-X	ID_1157	9	0.00	0.00	0.00	6.67	0.00	19	TCTTGCAGAGAGGAAGACC	1	0	0	0	0	1
MIR-9839-X	ID_1158	9	0.00	0.00	0.00	6.67	0.00	19	TCATGATTTGTCTGGGCAT	1	0	0	0	0	1
MIR-8937-X	ID_1159	9	0.00	0.00	0.00	6.67	0.00	20	TTCTGATGGAGCGCTGGGTT	1	0	0	0	0	1
MIR-4545-X	ID_1160	9	0.00	0.00	0.00	6.67	0.00	19	TCACAGCAGGCTGCTTTAC	1	0	0	0	0	1
MIR-9850-X	ID_1161	9	0.00	0.00	0.00	6.67	0.00	18	TTTGGAAATAGAGATCGG	1	0	0	0	0	1
MIR-3881-Y	ID_1162	9	0.00	0.00	0.00	6.67	0.00	19	TGCTTTAGAGATCTTGAAT	1	0	0	0	0	1
MIR-7893-Y	ID_1163	9	0.00	0.00	0.00	6.67	0.00	19	ACGAGCTGGAAGCAATTGA	1	0	0	0	0	1
MIR-510-X	ID_1164	9	0.00	0.00	0.00	6.67	0.00	19	TCCGCAGTGTGGCAATCAC	1	0	0	0	0	1
MIR-3666-X	ID_1165	9	0.00	0.00	0.00	6.67	0.00	18	TGCAAGTGTAGATGAGGA	1	0	0	0	0	1
MIR-1003-Y	ID_1166	9	0.00	0.00	0.00	6.67	0.00	19	CATATCTTTATTCCCAGGC	1	0	0	0	0	1
MIR-7079-X	ID_1167	9	0.00	0.00	0.00	6.67	0.00	19	TGAGTCAGTGAGTTCTGTG	1	0	0	0	0	1
MIR-2434-X	ID_1168	9	0.00	0.00	0.00	6.67	0.00	20	GTTGTTTGGGTATTTTTGTA	1	0	0	0	0	1
MIR-7009-X	ID_1169	9	0.00	0.00	0.00	6.67	0.00	18	TTTGGGGACAGGCGACCA	1	0	0	0	0	1
MIR-2309-X	ID_1170	9	0.00	0.00	0.00	6.67	0.00	18	TGAGAGTGGTGGACGGAA	1	0	0	0	0	1
MIR-5937-Y	ID_1171	9	0.00	0.00	0.00	6.67	0.00	18	ATCGTGGACTATGAAAAC	1	0	0	0	0	1
MIR-7464-Y	ID_1172	9	0.00	0.00	0.00	6.67	0.00	19	TGGAACTGCACTGAGTAAT	1	0	0	0	0	1
MIR-3668-X	ID_1173	9	0.00	0.00	0.00	6.67	0.00	19	ACGTAGAGATTGACCAAAA	1	0	0	0	0	1
MIR-1667-X	ID_1174	9	0.00	0.00	0.00	6.67	0.00	19	AGAGAGTCTGGCACAATGT	1	0	0	0	0	1
MIR-4020-X	ID_1175	9	0.00	0.00	0.00	6.67	0.00	18	TGTGGTTGTTTGTTGGTT	1	0	0	0	0	1
MIR-7629-X	ID_1176	9	0.00	0.00	0.00	6.67	0.00	19	TGTTATCTTGCAATTCGGA	1	0	0	0	0	1
MIR-9019-Y	ID_1177	9	0.00	0.00	0.00	6.67	0.00	19	AAGAGGCCTGGGAGTGGTT	1	0	0	0	0	1
MIR-4796-X	ID_1178	9	0.00	0.00	0.00	6.67	0.00	19	TTCTATTCTCTGTCACTTT	1	0	0	0	0	1
MIR-568-X	ID_1179	9	0.00	0.00	0.00	6.67	0.00	18	TATGTATAAATGTATATT	1	0	0	0	0	1
MIR-1795-X	ID_1180	9	0.00	0.00	0.00	6.67	0.00	19	TGATGAAGAACAGGCCGGT	1	0	0	0	0	1
MIR-4057-X	ID_1181	9	0.00	0.00	0.00	6.67	0.00	19	CTTGGTGACTGTAGCATCA	1	0	0	0	0	1
MIR-3202-X	ID_1182	9	0.00	0.00	0.00	6.67	0.00	18	TGGAGAAGAGCTTTAGTG	1	0	0	0	0	1
MIR-1966-X	ID_1183	9	0.00	0.00	0.00	6.67	0.00	18	AGGAGCTGGCACAGGAGA	1	0	0	0	0	1
MIR-9403-Y	ID_1184	9	0.00	0.00	0.00	6.67	0.00	18	TGTGGAGAATAAGTGAGA	1	0	0	0	0	1
MIR-5399-X	ID_1185	9	0.00	0.00	0.00	6.67	0.00	19	CATCTTATTTGTTGCTGTG	1	0	0	0	0	1
MIR-43-Y	ID_1186	9	0.00	0.00	0.00	6.67	0.00	19	CAGTTCTTTTTAACCTTTT	1	0	0	0	0	1
NOVEL-M4414-5P	ID_1187	1	0.00	-5.82	-8.17	4.13	1.57	23	GGGGTGGTTCGGCGAGTTACTTT	18378	22	4669	111	3590	9986
NOVEL-M0352-3P	ID_1188	16	0.00	1.66	1.37	-3.87	-2.82	21	ATTATGAACGTGATATTGCGT	5261	2102	598	2534	22	5
NOVEL-M3425-3P	ID_1189	16	0.00	1.66	1.37	-3.87	-2.82	21	ATTATGAACGTGATATTGCGT	5261	2102	598	2534	22	5
NOVEL-M1635-5P	ID_1190	9	0.00	-1.53	-2.22	2.51	1.41	20	ATATCCCGGACGAGCCCCCA	1313	122	418	195	288	290
NOVEL-M0568-5P	ID_1191	9	0.00	-1.53	-2.22	2.50	1.41	20	ATATCCCGGACGAGCCCCCA	1312	122	418	195	288	289
NOVEL-M3309-5P	ID_1192	16	0.00	1.97	0.39	0.04	-3.04	23	AAGTTCTGTGGTCCACTCTGGCT	1304	282	159	838	5	20
NOVEL-M3308-5P	ID_1193	16	0.00	1.97	0.39	0.04	-3.04	23	AAGTTCTGTGGTCCACTCTGGCT	1304	282	159	838	5	20
NOVEL-M0297-5P	ID_1194	0	0.00	-2.76	-2.59	-3.59	-6.84	22	CACAATATCGCTTTCATAATCG	1272	199	886	176	2	9
NOVEL-M2780-3P	ID_1195	12	0.00	8.83	1.73	-4.63	0.95	21	CCATCGCTTCTGACGCCGCTC	1235	9	2	1223	1	0
NOVEL-M0636-5P	ID_1196	8	0.00	-2.05	-4.88	-13.32	-4.57	22	TCAAGTGGACCACTGACACTCT	1140	38	825	268	9	0
NOVEL-M4313-3P	ID_1197	1	0.00	-3.97	-5.98	2.46	1.86	20	GGCTCCGGCTCGAAGGACCA	1016	8	373	32	352	251
NOVEL-M3660-5P	ID_1198	8	0.00	-2.21	-4.79	-13.07	-4.32	22	TCAAGTGGACCACTGACACTCT	938	34	694	201	9	0
NOVEL-M3129-5P	ID_1199	8	0.00	-2.21	-4.79	-13.07	-4.32	22	TCAAGTGGACCACTGACACTCT	938	34	694	201	9	0
NOVEL-M3294-5P	ID_1200	8	0.00	-2.21	-4.79	-13.07	-4.32	22	TCAAGTGGACCACTGACACTCT	938	34	694	201	9	0
NOVEL-M0549-5P	ID_1201	8	0.00	-2.21	-4.79	-13.07	-4.32	22	TCAAGTGGACCACTGACACTCT	938	34	694	201	9	0
NOVEL-M1811-5P	ID_1202	8	0.00	-2.21	-4.79	-13.07	-4.32	22	TCAAGTGGACCACTGACACTCT	938	34	694	201	9	0
NOVEL-M3499-5P	ID_1203	8	0.00	-2.19	-4.81	-13.04	-4.29	22	TCAAGTGGACCACTGACACTCT	923	33	681	200	9	0
NOVEL-M1368-3P	ID_1204	0	0.00	-0.91	-1.14	-2.46	-2.85	22	AAGTTGTTTGAAATATTGGCAC	865	223	362	259	13	8
NOVEL-M1596-3P	ID_1205	0	0.00	-0.91	-1.14	-2.46	-2.85	22	AAGTTGTTTGAAATATTGGCAC	865	223	362	259	13	8
NOVEL-M1617-5P	ID_1206	0	0.00	0.48	-1.94	-1.80	-2.15	21	AATGCTGCTGACGTGTTTTCT	852	91	257	480	15	9
NOVEL-M2414-5P	ID_1207	0	0.00	0.48	-1.94	-1.97	-2.15	21	AATGCTGCTGACGTGTTTTCT	851	91	257	480	15	8
NOVEL-M0449-5P	ID_1208	0	0.00	0.48	-1.98	-1.79	-2.15	21	AATGCTGCTGACGTGTTTTCT	848	88	256	480	15	9
NOVEL-M3032-5P	ID_1209	6	0.00	-6.15	-3.58	6.28	4.37	24	TGATATGTAGGAGCTTCAGAGCGG	846	6	53	1	285	501
NOVEL-M3682-5P	ID_1210	6	0.00	-6.15	-3.58	6.28	4.37	24	TGATATGTAGGAGCTTCAGAGCGG	846	6	53	1	285	501
NOVEL-M0945-5P	ID_1211	6	0.00	-5.23	-3.55	4.35	3.80	26	TACTCCTTGTCACTTGGCTCTGCGGA	812	13	112	4	404	279
NOVEL-M4399-5P	ID_1212	11	0.00	0.57	1.91	-0.24	1.18	22	TCAGTCACCGTTCACTTACATT	763	443	87	173	51	9
NOVEL-M3770-5P	ID_1213	0	0.00	0.56	-1.80	-1.70	-1.88	21	AATGCTGCTGACGTGTTTTCT	740	83	213	421	15	8
NOVEL-M0719-5P	ID_1214	0	0.00	0.57	-1.79	-1.69	-1.87	21	AATGCTGCTGACGTGTTTTCT	740	83	212	422	15	8
NOVEL-M1475-5P	ID_1215	0	0.00	0.57	-1.85	-1.69	-1.87	21	AATGCTGCTGACGTGTTTTCT	737	80	212	422	15	8
NOVEL-M1813-5P	ID_1216	6	0.00	-6.60	-1.44	5.27	3.78	24	TCGACGGTGGGATGAGCCATGGTG	706	36	72	1	257	340
NOVEL-M3587-3P	ID_1217	13	0.00	0.47	-0.86	-1.75	1.53	22	ATTATGAACGCGATATTGCATA	605	103	138	256	103	5
NOVEL-M4456-5P	ID_1218	8	0.00	4.94	-0.66	-7.44	-1.86	22	GTCATTTTTGTGGTCGTGCAGC	602	12	14	575	1	0
NOVEL-M0135-5P	ID_1219	8	0.00	4.94	-0.66	-7.44	-1.86	22	GTCATTTTTGTGGTCGTGCAGC	602	12	14	575	1	0
NOVEL-M3421-3P	ID_1220	13	0.00	0.44	-0.94	-1.74	1.42	22	ATTATGAACGCGATATTGCATA	583	97	137	249	95	5
NOVEL-M4180-3P	ID_1221	13	0.00	0.46	-1.00	-2.03	1.45	22	ATTATGAACGCGATATTGCATA	571	91	134	247	95	4
NOVEL-M2078-3P	ID_1222	13	0.00	0.45	-1.00	-2.03	1.44	22	ATTATGAACGCGATATTGCATA	568	91	134	245	94	4
NOVEL-M0793-5P	ID_1223	15	0.00	3.05	0.76	1.85	1.86	24	CCTGGTTTCAAGTGGTGTCTTAGA	538	78	34	379	32	15
NOVEL-M1273-5P	ID_1224	15	0.00	3.05	0.76	1.85	1.86	24	CCTGGTTTCAAGTGGTGTCTTAGA	538	78	34	379	32	15
NOVEL-M4247-3P	ID_1225	18	0.00	1.16	4.36	6.99	-1.51	21	ATGGAAGGCAATGGGAACCGA	522	306	11	33	1	171
NOVEL-M3969-5P	ID_1226	9	0.00	-3.83	-5.17	5.37	3.70	24	TGGAAGATGACGGGGACTCTTGGA	507	2	53	5	179	268
NOVEL-M1882-5P	ID_1227	16	0.00	6.17	0.70	1.71	-5.96	23	AGAATGGATTGTATTGATGCTCT	502	11	5	484	0	2
NOVEL-M3173-5P	ID_1228	16	0.00	6.17	0.70	1.71	-5.96	23	AGAATGGATTGTATTGATGCTCT	502	11	5	484	0	2
NOVEL-M3172-5P	ID_1229	16	0.00	6.17	0.70	1.71	-5.96	23	AGAATGGATTGTATTGATGCTCT	502	11	5	484	0	2
NOVEL-M1494-3P	ID_1230	2	0.00	-8.38	-12.58	-3.92	-12.58	23	AGTGATGATGCTGGTACTGAATG	501	0	495	2	0	4
NOVEL-M0323-3P	ID_1231	2	0.00	-8.38	-12.58	-3.92	-12.58	23	AGTGATGATGCTGGTACTGAATG	501	0	495	2	0	4
NOVEL-M2023-5P	ID_1232	8	0.00	-1.96	-6.28	-12.06	-5.48	22	TGGACCATTTCTGTGATGCTCT	472	6	345	119	2	0
NOVEL-M2870-3P	ID_1233	0	0.00	-4.93	-6.38	-12.38	-12.38	22	CTGTGCCTGTGGAAGCTTGAAC	457	7	431	19	0	0
NOVEL-M3994-5P	ID_1234	6	0.00	-4.51	-2.25	3.89	1.32	24	TGTGAAGGATCCACTCACCCTCGG	452	34	119	7	77	215
NOVEL-M4064-5P	ID_1235	6	0.00	-4.51	-2.25	3.89	1.32	24	TGTGAAGGATCCACTCACCCTCGG	452	34	119	7	77	215
NOVEL-M0029-5P	ID_1236	6	0.00	-4.51	-2.25	3.89	1.32	24	TGTGAAGGATCCACTCACCCTCGG	452	34	119	7	77	215
NOVEL-M0322-5P	ID_1237	0	0.00	-8.14	-12.34	-12.34	-12.34	23	AGTGATGATGCTGGTACTGAATG	421	0	419	2	0	0
NOVEL-M2626-5P	ID_1238	8	0.00	-1.05	-0.92	-11.08	-3.91	21	AACGCTGCTGACGTGTTTTCT	415	125	174	113	3	0
NOVEL-M4044-5P	ID_1239	8	0.00	-1.05	-0.92	-11.08	-3.91	21	AACGCTGCTGACGTGTTTTCT	415	125	174	113	3	0
NOVEL-M1150-5P	ID_1240	9	0.00	-4.13	-4.14	7.45	5.10	24	TCTATGATGGCGAGTCGGTGGCAC	409	1	13	1	116	278
NOVEL-M3581-3P	ID_1241	0	0.00	-1.97	-1.90	-2.19	-5.87	22	ATAATGAATGCGATATTGTGTA	391	82	225	77	1	6
NOVEL-M2551-3P	ID_1242	0	0.00	-2.10	-1.93	-2.23	-5.90	22	ATAATGAATGCGATATTGTGTA	391	82	230	72	1	6
NOVEL-M0817-3P	ID_1243	0	0.00	-2.09	-1.94	-2.22	-5.89	22	ATAATGAATGCGATATTGTGTA	389	81	229	72	1	6
NOVEL-M1098-3P	ID_1244	0	0.00	-2.09	-1.94	-2.22	-5.89	22	ATAATGAATGCGATATTGTGTA	389	81	229	72	1	6
NOVEL-M1890-3P	ID_1245	0	0.00	-2.09	-1.94	-2.22	-5.89	22	ATAATGAATGCGATATTGTGTA	389	81	229	72	1	6
NOVEL-M3993-3P	ID_1246	0	0.00	-2.09	-1.94	-2.22	-5.89	22	ATAATGAATGCGATATTGTGTA	389	81	229	72	1	6
NOVEL-M1099-3P	ID_1247	0	0.00	-2.09	-1.94	-2.22	-5.89	22	ATAATGAATGCGATATTGTGTA	389	81	229	72	1	6
NOVEL-M3125-3P	ID_1248	0	0.00	-2.09	-1.94	-2.22	-5.89	22	ATAATGAATGCGATATTGTGTA	389	81	229	72	1	6
NOVEL-M0819-3P	ID_1249	0	0.00	-2.09	-1.94	-2.22	-5.89	22	ATAATGAATGCGATATTGTGTA	389	81	229	72	1	6
NOVEL-M1288-3P	ID_1250	0	0.00	-2.09	-1.94	-2.22	-5.89	22	ATAATGAATGCGATATTGTGTA	389	81	229	72	1	6
NOVEL-M2418-3P	ID_1251	0	0.00	-0.03	-0.36	-10.41	-10.41	23	AATAATGAACGTGATATTGCGTA	371	116	110	145	0	0
NOVEL-M1452-3P	ID_1252	0	0.00	-0.04	-0.36	-10.41	-10.41	23	AATAATGAACGTGATATTGCGTA	370	116	110	144	0	0
NOVEL-M4711-3P	ID_1253	0	0.00	-0.04	-0.36	-10.41	-10.41	23	AATAATGAACGTGATATTGCGTA	370	116	110	144	0	0
NOVEL-M0486-5P	ID_1254	17	0.00	11.60	7.78	6.67	8.75	23	AATGACTTGTCTTAAAGGGACTT	369	24	0	335	9	1
NOVEL-M3122-5P	ID_1255	19	0.00	2.08	2.18	2.87	4.34	20	TAAGTCTCACACCAGTGCAA	361	117	19	108	100	17
NOVEL-M1227-5P	ID_1256	19	0.00	2.08	2.18	2.87	4.34	20	TAAGTCTCACACCAGTGCAA	361	117	19	108	100	17
NOVEL-M2906-3P	ID_1257	0	0.00	-4.83	-7.84	-12.03	-12.03	22	CTGTGCCTGTGGAAGCTTGAAC	356	2	338	16	0	0
NOVEL-M4444-5P	ID_1258	0	0.00	-8.89	-12.10	-12.10	-12.10	22	AGATCATCAGCTCGTTAGGAGA	354	0	353	1	0	0
NOVEL-M4445-5P	ID_1259	0	0.00	-8.89	-12.10	-12.10	-12.10	22	AGATCATCAGCTCGTTAGGAGA	354	0	353	1	0	0
NOVEL-M4040-5P	ID_1260	0	0.00	-0.68	-4.65	-3.50	-5.58	22	CTCCGTTTGCAGAGCGTAGGTA	353	10	185	155	1	2
NOVEL-M2019-5P	ID_1261	0	0.00	-0.68	-4.65	-3.50	-5.58	22	CTCCGTTTGCAGAGCGTAGGTA	353	10	185	155	1	2
NOVEL-M2020-5P	ID_1262	0	0.00	-0.68	-4.65	-3.50	-5.58	22	CTCCGTTTGCAGAGCGTAGGTA	353	10	185	155	1	2
NOVEL-M0164-5P	ID_1263	0	0.00	-0.68	-4.65	-3.50	-5.58	22	CTCCGTTTGCAGAGCGTAGGTA	353	10	185	155	1	2
NOVEL-M1340-5P	ID_1264	0	0.00	-0.68	-4.65	-3.50	-5.58	22	CTCCGTTTGCAGAGCGTAGGTA	353	10	185	155	1	2
NOVEL-M1238-5P	ID_1265	6	0.00	-6.04	-4.05	4.83	3.29	25	TAGTATTGAAAGCTGAGCTATAGTC	348	4	49	1	124	170
NOVEL-M3627-3P	ID_1266	9	0.00	1.50	0.12	6.14	3.65	21	AACCTGTGATGACATGATTCT	344	28	19	72	62	163
NOVEL-M0945-3P	ID_1267	6	0.00	-9.74	-3.74	1.83	3.70	24	TGCATGTTGCGTCGCGGTGAGTGG	338	7	69	0	232	30
NOVEL-M0660-3P	ID_1268	0	0.00	-2.03	-1.64	-3.52	-11.19	22	ATGAAAGCGATATTGCGTAGCT	334	82	188	62	0	2
NOVEL-M2390-3P	ID_1269	16	0.00	6.25	1.44	-5.22	-5.22	22	GCCTCCGGGAACAGGGTCGGGA	321	11	3	307	0	0
NOVEL-M4083-3P	ID_1270	19	0.00	2.18	2.32	5.60	3.57	24	GATCGTGATGAAACTTTAACCAGT	320	95	14	85	43	83
NOVEL-M0640-5P	ID_1271	6	0.00	-5.10	-0.75	4.32	2.87	24	TTCTGATGCGGATCTGTCAGGGTC	315	41	51	2	97	124
NOVEL-M2009-5P	ID_1272	6	0.00	-5.10	-0.72	4.31	2.87	24	TTCTGATGCGGATCTGTCAGGGTC	315	42	51	2	97	123
NOVEL-M2917-3P	ID_1273	8	0.00	-3.70	-7.57	-11.76	-6.18	23	TGGAAGTCAGTGGGAACCAAACT	312	2	280	29	1	0
NOVEL-M0521-3P	ID_1274	16	0.00	5.73	1.95	1.04	-5.63	21	TGATGTCGCACCTGAGCACAT	311	21	4	285	0	1
NOVEL-M0767-5P	ID_1275	12	0.00	1.09	-1.27	-2.01	-1.29	22	ATGACATCAAAGTACGGCGAGA	300	37	66	188	7	2
NOVEL-M3122-3P	ID_1276	19	0.00	5.05	4.44	4.04	6.47	21	CTGCTCAGGTGTGGGACGAAA	299	88	3	133	69	6
NOVEL-M2397-5P	ID_1277	12	0.00	2.48	-1.00	0.40	-0.20	22	CTTACAATTAAAGGATATTTCT	297	21	31	233	7	5
NOVEL-M4390-5P	ID_1278	12	0.00	2.48	-1.00	0.40	-0.20	22	CTTACAATTAAAGGATATTTCT	297	21	31	233	7	5
NOVEL-M0230-5P	ID_1279	12	0.00	1.06	-1.31	-2.01	-1.29	22	ATGACATCAAAGTACGGCGAGA	296	36	66	185	7	2
NOVEL-M0831-3P	ID_1280	16	0.00	1.99	1.96	0.77	-0.05	22	AATAAAAGAGACTGATGATGGA	290	127	24	128	6	5
NOVEL-M1838-5P	ID_1281	0	0.00	-1.21	-3.95	-3.38	-11.05	22	AACAAAGCTGTGGCCTAATGGT	287	15	171	99	0	2
NOVEL-M2416-5P	ID_1282	0	0.00	-1.21	-3.95	-3.38	-11.05	22	AACAAAGCTGTGGCCTAATGGT	287	15	171	99	0	2
NOVEL-M4755-5P	ID_1283	0	0.00	-1.21	-3.94	-11.04	-11.04	22	AACAAAGCTGTGGCCTAATGGT	284	15	170	99	0	0
NOVEL-M3637-5P	ID_1284	8	0.00	0.45	-0.77	-9.84	-1.68	22	TTAACCATTGAATTCCATAGTA	275	59	74	136	6	0
NOVEL-M1227-3P	ID_1285	8	0.00	1.96	0.28	-8.72	-1.56	21	CTGCTCAGGTGTGGGACGCGA	270	56	34	177	3	0
NOVEL-M0656-3P	ID_1286	2	0.00	-4.22	-5.04	3.08	1.28	23	TACACTGTGGGCTGGCTGTGGGC	269	4	97	7	61	100
NOVEL-M2585-5P	ID_1287	12	0.00	2.27	-1.07	0.40	-0.20	22	CTTACAATTAAAGGATATTTCT	264	20	31	201	7	5
NOVEL-M0570-5P	ID_1288	12	0.00	2.27	-1.07	0.40	-0.20	22	CTTACAATTAAAGGATATTTCT	264	20	31	201	7	5
NOVEL-M2178-3P	ID_1289	0	0.00	1.39	-0.60	-2.55	-3.64	22	TCCATGATTTAACTAAAAAGGA	262	43	48	169	1	1
NOVEL-M3786-5P	ID_1290	1	0.00	-1.12	-1.71	-1.53	-1.13	22	TTCCTGTAGACTTTTGTCATGT	259	49	118	73	14	5
NOVEL-M1314-3P	ID_1291	6	0.00	-8.49	-2.49	4.15	4.40	24	TTGGCAGATCGATTTCCCGAGGGC	258	7	29	0	159	63
NOVEL-M0441-3P	ID_1292	6	0.00	-8.44	-2.44	4.21	4.43	24	TTGGCAGATCGATTTCCCGAGGGC	255	7	28	0	157	63
NOVEL-M0735-3P	ID_1293	12	0.00	0.60	-1.01	-1.31	-0.40	22	GTGAAATTGAATGGCGGCTTGA	241	41	61	124	12	3
NOVEL-M1607-3P	ID_1294	7	0.00	-0.65	-4.38	-1.91	-5.00	22	TCGTGGCGACGTTATTTGGTAC	241	8	123	105	1	4
NOVEL-M4323-3P	ID_1295	7	0.00	-0.65	-4.38	-1.91	-5.00	22	TCGTGGCGACGTTATTTGGTAC	241	8	123	105	1	4
NOVEL-M1886-3P	ID_1296	2	0.00	-2.98	-7.95	-0.30	-2.98	19	TGTGCGCACTGTCCTGGTT	238	1	182	31	6	18
NOVEL-M4354-5P	ID_1297	0	0.00	-4.45	-4.35	-11.35	-11.35	20	AGCTAAATTGGGCCACTTTT	238	14	211	13	0	0
NOVEL-M3838-3P	ID_1298	16	0.00	2.38	0.71	0.10	-8.16	21	AAAACACAACAGCAGCGTCGT	238	51	23	161	0	3
NOVEL-M3837-3P	ID_1299	16	0.00	2.38	0.71	0.10	-8.16	21	AAAACACAACAGCAGCGTCGT	238	51	23	161	0	3
NOVEL-M4264-5P	ID_1300	0	0.00	-1.72	-2.67	-4.14	-10.81	22	TTGTTAGCCATTGACTTCCATA	236	31	145	59	0	1
NOVEL-M2465-5P	ID_1301	0	0.00	-6.67	-11.46	-11.46	-11.46	22	TGCATTCATTGATCAGTGAGTT	230	0	227	3	0	0
NOVEL-M3328-3P	ID_1302	0	0.00	-4.47	-7.19	-11.38	-11.38	21	TATGGTAGTCAATGGGGGCCA	230	2	215	13	0	0
NOVEL-M1878-5P	ID_1303	0	0.00	-6.67	-11.46	-11.46	-11.46	22	TGCATTCATTGATCAGTGAGTT	230	0	227	3	0	0
NOVEL-M4674-3P	ID_1304	16	0.00	-0.19	0.88	-0.90	-9.16	22	AATTATGAACAGAATATTGCGT	218	115	46	54	0	3
NOVEL-M4775-3P	ID_1305	16	0.00	-0.19	0.88	-0.90	-9.16	22	AATTATGAACAGAATATTGCGT	218	115	46	54	0	3
NOVEL-M1597-3P	ID_1306	10	0.00	1.06	3.67	0.71	0.63	22	TCAATGCAGCCATCTACCAGGA	217	173	10	28	4	2
NOVEL-M1763-3P	ID_1307	7	0.00	0.80	-2.89	-0.29	-9.54	23	TACCAAATAATGTTCCAGCGACG	217	11	60	140	0	6
NOVEL-M1066-3P	ID_1308	10	0.00	1.06	3.67	0.71	0.63	22	TCAATGCAGCCATCTACCAGGA	217	173	10	28	4	2
NOVEL-M4534-3P	ID_1309	3	0.00	-2.62	-1.03	-3.75	-2.25	21	CATTTGCGCAGCTTGTCAGTT	214	73	110	24	6	1
NOVEL-M4024-3P	ID_1310	3	0.00	-2.62	-1.03	-3.75	-2.25	21	CATTTGCGCAGCTTGTCAGTT	214	73	110	24	6	1
NOVEL-M2328-5P	ID_1311	0	0.00	-1.73	-1.62	-10.49	-10.49	22	CGCAATATCGTGTTCATAATCG	214	51	116	47	0	0
NOVEL-M4025-3P	ID_1312	3	0.00	-2.62	-1.03	-3.75	-2.25	21	CATTTGCGCAGCTTGTCAGTT	214	73	110	24	6	1
NOVEL-M3249-3P	ID_1313	0	0.00	-0.35	-4.28	-10.28	-10.28	22	GAAACAATTCTGAGAACTCAGG	212	7	100	105	0	0
NOVEL-M1972-5P	ID_1314	8	0.00	2.47	-2.44	-8.22	-2.64	22	AAAATGAATTCTGCTGGAATGC	210	6	24	179	1	0
NOVEL-M1971-5P	ID_1315	8	0.00	2.47	-2.44	-8.22	-2.64	22	AAAATGAATTCTGCTGGAATGC	210	6	24	179	1	0
NOVEL-M2837-5P	ID_1316	19	0.00	-3.88	-2.90	5.60	5.48	23	TGAGATCGACATCTGGTTGGGGG	206	2	11	1	127	65
NOVEL-M2305-5P	ID_1317	18	0.00	2.70	3.27	3.04	2.27	22	TTCACTCGCTCTCACGTCACTC	201	105	8	70	10	8
NOVEL-M3028-3P	ID_1318	18	0.00	5.21	10.75	8.25	8.17	22	TAACAATCTAAAGCCACGGTTA	201	188	0	4	6	3
NOVEL-M4702-3P	ID_1319	0	0.00	-5.72	-11.25	-11.25	-11.25	22	CTATGGAAGCCAATGGGAACCA	201	0	196	5	0	0
NOVEL-M4701-3P	ID_1320	0	0.00	-5.72	-11.25	-11.25	-11.25	22	CTATGGAAGCCAATGGGAACCA	201	0	196	5	0	0
NOVEL-M3350-3P	ID_1321	12	0.00	10.79	6.19	0.00	0.00	22	TCGGTACACTTGTGTTTGACCT	199	8	0	191	0	0
NOVEL-M4476-5P	ID_1322	0	0.00	-0.43	-1.51	-9.96	-9.96	22	AACACGGCAGGTGACTGGTCAA	198	38	80	80	0	0
NOVEL-M1218-3P	ID_1323	16	0.00	-0.76	0.90	0.93	-9.06	22	TGGATTTGTGCAGCTTGACTGT	196	109	43	34	0	10
NOVEL-M4336-3P	ID_1324	0	0.00	-5.40	-11.20	-11.20	-11.20	22	CTATGGAAGCCAATGGGAACCA	195	0	189	6	0	0
NOVEL-M2416-3P	ID_1325	7	0.00	-0.90	-5.64	-2.75	-10.41	23	CAGAAGGTCGCTGGTTTGAGTCT	194	3	110	79	0	2
NOVEL-M1838-3P	ID_1326	7	0.00	-0.90	-5.64	-2.75	-10.41	23	CAGAAGGTCGCTGGTTTGAGTCT	194	3	110	79	0	2
NOVEL-M4729-3P	ID_1327	0	0.00	-0.04	1.92	-8.33	-8.33	21	ATTATGAACAGAATATTGCGT	193	133	26	34	0	0
NOVEL-M0299-5P	ID_1328	0	0.00	-1.54	-1.58	-1.95	-2.62	22	TCAAGTGGACCATTGACACTCT	189	43	95	44	4	3
NOVEL-M4136-3P	ID_1329	18	0.00	4.16	6.88	3.03	2.95	22	TCAATGCAGCCATCTACCAGGA	188	160	1	24	2	1
NOVEL-M1000-3P	ID_1330	6	0.00	-7.63	-3.44	5.68	4.06	24	TACTCGTAGTGCCCTCTAGTGGTG	187	2	16	0	69	100
NOVEL-M3124-5P	ID_1331	6	0.00	-6.44	0.21	7.25	4.39	24	TTAGAATGGAGAACACTTGCTGTG	186	11	7	0	38	130
NOVEL-M1596-5P	ID_1332	16	0.00	-0.07	0.25	-0.90	-9.16	22	GGCAATAATTCAAACCACTTAG	182	74	46	59	0	3
NOVEL-M1368-5P	ID_1333	16	0.00	-0.07	0.25	-0.90	-9.16	22	GGCAATAATTCAAACCACTTAG	182	74	46	59	0	3
NOVEL-M3934-3P	ID_1334	0	0.00	-3.55	-3.74	-10.84	-10.84	22	ATAATGAACGCGATATTACGTA	180	15	148	17	0	0
NOVEL-M2235-3P	ID_1335	8	0.00	-3.54	-3.73	-10.83	-5.25	22	ATAATGAACGCGATATTACGTA	180	15	147	17	1	0
NOVEL-M2561-5P	ID_1336	0	0.00	-3.54	-3.73	-10.83	-10.83	22	ATAATGAACGCGATATTACGTA	179	15	147	17	0	0
NOVEL-M4766-3P	ID_1337	0	0.00	-3.54	-3.73	-10.83	-10.83	22	ATAATGAACGCGATATTACGTA	179	15	147	17	0	0
NOVEL-M1431-3P	ID_1338	0	0.00	-3.54	-3.73	-10.83	-10.83	22	ATAATGAACGCGATATTACGTA	179	15	147	17	0	0
NOVEL-M1598-3P	ID_1339	0	0.00	-3.54	-3.73	-10.83	-10.83	22	ATAATGAACGCGATATTACGTA	179	15	147	17	0	0
NOVEL-M0883-5P	ID_1340	6	0.00	-4.88	-1.65	3.62	2.07	24	TTCTGATGCGGATCTGTCAGGGTC	179	19	44	2	48	66
NOVEL-M2634-3P	ID_1341	8	0.00	-1.33	-3.72	-10.37	-3.79	21	CAGACCATCATGTGCTGCTCT	177	11	107	57	2	0
NOVEL-M2635-3P	ID_1342	8	0.00	-1.33	-3.72	-10.37	-3.79	21	CAGACCATCATGTGCTGCTCT	177	11	107	57	2	0
NOVEL-M1026-5P	ID_1343	12	0.00	10.67	3.19	0.00	0.00	21	GCAACATGTTTGAGTCGGTCA	177	1	0	176	0	0
NOVEL-M2965-5P	ID_1344	6	0.00	-5.96	-0.18	7.49	5.38	24	TATTTTCTTGGGTCATGTTGGTGG	175	6	5	0	54	110
NOVEL-M3189-5P	ID_1345	6	0.00	-5.96	-0.18	7.49	5.35	24	TATTTTCTTGGGTCATGTTGGTGG	174	6	5	0	53	110
NOVEL-M2169-3P	ID_1346	6	0.00	-5.96	-0.18	7.49	5.35	24	TATTTTCTTGGGTCATGTTGGTGG	174	6	5	0	53	110
NOVEL-M1304-5P	ID_1347	9	0.00	-4.63	1.73	9.22	5.04	24	TGTCTAGTGTGAGCTCTCTTTGCA	173	9	2	0	17	145
NOVEL-M0657-3P	ID_1348	0	0.00	-0.24	0.29	-1.42	-1.93	22	ATTATGAACGTGATATTGCATA	172	73	44	50	3	2
NOVEL-M4378-3P	ID_1349	1	0.00	-6.22	-11.02	-11.02	-5.44	19	TTTGGTGCAGTTCTCTGCT	171	0	167	3	1	0
NOVEL-M3184-5P	ID_1350	6	0.00	-5.96	-0.18	7.45	5.35	24	TATTTTCTTGGGTCATGTTGGTGG	171	6	5	0	53	107
NOVEL-M4788-3P	ID_1351	1	0.00	-3.03	-6.74	1.73	1.10	21	ATTCTGAACGCGATATTGCAT	169	1	79	13	44	32
NOVEL-M3076-3P	ID_1352	1	0.00	-3.03	-6.74	1.73	1.10	21	ATTCTGAACGCGATATTGCAT	169	1	79	13	44	32
NOVEL-M4850-3P	ID_1353	17	0.00	3.81	3.17	1.71	1.95	22	TCCATCAGTCACGTGACCTACC	167	61	5	94	5	2
NOVEL-M1157-3P	ID_1354	6	0.00	-5.13	-1.14	4.92	2.05	24	TGATGAACACATGTGGTCCAGGCA	167	16	26	1	28	96
NOVEL-M3008-3P	ID_1355	17	0.00	3.81	3.17	1.71	1.95	22	TCCATCAGTCACGTGACCTACC	167	61	5	94	5	2
NOVEL-M4591-3P	ID_1356	6	0.00	-5.13	-1.14	4.92	2.05	24	TGATGAACACATGTGGTCCAGGCA	167	16	26	1	28	96
NOVEL-M1066-5P	ID_1357	18	0.00	6.38	10.48	6.67	0.00	22	TACTGGTGTTGGTTCATTGTGT	166	156	0	9	0	1
NOVEL-M1991-5P	ID_1358	18	0.00	6.38	10.48	6.67	0.00	22	TACTGGTGTTGGTTCATTGTGT	166	156	0	9	0	1
NOVEL-M1597-5P	ID_1359	18	0.00	6.38	10.48	6.67	0.00	22	TACTGGTGTTGGTTCATTGTGT	166	156	0	9	0	1
NOVEL-M0966-3P	ID_1360	1	0.00	-2.98	-4.28	-3.98	-3.06	22	GTATTACTGTGAAACTGTGTGC	165	9	129	22	4	1
NOVEL-M3692-5P	ID_1361	0	0.00	-0.36	-1.46	-9.66	-9.66	22	TGTACGCAGATACGTTGTTTAC	165	32	65	68	0	0
NOVEL-M0856-3P	ID_1362	16	0.00	1.03	1.87	-7.88	-7.88	22	AATAATGAACGTGATATTGCGT	165	94	19	52	0	0
NOVEL-M4136-5P	ID_1363	16	0.00	6.38	10.48	0.00	0.00	22	TACTGGTGTTGGTTCATTGTGT	165	156	0	9	0	0
NOVEL-M1536-3P	ID_1364	0	0.00	-3.56	-4.77	-10.77	-10.77	22	AGTGTCAATGCTCCACTTGAGA	164	7	141	16	0	0
NOVEL-M0646-5P	ID_1365	0	0.00	-0.36	-1.51	-9.66	-9.66	22	TGTACGCAGATACGTTGTTTAC	164	31	65	68	0	0
NOVEL-M0289-3P	ID_1366	0	0.00	-3.56	-4.77	-10.77	-10.77	22	AGTGTCAATGCTCCACTTGAGA	164	7	141	16	0	0
NOVEL-M4616-3P	ID_1367	0	0.00	-3.56	-4.77	-10.77	-10.77	22	AGTGTCAATGCTCCACTTGAGA	164	7	141	16	0	0
NOVEL-M1552-3P	ID_1368	0	0.00	-3.56	-4.77	-10.77	-10.77	22	AGTGTCAATGCTCCACTTGAGA	164	7	141	16	0	0
NOVEL-M0072-3P	ID_1369	8	0.00	-0.67	-0.71	-2.82	-0.91	21	TATGGAAGTCAGTGGCTACGA	164	48	58	49	8	1
NOVEL-M2471-5P	ID_1370	0	0.00	-0.36	-1.51	-9.66	-9.66	22	TGTACGCAGATACGTTGTTTAC	164	31	65	68	0	0
NOVEL-M0034-5P	ID_1371	0	0.00	-2.77	-2.60	-3.77	-3.86	22	CAATATCGCGTTCATAATCGCA	162	25	112	22	2	1
NOVEL-M0035-5P	ID_1372	0	0.00	-2.77	-2.60	-3.77	-3.86	22	CAATATCGCGTTCATAATCGCA	162	25	112	22	2	1
NOVEL-M0202-5P	ID_1373	0	0.00	-2.77	-2.60	-3.77	-3.86	22	CAATATCGCGTTCATAATCGCA	162	25	112	22	2	1
NOVEL-M4214-5P	ID_1374	17	0.00	10.36	6.89	6.67	7.58	23	AATGACTTGTCTTAAAGGGACTT	160	13	0	142	4	1
NOVEL-M1443-3P	ID_1375	9	0.00	-5.22	0.30	8.53	4.45	24	TGCTCGGGAACGTCCTCCTGGACT	160	5	3	0	17	135
NOVEL-M4834-3P	ID_1376	18	0.00	2.16	1.80	3.66	2.19	24	ATGCAGGATCAGTTATGGGCCGGC	159	52	11	66	13	17
NOVEL-M2355-3P	ID_1377	16	0.00	3.28	2.66	-6.44	-6.44	23	ACATTGACCTGTAGGGGTTGAGT	158	60	7	91	0	0
NOVEL-M1905-5P	ID_1378	0	0.00	-1.77	-3.97	-2.67	-4.75	22	TCATGCAATGAAAATCAATGGG	157	9	104	41	1	2
NOVEL-M4823-3P	ID_1379	16	0.00	2.60	2.86	1.62	-0.05	22	TCACGCTGCGGATCAGATGCTC	157	79	8	65	2	3
NOVEL-M4143-3P	ID_1380	0	0.00	-2.60	-3.09	-10.45	-10.45	23	AATGTGGGATTAAAATGTGCATA	156	18	113	25	0	0
NOVEL-M3574-3P	ID_1381	1	0.00	-5.13	-8.33	4.84	2.49	24	TCCAAGAGTTCTGGTGGCCATGGC	156	0	26	1	38	91
NOVEL-M3299-3P	ID_1382	0	0.00	-2.60	-3.09	-10.45	-10.45	23	AATGTGGGATTAAAATGTGCATA	156	18	113	25	0	0
NOVEL-M0693-3P	ID_1383	19	0.00	-4.63	1.73	8.64	6.47	24	TGATTGACAAGGGTAGGCTTCAGG	154	9	2	0	46	97
NOVEL-M3652-3P	ID_1384	8	0.00	0.80	-1.48	-8.92	-1.02	22	TTACATGCAGTGTTGGACATCT	154	19	39	91	5	0
NOVEL-M3651-3P	ID_1385	8	0.00	0.80	-1.48	-8.92	-1.02	22	TTACATGCAGTGTTGGACATCT	154	19	39	91	5	0
NOVEL-M4780-5P	ID_1386	0	0.00	-3.01	-2.55	-3.72	-3.81	22	CAATATCGCGTTCATAATCGCA	154	25	108	18	2	1
NOVEL-M0874-5P	ID_1387	0	0.00	-3.01	-2.55	-3.72	-3.81	22	CAATATCGCGTTCATAATCGCA	154	25	108	18	2	1
NOVEL-M2488-5P	ID_1388	6	0.00	-6.63	-3.44	2.62	6.06	24	TACTCGTAGTGACCAGAAGGGGTG	153	1	8	0	138	6
NOVEL-M4747-3P	ID_1389	8	0.00	-0.82	-0.49	-9.39	-1.22	22	ATTATGAACGGGATATTGCATA	153	52	54	41	6	0
NOVEL-M4200-5P	ID_1390	0	0.00	-3.00	-2.54	-3.71	-3.79	22	CAATATCGCGTTCATAATCGCA	153	25	107	18	2	1
NOVEL-M3669-3P	ID_1391	8	0.00	1.16	-2.07	-8.72	-0.82	22	GGAAAGTGAATGATGACAGAGA	152	11	34	102	5	0
NOVEL-M3640-5P	ID_1392	0	0.00	-2.21	-4.05	-10.41	-10.41	22	CCTGCAAAAATTGACTGGACTA	151	9	110	32	0	0
NOVEL-M0408-5P	ID_1393	6	0.00	-7.33	-0.55	5.44	4.08	24	TTGTAAAGAAGGCTTCGGGGCGTC	151	12	13	0	57	69
NOVEL-M1950-5P	ID_1394	6	0.00	-7.33	-0.55	5.44	4.08	24	TTGTAAAGAAGGCTTCGGGGCGTC	151	12	13	0	57	69
NOVEL-M4485-5P	ID_1395	0	0.00	2.59	-2.85	-7.63	-7.63	23	TTACTGGACTTGACATCTTGCTA	148	3	16	129	0	0
NOVEL-M3724-3P	ID_1396	8	0.00	-0.74	-0.47	-9.31	-1.14	22	ATTATGAACGGGATATTGCATA	148	50	51	41	6	0
NOVEL-M4484-5P	ID_1397	0	0.00	2.59	-2.85	-7.63	-7.63	23	TTACTGGACTTGACATCTTGCTA	148	3	16	129	0	0
NOVEL-M2154-5P	ID_1398	1	0.00	-2.47	-5.95	-1.89	0.30	22	TCAGTTACCATCCACTTTCACT	147	2	91	22	29	3
NOVEL-M4276-3P	ID_1399	0	0.00	-1.57	-3.84	-10.20	-10.20	23	TCGCTGCTAGTGTGAACGGGGCT	147	9	95	43	0	0
NOVEL-M1609-3P	ID_1400	1	0.00	-2.46	-10.43	-10.43	-1.85	22	GTTGAAACACTGAAGTCTCTGT	146	0	111	27	8	0
NOVEL-M1880-5P	ID_1401	13	0.00	2.14	1.06	0.58	3.66	22	CACAATATCGCGTTCATAATCT	145	31	11	65	36	2
NOVEL-M1447-5P	ID_1402	6	0.00	-8.16	-3.96	4.90	2.59	24	TTCTTTAGCAGACAGTCGGAGGCA	145	2	23	0	36	84
NOVEL-M1125-5P	ID_1403	6	0.00	-8.16	-3.96	4.90	2.59	24	TTCTTTAGCAGACAGTCGGAGGCA	145	2	23	0	36	84
NOVEL-M1176-5P	ID_1404	6	0.00	-8.16	-3.96	4.90	2.59	24	TTCTTTAGCAGACAGTCGGAGGCA	145	2	23	0	36	84
NOVEL-M2532-5P	ID_1405	6	0.00	-8.16	-3.96	4.90	2.59	24	TTCTTTAGCAGACAGTCGGAGGCA	145	2	23	0	36	84
NOVEL-M1657-5P	ID_1406	6	0.00	-8.16	-3.96	4.90	2.59	24	TTCTTTAGCAGACAGTCGGAGGCA	145	2	23	0	36	84
NOVEL-M2742-5P	ID_1407	2	0.00	-1.34	-2.40	0.37	-1.37	22	TCTGCTGGTGTTGGTTCATTGA	143	18	70	37	7	11
NOVEL-M1716-5P	ID_1408	17	0.00	3.90	2.37	-3.63	8.78	22	TTGCCGGTAGCCATTGACTTCT	142	7	1	20	114	0
NOVEL-M2241-3P	ID_1409	7	0.00	1.83	-2.96	0.10	-2.58	22	ATGGCTGGGGCGAGTCGATGGT	141	4	23	110	1	3
NOVEL-M2243-3P	ID_1410	7	0.00	1.83	-2.96	0.10	-2.58	22	ATGGCTGGGGCGAGTCGATGGT	141	4	23	110	1	3
NOVEL-M3870-5P	ID_1411	5	0.00	-2.01	-0.62	-0.87	-1.96	21	GATGCTGCTGACGTGTTTTCT	141	53	60	20	4	4
NOVEL-M3754-3P	ID_1412	8	0.00	-0.64	-6.61	-9.80	-1.90	22	AAAATATAGAAAGACTTGGACT	140	1	72	62	5	0
NOVEL-M4330-5P	ID_1413	0	0.00	1.05	-3.61	-8.80	-8.80	23	ACTCCAGCTCCACACAACATGGC	140	4	36	100	0	0
NOVEL-M0839-3P	ID_1414	8	0.00	1.06	0.16	-1.61	-0.11	21	ATGAAAGACCATCTGATATGA	140	38	25	70	6	1
NOVEL-M2867-3P	ID_1415	8	0.00	0.08	-1.07	-9.12	-3.54	22	CTACTGAAGTCAATGTGGACCA	139	29	45	64	1	0
NOVEL-M3890-5P	ID_1416	17	0.00	3.82	2.37	-3.63	8.75	22	TTGCCGGTAGCCATTGACTTCT	139	7	1	19	112	0
NOVEL-M4293-5P	ID_1417	16	0.00	2.50	-0.16	-0.77	-7.44	22	TCTCCATCACTACCGCCATGGA	138	17	14	106	0	1
NOVEL-M3587-5P	ID_1418	12	0.00	1.65	0.60	0.45	-0.22	22	CGCAATATTGCATTCATAGTCG	138	37	18	76	4	3
NOVEL-M4294-5P	ID_1419	16	0.00	2.50	-0.16	-0.77	-7.44	22	TCTCCATCACTACCGCCATGGA	138	17	14	106	0	1
NOVEL-M2083-3P	ID_1420	9	0.00	-3.79	-3.39	3.72	2.64	19	TTGACTACTGATTGTTCTG	138	4	31	3	50	50
NOVEL-M1326-5P	ID_1421	0	0.00	-0.52	-2.59	-1.92	-4.01	23	TGGAGTAAGTAGTTCAAGACCTT	137	14	62	58	1	2
NOVEL-M2498-3P	ID_1422	0	0.00	-3.12	-2.52	-10.23	-10.23	22	TTAACCCAAAAGTTGTGTTAGT	135	23	97	15	0	0
NOVEL-M4256-5P	ID_1423	3	0.00	-0.76	0.23	-2.25	-2.34	21	GTAGCCATTGACGTCCATGGT	135	62	39	31	2	1
NOVEL-M1328-5P	ID_1424	3	0.00	-0.76	0.23	-2.25	-2.34	21	GTAGCCATTGACGTCCATGGT	135	62	39	31	2	1
NOVEL-M2365-5P	ID_1425	6	0.00	-5.63	-0.85	7.76	4.41	24	TGCATTGTTTGCTCTGACTAGGTT	135	3	4	0	22	106
NOVEL-M4781-3P	ID_1426	0	0.00	-3.12	-2.52	-10.23	-10.23	22	TTAACCCAAAAGTTGTGTTAGT	135	23	97	15	0	0
NOVEL-M0616-5P	ID_1427	6	0.00	-5.63	-0.85	7.75	4.41	24	TGCATTGTTTGCTCTGACTAGGTT	134	3	4	0	22	105
NOVEL-M3227-3P	ID_1428	9	0.00	-6.22	-1.44	7.28	2.68	24	TGCTCGGGAACGTCCTCCTGGATG	133	3	6	0	10	114
NOVEL-M4284-5P	ID_1429	5	0.00	-1.85	-0.38	-0.64	-1.73	21	GATGCTGCTGACGTGTTTTCT	131	53	51	19	4	4
NOVEL-M1547-3P	ID_1430	3	0.00	-1.95	-1.24	-3.01	-2.51	21	AAAACACGTCAGCAGCGTCAT	131	38	66	23	3	1
NOVEL-M4005-3P	ID_1431	0	0.00	-1.95	-1.24	-3.01	-3.10	21	AAAACACGTCAGCAGCGTCAT	130	38	66	23	2	1
NOVEL-M1779-3P	ID_1432	0	0.00	-1.95	-1.24	-3.01	-3.10	21	AAAACACGTCAGCAGCGTCAT	130	38	66	23	2	1
NOVEL-M3661-5P	ID_1433	16	0.00	5.43	5.71	-3.63	-3.63	22	AATGACAGATTGTTTTAGGGAG	130	71	1	58	0	0
NOVEL-M3059-5P	ID_1434	16	0.00	5.43	5.71	-3.63	-3.63	22	AATGACAGATTGTTTTAGGGAG	130	71	1	58	0	0
NOVEL-M0016-3P	ID_1435	0	0.00	0.52	-1.69	-2.21	-3.30	22	GTAGTGTCAATGGTCCACTTGA	129	16	38	73	1	1
NOVEL-M1553-5P	ID_1436	6	0.00	-7.80	-4.61	4.97	3.13	24	TTACCAGTTGGGCTGTCTCCTTGG	129	1	18	0	41	69
NOVEL-M2167-3P	ID_1437	0	0.00	0.52	-1.69	-2.21	-8.88	22	GTAGTGTCAATGGTCCACTTGA	128	16	38	73	0	1
NOVEL-M4856-3P	ID_1438	0	0.00	0.52	-1.69	-2.21	-8.88	22	GTAGTGTCAATGGTCCACTTGA	128	16	38	73	0	1
NOVEL-M0478-3P	ID_1439	0	0.00	0.52	-1.69	-2.21	-8.88	22	GTAGTGTCAATGGTCCACTTGA	128	16	38	73	0	1
NOVEL-M2168-3P	ID_1440	0	0.00	0.52	-1.69	-2.21	-8.88	22	GTAGTGTCAATGGTCCACTTGA	128	16	38	73	0	1
NOVEL-M4176-5P	ID_1441	11	0.00	0.71	1.65	0.71	1.74	21	GTTCCTATTGACTTCTATTGA	128	64	15	33	13	3
NOVEL-M0299-3P	ID_1442	0	0.00	0.52	-1.69	-2.21	-8.88	22	GTAGTGTCAATGGTCCACTTGA	128	16	38	73	0	1
NOVEL-M1003-3P	ID_1443	0	0.00	0.52	-1.69	-2.21	-8.88	22	GTAGTGTCAATGGTCCACTTGA	128	16	38	73	0	1
NOVEL-M0410-5P	ID_1444	0	0.00	0.16	-0.28	-2.05	-1.56	22	TAGTCCTCTTTGACTTCCATGG	127	38	34	51	3	1
NOVEL-M1131-3P	ID_1445	0	0.00	-1.13	-2.21	-2.99	-9.66	21	GTTTTAATGGTCCATTTGAGA	125	19	65	40	0	1
NOVEL-M0758-3P	ID_1446	0	0.00	-1.13	-2.21	-2.99	-9.66	21	GTTTTAATGGTCCATTTGAGA	125	19	65	40	0	1
NOVEL-M3039-5P	ID_1447	0	0.00	-2.82	-2.51	-3.36	-2.86	22	CAATATCGCGTTCATAATCGCA	124	20	84	16	3	1
NOVEL-M2891-3P	ID_1448	6	0.00	-4.75	-2.44	4.33	3.24	24	TATTATAAGGACGGGCTTGGCAAG	124	5	20	1	49	49
NOVEL-M3329-5P	ID_1449	11	0.00	-0.77	1.67	-1.21	0.51	22	TGCAATATCTCGTTCATTATCG	124	82	19	15	7	1
NOVEL-M1979-3P	ID_1450	8	0.00	-2.32	-5.39	-10.17	-3.59	21	CAATGAAAGTGAACGGTGACT	123	3	93	25	2	0
NOVEL-M0233-3P	ID_1451	9	0.00	-4.13	-1.14	5.71	2.42	23	TTTGAACTCATGACTGGGCGGCA	123	8	13	1	18	83
NOVEL-M0396-3P	ID_1452	9	0.00	-4.13	-1.14	5.71	2.42	23	TTTGAACTCATGACTGGGCGGCA	123	8	13	1	18	83
NOVEL-M2432-5P	ID_1453	6	0.00	-6.63	-2.44	6.51	3.53	24	TGTGACAGTAGGTGCGGAGGAAGC	123	2	8	0	24	89
NOVEL-M2217-3P	ID_1454	9	0.00	-4.13	-1.14	5.71	2.42	23	TTTGAACTCATGACTGGGCGGCA	123	8	13	1	18	83
NOVEL-M4254-3P	ID_1455	9	0.00	-4.01	-1.02	5.83	2.53	23	TTTGAACTCATGACTGGGCGGCA	122	8	12	1	18	83
NOVEL-M0545-3P	ID_1456	9	0.00	-4.01	-1.02	5.83	2.53	23	TTTGAACTCATGACTGGGCGGCA	122	8	12	1	18	83
NOVEL-M2254-5P	ID_1457	6	0.00	-7.54	-3.35	5.45	2.63	24	TTCTTTAGCAGACAGTCGGAGGCA	121	2	15	0	24	80
NOVEL-M4737-5P	ID_1458	0	0.00	-2.98	-3.82	-3.52	-4.61	22	TGCAATATCGTGTTCATAATCG	121	9	94	16	1	1
NOVEL-M4339-5P	ID_1459	6	0.00	-7.54	-3.35	5.45	2.63	24	TTCTTTAGCAGACAGTCGGAGGCA	121	2	15	0	24	80
NOVEL-M2666-3P	ID_1460	0	0.00	-5.28	-7.30	-10.49	-10.49	21	ATAATACGTCAGCAGCGTCGT	121	1	116	4	0	0
NOVEL-M2158-5P	ID_1461	0	0.00	-5.28	-7.30	-10.49	-10.49	21	ATAATACGTCAGCAGCGTCGT	121	1	116	4	0	0
NOVEL-M3778-3P	ID_1462	9	0.00	-4.13	-1.14	5.71	2.25	23	TTTGAACTCATGACTGGGCGGCA	121	8	13	1	16	83
NOVEL-M4753-3P	ID_1463	0	0.00	-5.28	-7.30	-10.49	-10.49	21	ATAATACGTCAGCAGCGTCGT	121	1	116	4	0	0
NOVEL-M0798-3P	ID_1464	0	0.00	-5.28	-7.30	-10.49	-10.49	21	ATAATACGTCAGCAGCGTCGT	121	1	116	4	0	0
NOVEL-M0359-3P	ID_1465	0	0.00	-5.28	-7.30	-10.49	-10.49	21	ATAATACGTCAGCAGCGTCGT	121	1	116	4	0	0
NOVEL-M1238-3P	ID_1466	12	0.00	10.05	5.52	0.00	0.00	22	GCAGCCTTACATACTGTAGTTC	120	5	0	115	0	0
NOVEL-M4579-5P	ID_1467	0	0.00	-3.07	-3.82	-3.52	-4.61	22	TGCAATATCGTGTTCATAATCG	120	9	94	15	1	1
NOVEL-M4654-5P	ID_1468	0	0.00	-3.07	-3.82	-3.52	-4.61	22	TGCAATATCGTGTTCATAATCG	120	9	94	15	1	1
NOVEL-M1855-3P	ID_1469	19	0.00	-5.22	-2.02	7.81	5.45	24	TGTGATTGCCAGAGGTGATGAGGG	120	1	3	0	34	82
NOVEL-M1981-5P	ID_1470	3	0.00	-3.18	-2.32	-3.30	-2.81	22	CAATATCGCGTTCATAATCGCA	119	22	81	12	3	1
NOVEL-M0673-5P	ID_1471	11	0.00	-0.61	1.78	-1.05	0.67	22	TGCAATATCTCGTTCATTATCG	119	79	17	15	7	1
NOVEL-M1629-5P	ID_1472	3	0.00	-3.18	-2.32	-3.30	-2.81	22	CAATATCGCGTTCATAATCGCA	119	22	81	12	3	1
NOVEL-M3477-5P	ID_1473	0	0.00	-2.95	-3.79	-3.49	-4.58	22	TGCAATATCGTGTTCATAATCG	119	9	92	16	1	1
NOVEL-M4674-5P	ID_1474	0	0.00	-3.06	-3.81	-3.50	-4.59	22	TGCAATATCGTGTTCATAATCG	119	9	93	15	1	1
NOVEL-M4775-5P	ID_1475	0	0.00	-3.06	-3.81	-3.50	-4.59	22	TGCAATATCGTGTTCATAATCG	119	9	93	15	1	1
NOVEL-M1678-5P	ID_1476	3	0.00	-3.18	-2.32	-3.30	-2.81	22	CAATATCGCGTTCATAATCGCA	119	22	81	12	3	1
NOVEL-M1399-3P	ID_1477	9	0.00	-3.63	-0.44	9.71	5.75	24	GCCAGATGGAACTCCAGAGGCCAG	118	1	1	0	14	102
NOVEL-M0352-5P	ID_1478	0	0.00	-3.04	-3.79	-3.49	-4.58	22	TGCAATATCGTGTTCATAATCG	118	9	92	15	1	1
NOVEL-M0584-3P	ID_1479	0	0.00	-4.01	-3.56	-1.96	-10.22	22	ATTATGAATGTGATATTGCGTA	118	11	96	8	0	3
NOVEL-M0481-3P	ID_1480	9	0.00	-0.73	-1.51	4.17	2.14	21	TGGATATGATGACAGCTGAGG	118	10	21	17	24	46
NOVEL-M2677-3P	ID_1481	0	0.00	-4.04	-3.59	-10.25	-10.25	22	ATTATGAATGTGATATTGCGTA	117	11	98	8	0	0
NOVEL-M2738-5P	ID_1482	3	0.00	-3.13	-2.27	-3.25	-2.75	22	CAATATCGCGTTCATAATCGCA	116	22	78	12	3	1
NOVEL-M0320-3P	ID_1483	12	0.00	10.07	0.00	0.00	0.00	22	TCTGAATTCAGTCTGTTACTGA	116	0	0	116	0	0
NOVEL-M3033-3P	ID_1484	0	0.00	-4.01	-3.56	-10.22	-10.22	22	ATTATGAATGTGATATTGCGTA	115	11	96	8	0	0
NOVEL-M3540-3P	ID_1485	0	0.00	-4.01	-3.56	-10.22	-10.22	22	ATTATGAATGTGATATTGCGTA	115	11	96	8	0	0
NOVEL-M0787-3P	ID_1486	0	0.00	-3.98	-10.36	-10.36	-10.36	21	GTTGTGAGACATAAACTCTGA	115	0	106	9	0	0
NOVEL-M4712-3P	ID_1487	0	0.00	-4.01	-3.56	-10.22	-10.22	22	ATTATGAATGTGATATTGCGTA	115	11	96	8	0	0
NOVEL-M0788-3P	ID_1488	0	0.00	-3.98	-10.36	-10.36	-10.36	21	GTTGTGAGACATAAACTCTGA	115	0	106	9	0	0
NOVEL-M1836-3P	ID_1489	0	0.00	-4.01	-3.56	-10.22	-10.22	22	ATTATGAATGTGATATTGCGTA	115	11	96	8	0	0
NOVEL-M0297-3P	ID_1490	0	0.00	-1.84	-2.70	-3.13	-9.80	22	ATTATGAATGCGATATTGCATA	115	15	72	27	0	1
NOVEL-M0875-3P	ID_1491	0	0.00	-4.01	-3.56	-10.22	-10.22	22	ATTATGAATGTGATATTGCGTA	115	11	96	8	0	0
NOVEL-M3529-3P	ID_1492	0	0.00	-4.01	-3.56	-10.22	-10.22	22	ATTATGAATGTGATATTGCGTA	115	11	96	8	0	0
NOVEL-M3915-3P	ID_1493	0	0.00	-4.01	-3.56	-10.22	-10.22	22	ATTATGAATGTGATATTGCGTA	115	11	96	8	0	0
NOVEL-M3442-3P	ID_1494	0	0.00	-2.34	-4.56	-10.08	-10.08	22	CCTGGACTTGATCCGATCAACC	115	5	87	23	0	0
NOVEL-M1188-3P	ID_1495	0	0.00	-4.01	-3.56	-10.22	-10.22	22	ATTATGAATGTGATATTGCGTA	115	11	96	8	0	0
NOVEL-M1343-3P	ID_1496	0	0.00	-2.34	-4.56	-10.08	-10.08	22	CCTGGACTTGATCCGATCAACC	115	5	87	23	0	0
NOVEL-M2738-3P	ID_1497	0	0.00	-4.01	-3.56	-10.22	-10.22	22	ATTATGAATGTGATATTGCGTA	115	11	96	8	0	0
NOVEL-M3672-3P	ID_1498	0	0.00	-4.01	-3.56	-10.22	-10.22	22	ATTATGAATGTGATATTGCGTA	115	11	96	8	0	0
NOVEL-M2163-3P	ID_1499	0	0.00	-3.98	-10.36	-10.36	-10.36	21	GTTGTGAGACATAAACTCTGA	115	0	106	9	0	0
NOVEL-M1335-3P	ID_1500	0	0.00	-4.01	-3.56	-10.22	-10.22	22	ATTATGAATGTGATATTGCGTA	115	11	96	8	0	0
NOVEL-M2172-3P	ID_1501	19	0.00	-4.63	-0.44	8.04	6.47	24	TGGGTCAAACGATTGGCGTGGGGA	114	2	2	0	46	64
NOVEL-M3774-3P	ID_1502	6	0.00	-6.44	-2.25	6.53	3.84	24	TGCGAATTAATTGACGGACTTATG	114	2	7	0	26	79
NOVEL-M3245-3P	ID_1503	8	0.00	-2.56	-2.94	-9.94	-3.36	21	AAAACACATCAGCAGCGTCGT	113	14	79	18	2	0
NOVEL-M3258-3P	ID_1504	0	0.00	-1.80	-2.66	-3.09	-9.76	22	ATTATGAATGCGATATTGCATA	113	15	70	27	0	1
NOVEL-M4208-3P	ID_1505	0	0.00	-1.80	-2.66	-3.09	-9.76	22	ATTATGAATGCGATATTGCATA	113	15	70	27	0	1
NOVEL-M2871-5P	ID_1506	2	0.00	-9.49	-9.49	2.67	-0.59	24	GTGGGACGAGGTGGCCGAGTGGTT	113	0	58	0	10	45
NOVEL-M2422-5P	ID_1507	12	0.00	6.00	4.08	3.03	1.95	22	TCAAATGGACCATTGACATTCT	112	23	1	86	1	1
NOVEL-M0972-5P	ID_1508	9	0.00	-3.75	-3.76	5.98	3.15	24	TACTGTGTCGCACAGCGGAGGGGG	112	1	10	1	23	77
NOVEL-M1195-5P	ID_1509	9	0.00	-3.75	-3.76	5.98	3.15	24	TACTGTGTCGCACAGCGGAGGGGG	112	1	10	1	23	77
NOVEL-M3481-5P	ID_1510	6	0.00	-7.88	-3.69	4.00	3.45	24	TGCGGAAGCAGTGGACTGGGTCTG	112	2	19	0	54	37
NOVEL-M3197-3P	ID_1511	0	0.00	-0.65	-1.81	-1.58	-9.25	22	TAAACGGCGTATCCGCATGGCA	112	19	49	42	0	2
NOVEL-M4667-3P	ID_1512	8	0.00	2.50	-1.22	-7.22	-1.64	22	ACGCTTGCTGGTGGATGAAGGA	111	7	12	91	1	0
NOVEL-M3834-5P	ID_1513	9	0.00	-3.75	-3.76	5.96	3.15	24	TACTGTGTCGCACAGCGGAGGGGG	111	1	10	1	23	76
NOVEL-M3745-3P	ID_1514	0	0.00	-2.25	-3.27	-9.92	-9.92	21	CAATGAAAGTGAACGGTGACT	111	11	78	22	0	0
NOVEL-M1889-3P	ID_1515	8	0.00	-2.78	-2.90	-9.90	-2.00	22	TAATAGAAGTCAATGGGAACTA	111	14	77	15	5	0
NOVEL-M3268-3P	ID_1516	16	0.00	2.79	1.92	1.23	-0.86	23	GAAGACAGTGGGAACCGAAACTG	111	36	7	65	1	2
NOVEL-M0657-5P	ID_1517	8	0.00	-0.48	0.33	-1.72	0.65	22	CGCAATATCGCTTTCATAATTG	111	46	27	26	11	1
NOVEL-M0042-3P	ID_1518	8	0.00	2.50	-1.22	-7.22	-1.64	22	ACGCTTGCTGGTGGATGAAGGA	111	7	12	91	1	0
NOVEL-M3835-5P	ID_1519	9	0.00	-3.75	-3.76	5.96	3.15	24	TACTGTGTCGCACAGCGGAGGGGG	111	1	10	1	23	76
NOVEL-M3333-3P	ID_1520	16	0.00	2.79	1.92	1.23	-0.86	23	GAAGACAGTGGGAACCGAAACTG	111	36	7	65	1	2
NOVEL-M2772-3P	ID_1521	0	0.00	-4.42	-3.85	-10.22	-10.22	22	ATTATGAATGTGATATTGCGTA	111	9	96	6	0	0
NOVEL-M0874-3P	ID_1522	0	0.00	-1.83	-2.64	-3.07	-9.74	22	ATTATGAATGCGATATTGCATA	111	15	69	26	0	1
NOVEL-M0753-3P	ID_1523	8	0.00	2.50	-1.22	-7.22	-1.64	22	ACGCTTGCTGGTGGATGAAGGA	111	7	12	91	1	0
NOVEL-M2209-3P	ID_1524	0	0.00	-4.30	-2.99	-10.09	-10.09	22	TGAAAGTCATTGGGAACCAAAA	109	15	88	6	0	0
NOVEL-M4509-5P	ID_1525	8	0.00	-4.01	-2.92	-10.03	-2.86	22	CAATATCGCGTTCATAATCGCA	109	15	84	7	3	0
NOVEL-M0456-5P	ID_1526	8	0.00	-4.01	-2.92	-10.03	-2.86	22	CAATATCGCGTTCATAATCGCA	109	15	84	7	3	0
NOVEL-M4587-5P	ID_1527	6	0.00	-7.63	-4.44	4.21	3.75	24	TGCTATGGAAGCTGGAGGCTACTG	109	1	16	0	56	36
NOVEL-M4058-5P	ID_1528	6	0.00	-6.63	-3.44	6.14	3.85	24	TGAGTAACGATGTCAACGGTGCGG	108	1	8	0	30	69
NOVEL-M3897-5P	ID_1529	19	0.00	-5.22	-1.02	7.56	5.41	25	AACTCGGAGACCTCGTTTAGGCGGC	107	2	3	0	33	69
NOVEL-M3981-3P	ID_1530	8	0.00	-0.50	-1.40	-2.25	-0.02	22	TCACGATACAGCACAGCCTCGA	107	20	39	37	10	1
NOVEL-M1259-5P	ID_1531	16	0.00	0.19	-0.76	0.71	-8.54	22	TAAGTGGACCATTGACACTCCT	106	24	30	46	0	6
NOVEL-M4508-5P	ID_1532	8	0.00	-3.99	-3.11	-10.01	-2.84	22	CAATATCGCGTTCATAATCGCA	106	13	83	7	3	0
NOVEL-M2212-5P	ID_1533	19	0.00	-4.63	0.88	8.21	5.70	24	TAGGTGAGGATTAAGGTGAGGGTG	106	5	2	0	27	72
NOVEL-M1260-5P	ID_1534	16	0.00	0.19	-0.76	0.71	-8.54	22	TAAGTGGACCATTGACACTCCT	106	24	30	46	0	6
NOVEL-M3027-5P	ID_1535	15	0.00	2.55	0.81	2.84	2.12	23	TCTTGTTTGGATAGTTGAGTAGG	106	19	8	63	9	7
NOVEL-M3447-5P	ID_1536	8	0.00	-3.99	-3.11	-10.01	-2.84	22	CAATATCGCGTTCATAATCGCA	106	13	83	7	3	0
NOVEL-M1698-5P	ID_1537	6	0.00	-7.33	-3.14	5.50	2.49	24	TTCTTTAGCAGACAGTCGGAGGCA	106	2	13	0	19	72
NOVEL-M2836-5P	ID_1538	6	0.00	-7.33	-3.14	5.50	2.49	24	TTCTTTAGCAGACAGTCGGAGGCA	106	2	13	0	19	72
NOVEL-M3163-5P	ID_1539	16	0.00	0.19	-0.76	0.71	-8.54	22	TAAGTGGACCATTGACACTCCT	106	24	30	46	0	6
NOVEL-M1812-5P	ID_1540	16	0.00	0.19	-0.76	0.71	-8.54	22	TAAGTGGACCATTGACACTCCT	106	24	30	46	0	6
NOVEL-M1985-5P	ID_1541	6	0.00	-7.33	-3.14	5.50	2.49	24	TTCTTTAGCAGACAGTCGGAGGCA	106	2	13	0	19	72
NOVEL-M2138-5P	ID_1542	19	0.00	-4.63	0.88	8.21	5.70	24	TAGGTGAGGATTAAGGTGAGGGTG	106	5	2	0	27	72
NOVEL-M2000-5P	ID_1543	6	0.00	-7.33	-3.14	5.50	2.49	24	TTCTTTAGCAGACAGTCGGAGGCA	106	2	13	0	19	72
NOVEL-M1233-5P	ID_1544	16	0.00	0.19	-0.76	0.71	-8.54	22	TAAGTGGACCATTGACACTCCT	106	24	30	46	0	6
NOVEL-M3449-5P	ID_1545	8	0.00	-3.99	-3.11	-10.01	-2.84	22	CAATATCGCGTTCATAATCGCA	106	13	83	7	3	0
NOVEL-M4704-5P	ID_1546	6	0.00	-7.33	-3.14	5.50	2.49	24	TTCTTTAGCAGACAGTCGGAGGCA	106	2	13	0	19	72
NOVEL-M3779-3P	ID_1547	0	0.00	-1.77	-2.90	-3.01	-9.68	22	ATTATGAATGCGATATTGCATA	105	12	66	26	0	1
NOVEL-M3038-5P	ID_1548	8	0.00	-0.54	0.48	-8.39	-1.81	22	CGCAATATCGCGTTCATAATTG	105	51	27	25	2	0
NOVEL-M1717-5P	ID_1549	8	0.00	-0.54	0.48	-8.39	-1.81	22	CGCAATATCGCGTTCATAATTG	105	51	27	25	2	0
NOVEL-M1737-3P	ID_1550	0	0.00	-1.77	-2.90	-3.01	-9.68	22	ATTATGAATGCGATATTGCATA	105	12	66	26	0	1
NOVEL-M3446-5P	ID_1551	8	0.00	-3.98	-3.10	-9.99	-2.83	22	CAATATCGCGTTCATAATCGCA	105	13	82	7	3	0
NOVEL-M0529-5P	ID_1552	8	0.00	-0.54	0.48	-8.39	-1.81	22	CGCAATATCGCGTTCATAATTG	105	51	27	25	2	0
NOVEL-M2324-3P	ID_1553	0	0.00	0.12	0.47	-8.22	-8.22	21	ATAACACATCAGCAGCGTCGT	104	45	24	35	0	0
NOVEL-M1652-5P	ID_1554	19	0.00	-0.55	1.95	2.45	1.68	21	ATTTGAAGAGAAAGTGAGAGA	104	63	12	11	10	8
NOVEL-M1017-3P	ID_1555	0	0.00	0.12	0.47	-8.22	-8.22	21	ATAACACATCAGCAGCGTCGT	104	45	24	35	0	0
NOVEL-M0805-3P	ID_1556	0	0.00	4.17	-0.85	-5.63	-5.63	22	CAATGGAAGTCAATGTGAACTA	104	3	4	97	0	0
NOVEL-M0472-3P	ID_1557	0	0.00	0.12	0.47	-8.22	-8.22	21	ATAACACATCAGCAGCGTCGT	104	45	24	35	0	0
NOVEL-M3870-3P	ID_1558	0	0.00	0.12	0.47	-8.22	-8.22	21	ATAACACATCAGCAGCGTCGT	104	45	24	35	0	0
NOVEL-M2085-3P	ID_1559	0	0.00	0.12	0.47	-8.22	-8.22	21	ATAACACATCAGCAGCGTCGT	104	45	24	35	0	0
NOVEL-M3433-3P	ID_1560	0	0.00	0.12	0.47	-8.22	-8.22	21	ATAACACATCAGCAGCGTCGT	104	45	24	35	0	0
NOVEL-M2626-3P	ID_1561	0	0.00	0.12	0.47	-8.22	-8.22	21	ATAACACATCAGCAGCGTCGT	104	45	24	35	0	0
NOVEL-M4678-3P	ID_1562	8	0.00	2.47	0.56	-6.80	2.10	22	TCACCAATCGGTCTGCTCAGCG	104	18	9	67	10	0
NOVEL-M2744-5P	ID_1563	8	0.00	-0.43	0.59	-8.28	-1.70	22	CGCAATATCGCGTTCATAATTG	103	51	25	25	2	0
NOVEL-M2456-5P	ID_1564	9	0.00	-5.22	-2.02	7.72	4.82	24	TGGAAGACATGGCACAGACTGAGC	103	1	3	0	22	77
NOVEL-M0082-5P	ID_1565	8	0.00	-0.43	0.59	-8.28	-1.70	22	CGCAATATCGCGTTCATAATTG	103	51	25	25	2	0
NOVEL-M1464-5P	ID_1566	8	0.00	-0.43	0.59	-8.28	-1.70	22	CGCAATATCGCGTTCATAATTG	103	51	25	25	2	0
NOVEL-M2743-5P	ID_1567	8	0.00	-0.43	0.59	-8.28	-1.70	22	CGCAATATCGCGTTCATAATTG	103	51	25	25	2	0
NOVEL-M2335-5P	ID_1568	0	0.00	-1.36	-6.51	-9.70	-9.70	21	AGGCCTCGGCTGCAGGTCTGA	103	1	67	35	0	0
NOVEL-M0728-5P	ID_1569	19	0.00	-4.63	-0.44	8.24	5.59	23	TGGATACGTACTGGATCTGGGTG	103	2	2	0	25	74
NOVEL-M2334-5P	ID_1570	0	0.00	-1.36	-6.51	-9.70	-9.70	21	AGGCCTCGGCTGCAGGTCTGA	103	1	67	35	0	0
NOVEL-M0622-5P	ID_1571	7	0.00	-1.92	-3.14	-0.99	-9.66	22	TTGGTCCCTATTGACTTCCACA	102	10	65	23	0	4
NOVEL-M2821-5P	ID_1572	12	0.00	5.93	3.65	3.03	1.95	22	TCAAATGGACCATTGACATTCT	102	17	1	82	1	1
NOVEL-M2201-5P	ID_1573	12	0.00	5.93	3.65	3.03	1.95	22	TCAAATGGACCATTGACATTCT	102	17	1	82	1	1
NOVEL-M3875-5P	ID_1574	12	0.00	5.93	3.65	3.03	1.95	22	TCAAATGGACCATTGACATTCT	102	17	1	82	1	1
NOVEL-M2917-5P	ID_1575	0	0.00	-0.49	-3.73	-9.25	-9.25	23	TTTTGATTCCCACTGATTCCATC	101	5	49	47	0	0
NOVEL-M2418-5P	ID_1576	0	0.00	-0.73	-3.33	-9.33	-9.33	22	CGCAATATCACGTTCATATTGC	101	7	52	42	0	0
NOVEL-M3484-5P	ID_1577	15	0.00	0.93	-1.02	3.04	4.53	22	TACGAACTGTTAGAACTCTTGT	101	6	9	23	54	9
NOVEL-M0431-3P	ID_1578	12	0.00	2.05	0.80	-0.42	-0.51	24	TGTGAATGATGGAAATGTGTAGGA	101	26	11	61	2	1
NOVEL-M0892-5P	ID_1579	13	0.00	4.50	-1.02	-5.22	2.68	21	CGCAATATCAGTTCATAATCG	101	2	3	91	5	0
NOVEL-M4311-3P	ID_1580	1	0.00	-0.61	-2.34	-2.32	0.05	21	TTTCTTAACAGGTCAACCGTT	100	11	41	36	11	1
NOVEL-M2414-3P	ID_1581	7	0.00	-0.33	-2.51	-1.36	-3.44	22	CAGAAAACACGTCAGCAGTGTC	100	10	42	45	1	2
NOVEL-M2641-5P	ID_1582	19	0.00	0.00	0.00	0.00	12.22	24	TGACTGGAGCTTTTCACTGTGGTA	100	0	0	0	100	0
NOVEL-M2957-5P	ID_1583	7	0.00	2.35	-2.44	0.45	-7.22	22	TGTTGGAATATCACTGCTGGTT	99	3	12	82	0	2
NOVEL-M2956-5P	ID_1584	7	0.00	2.35	-2.44	0.45	-7.22	22	TGTTGGAATATCACTGCTGGTT	99	3	12	82	0	2
NOVEL-M0338-3P	ID_1585	0	0.00	-0.26	-2.30	-2.29	-2.37	22	CAGAAAACACGTCAGCAGTGTC	99	11	40	45	2	1
NOVEL-M3017-3P	ID_1586	0	0.00	0.30	0.73	-7.96	-7.96	21	ATAACACATCAGCAGCGTCGT	98	45	20	33	0	0
NOVEL-M2189-3P	ID_1587	6	0.00	-6.44	-2.25	6.01	4.23	24	TTGTGGAACATCTGGCCTCTCGAC	98	2	7	0	34	55
NOVEL-M0538-3P	ID_1588	8	0.00	-3.98	-4.47	-9.99	-2.41	22	TAAAAGTGAATATTGACTGAGA	98	5	82	7	4	0
NOVEL-M0610-5P	ID_1589	6	0.00	-6.96	-1.18	5.33	3.67	24	TGGAACTGGAAGATGGCAGTTGCA	98	6	10	0	33	49
NOVEL-M3544-5P	ID_1590	8	0.00	-2.77	-5.69	-9.88	-1.98	22	AGCAGCTTCATGTAGAAACTAT	98	2	76	15	5	0
NOVEL-M0818-3P	ID_1591	8	0.00	-3.98	-4.47	-9.99	-2.41	22	TAAAAGTGAATATTGACTGAGA	98	5	82	7	4	0
NOVEL-M0455-5P	ID_1592	6	0.00	-7.54	-3.35	4.13	3.66	24	TGCATATTTGGCGTGCTGTCCAGG	98	2	15	0	49	32
NOVEL-M3275-5P	ID_1593	9	0.00	-2.01	0.78	7.68	3.82	24	TTGGAGTTAAGGACACAGAAGTCT	97	7	3	1	11	75
NOVEL-M3956-3P	ID_1594	18	0.00	2.38	4.58	4.84	4.12	22	GCTGGCTATGGATTCTGTGTCC	97	65	2	14	9	7
NOVEL-M0582-5P	ID_1595	8	0.00	-2.75	-5.67	-9.86	-1.96	22	AGCAGCTTCATGTAGAAACTAT	97	2	75	15	5	0
NOVEL-M3911-3P	ID_1596	0	0.00	0.39	-0.38	-1.61	-2.70	22	CTTGCAGCTTCTGAAACTCACT	97	26	25	44	1	1
NOVEL-M4051-5P	ID_1597	17	0.00	5.86	3.56	-3.63	1.95	21	GGGCATCATGTGCGCGTTTGA	96	16	1	78	1	0
NOVEL-M0844-5P	ID_1598	0	0.00	-1.23	-1.13	-2.36	-1.86	22	TGCAATATCGTGTTCATTATCG	96	26	42	24	3	1
NOVEL-M1841-5P	ID_1599	9	0.00	-1.42	-1.44	8.54	0.95	24	TATTTCGTTTGGGGAACTGAGTGG	96	1	2	1	1	91
NOVEL-M1672-5P	ID_1600	9	0.00	-1.42	-1.44	8.54	0.95	24	TATTTCGTTTGGGGAACTGAGTGG	96	1	2	1	1	91
NOVEL-M3445-5P	ID_1601	0	0.00	-1.20	-1.10	-2.32	-1.83	22	TGCAATATCGTGTTCATTATCG	95	26	41	24	3	1
NOVEL-M2051-3P	ID_1602	0	0.00	-0.46	-2.83	-2.36	-2.44	22	TGGAACTCAATGGCTGCCATCA	94	8	42	41	2	1
NOVEL-M1524-3P	ID_1603	8	0.00	-1.79	-2.39	-9.39	-1.49	24	ATGCAGCCATCTACCAGTAGATCT	94	14	54	21	5	0
NOVEL-M0879-3P	ID_1604	16	0.00	2.09	2.21	0.23	0.14	20	ATTATGAACGTGATATTGCG	94	44	7	40	2	1
NOVEL-M0412-5P	ID_1605	0	0.00	-1.13	-1.02	-2.25	-1.75	22	TGCAATATCGTGTTCATTATCG	93	26	39	24	3	1
NOVEL-M2129-5P	ID_1606	2	0.00	-1.39	-1.54	-0.39	-1.48	22	AACAAGTAATCAAGAATAGGCC	93	20	43	22	4	4
NOVEL-M1797-5P	ID_1607	2	0.00	-1.39	-1.54	-0.39	-1.48	22	AACAAGTAATCAAGAATAGGCC	93	20	43	22	4	4
NOVEL-M3620-5P	ID_1608	0	0.00	-4.04	-10.06	-10.06	-10.06	23	ATGCAGAGGCTGAGCTGACTCAC	93	0	86	7	0	0
NOVEL-M3211-5P	ID_1609	0	0.00	-1.83	-3.20	-9.56	-9.56	22	CTCAAATGGACCGTTGACACTC	93	9	61	23	0	0
NOVEL-M0870-3P	ID_1610	0	0.00	-0.68	-2.28	-2.39	-3.48	22	CTGGGCTTGAACGGTTCTGAGA	93	12	43	36	1	1
NOVEL-M2024-5P	ID_1611	0	0.00	-1.13	-1.02	-2.25	-1.75	22	TGCAATATCGTGTTCATTATCG	93	26	39	24	3	1
NOVEL-M2208-5P	ID_1612	0	0.00	-1.93	-1.86	-0.32	-9.31	22	CGCAATATCGCATTCATAATCG	93	19	51	18	0	5
NOVEL-M1128-5P	ID_1613	0	0.00	-1.13	-1.08	-2.25	-1.75	22	TGCAATATCGTGTTCATTATCG	92	25	39	24	3	1
NOVEL-M2058-5P	ID_1614	0	0.00	-1.93	-1.86	-0.64	-9.31	22	CGCAATATCGCATTCATAATCG	92	19	51	18	0	4
NOVEL-M1935-5P	ID_1615	0	0.00	-1.93	-1.86	-0.64	-9.31	22	CGCAATATCGCATTCATAATCG	92	19	51	18	0	4
NOVEL-M2791-3P	ID_1616	6	0.00	-6.22	-0.70	6.06	4.36	24	TGAAGAGAAAGTTGGGAGACGCAA	92	5	6	0	32	49
NOVEL-M4756-5P	ID_1617	0	0.00	-1.93	-1.94	-0.32	-9.31	22	CGCAATATCGCATTCATAATCG	92	18	51	18	0	5
NOVEL-M1248-3P	ID_1618	16	0.00	0.23	0.52	1.11	-2.30	21	TGCACATGTAAGTTCATCAGT	92	37	19	30	1	5
NOVEL-M4365-3P	ID_1619	6	0.00	-6.22	-0.70	6.06	4.36	24	TGAAGAGAAAGTTGGGAGACGCAA	92	5	6	0	32	49
NOVEL-M2461-3P	ID_1620	6	0.00	-6.22	-0.70	6.06	4.36	24	TGAAGAGAAAGTTGGGAGACGCAA	92	5	6	0	32	49
NOVEL-M3425-5P	ID_1621	0	0.00	-1.93	-1.86	-0.64	-9.31	22	CGCAATATCGCATTCATAATCG	92	19	51	18	0	4
NOVEL-M4727-3P	ID_1622	6	0.00	-6.44	-0.08	5.23	4.57	23	TGCACCAGTCAGGAAGAGGGGGA	91	9	7	0	43	32
NOVEL-M3844-3P	ID_1623	17	0.00	8.16	6.52	0.00	11.22	22	AATTCAATGGCTACTGTCAACT	91	10	0	31	50	0
NOVEL-M2185-3P	ID_1624	0	0.00	-6.92	-10.12	-10.12	-10.12	22	TAACGAGTTGATGATCTCAGTC	91	0	90	1	0	0
NOVEL-M2186-3P	ID_1625	0	0.00	-6.92	-10.12	-10.12	-10.12	22	TAACGAGTTGATGATCTCAGTC	91	0	90	1	0	0
NOVEL-M3845-3P	ID_1626	17	0.00	8.16	6.52	0.00	11.22	22	AATTCAATGGCTACTGTCAACT	91	10	0	31	50	0
NOVEL-M1093-5P	ID_1627	0	0.00	-1.87	-1.88	-0.26	-9.25	22	CGCAATATCGCATTCATAATCG	90	18	49	18	0	5
NOVEL-M4554-3P	ID_1628	17	0.00	8.11	6.52	0.00	11.22	22	AATTCAATGGCTACTGTCAACT	90	10	0	30	50	0
NOVEL-M2750-3P	ID_1629	0	0.00	0.70	-8.44	-8.44	-8.44	22	TTGAGGCTTTGGTGAGATGGTT	89	0	28	61	0	0
NOVEL-M4454-3P	ID_1630	1	0.00	-5.60	-5.61	2.11	1.78	24	TGAGAACTTACAGGCTTTGGAAGG	89	1	36	1	32	19
NOVEL-M4397-3P	ID_1631	8	0.00	-2.34	-5.53	-9.72	-4.14	22	CTATAGAAGTCAATGTAGATCA	89	2	68	18	1	0
NOVEL-M2521-3P	ID_1632	17	0.00	8.11	6.52	0.00	11.20	22	AATTCAATGGCTACTGTCAACT	89	10	0	30	49	0
NOVEL-M0081-5P	ID_1633	0	0.00	-1.87	-1.88	-0.58	-9.25	22	CGCAATATCGCATTCATAATCG	89	18	49	18	0	4
NOVEL-M0067-3P	ID_1634	0	0.00	0.70	-8.44	-8.44	-8.44	22	TTGAGGCTTTGGTGAGATGGTT	89	0	28	61	0	0
NOVEL-M0873-3P	ID_1635	8	0.00	-2.34	-5.53	-9.72	-4.14	22	CTATAGAAGTCAATGTAGATCA	89	2	68	18	1	0
NOVEL-M3921-3P	ID_1636	8	0.00	-2.36	-4.14	-9.66	-4.08	23	TGAGGGTGTTATTTTCTGTCTGA	88	5	65	17	1	0
NOVEL-M3080-3P	ID_1637	6	0.00	-6.80	-0.61	5.22	3.64	24	TGTGATTCTGAAGGGACTTGGGGC	87	8	9	0	29	41
NOVEL-M2819-5P	ID_1638	16	0.00	0.54	-0.30	1.30	-7.96	22	TAAGTGGACCATTGACACTCCT	87	22	20	39	0	6
NOVEL-M1241-3P	ID_1639	7	0.00	0.35	-5.39	-1.92	-8.59	20	CGGGCCGGATCTGGGCCGAA	86	1	31	53	0	1
NOVEL-M4347-5P	ID_1640	0	0.00	1.37	-1.20	-7.72	-7.72	22	ACTGATGACAACAGTAAGAGCT	86	10	17	59	0	0
NOVEL-M1418-3P	ID_1641	16	0.00	2.84	2.28	-5.96	-5.96	22	TCACGCAGAATCTAGGATGGAT	86	33	5	48	0	0
NOVEL-M2622-3P	ID_1642	7	0.00	0.35	-5.39	-1.92	-8.59	20	CGGGCCGGATCTGGGCCGAA	86	1	31	53	0	1
NOVEL-M4529-3P	ID_1643	0	0.00	0.23	-5.48	-8.68	-8.68	20	CGGGCCGGATCTGGGCCGAA	86	1	33	52	0	0
NOVEL-M0311-3P	ID_1644	7	0.00	0.35	-5.39	-1.92	-8.59	20	CGGGCCGGATCTGGGCCGAA	86	1	31	53	0	1
NOVEL-M1365-3P	ID_1645	7	0.00	0.35	-5.39	-1.92	-8.59	20	CGGGCCGGATCTGGGCCGAA	86	1	31	53	0	1
NOVEL-M4394-3P	ID_1646	7	0.00	0.40	-5.35	-1.87	-8.54	20	CGGGCCGGATCTGGGCCGAA	85	1	30	53	0	1
NOVEL-M2638-3P	ID_1647	0	0.00	1.30	-3.10	-7.88	-7.88	22	TAGGACCAGCGCATGACCAGCT	85	3	19	63	0	0
NOVEL-M4080-3P	ID_1648	8	0.00	-2.45	-5.46	-9.66	-4.08	21	CAAATCCTCTTTACAGTCAGA	84	2	65	16	1	0
NOVEL-M2394-3P	ID_1649	0	0.00	0.40	-5.35	-8.54	-8.54	20	CGGGCCGGATCTGGGCCGAA	84	1	30	53	0	0
NOVEL-M3872-5P	ID_1650	16	0.00	0.61	-0.09	1.45	-7.80	22	TAAGTGGACCATTGACACTCCT	84	23	18	37	0	6
NOVEL-M3016-3P	ID_1651	0	0.00	1.28	-3.10	-7.88	-7.88	22	TAGGACCAGCGCATGACCAGCT	84	3	19	62	0	0
NOVEL-M3726-3P	ID_1652	0	0.00	-1.39	-1.87	-1.39	-3.48	22	TTTTAAAGAGGTTAGTTTTACT	84	16	43	22	1	2
NOVEL-M3037-3P	ID_1653	12	0.00	9.57	3.19	0.00	0.00	21	ATAACACGTAAGCAGCGTCAT	83	1	0	82	0	0
NOVEL-M3989-3P	ID_1654	0	0.00	0.05	-1.34	-1.77	-8.44	21	GTTTTAATGGTCCATTTGAGA	83	15	28	39	0	1
NOVEL-M4585-5P	ID_1655	6	0.00	-4.51	-2.94	3.12	3.29	24	TATGTGGTTCTGTCAGTGTGAAGA	82	3	17	1	43	18
NOVEL-M4413-5P	ID_1656	8	0.00	2.94	-3.25	-6.44	0.14	24	ACTCTGTTTGAACCCAAGCTGATT	82	1	7	72	2	0
NOVEL-M0871-3P	ID_1657	8	0.00	-2.88	-4.90	-9.68	-4.10	22	AGTCAGAATTATGAGATATGAA	82	3	66	12	1	0
NOVEL-M1131-5P	ID_1658	0	0.00	-1.80	-2.97	-9.33	-9.33	22	CTCAAATGGACCGTTGACACTC	81	9	52	20	0	0
NOVEL-M2281-5P	ID_1659	6	0.00	-5.96	-0.76	6.07	4.58	24	TTTGAACAGATTGAGCTTAGATGG	81	4	5	0	31	41
NOVEL-M0758-5P	ID_1660	0	0.00	-1.80	-2.97	-9.33	-9.33	22	CTCAAATGGACCGTTGACACTC	81	9	52	20	0	0
NOVEL-M4070-5P	ID_1661	0	0.00	-2.33	-2.92	-9.44	-9.44	23	AATAAAGAGCCATATGGAAGAGA	81	10	56	15	0	0
NOVEL-M2720-5P	ID_1662	0	0.00	-1.80	-2.97	-9.33	-9.33	22	CTCAAATGGACCGTTGACACTC	81	9	52	20	0	0
NOVEL-M2773-5P	ID_1663	0	0.00	-2.33	-2.92	-9.44	-9.44	23	AATAAAGAGCCATATGGAAGAGA	81	10	56	15	0	0
NOVEL-M2280-5P	ID_1664	6	0.00	-5.96	-0.76	6.07	4.58	24	TTTGAACAGATTGAGCTTAGATGG	81	4	5	0	31	41
NOVEL-M3137-5P	ID_1665	6	0.00	-5.96	-0.76	6.07	4.58	24	TTTGAACAGATTGAGCTTAGATGG	81	4	5	0	31	41
NOVEL-M2617-3P	ID_1666	15	0.00	4.62	0.15	3.04	3.75	22	CACAGCTGTGGGTTTCTGTGCT	80	3	2	66	7	2
NOVEL-M4069-5P	ID_1667	16	0.00	1.16	0.32	1.92	-7.33	22	TAAGTGGACCATTGACACTCCT	80	22	13	39	0	6
NOVEL-M0404-3P	ID_1668	0	0.00	0.22	-1.18	-1.61	-8.28	21	GTTTTAATGGTCCATTTGAGA	80	15	25	39	0	1
NOVEL-M0363-5P	ID_1669	2	0.00	-6.62	-9.82	-0.83	-4.24	20	TAGAGAAATGGACTTGTAAC	80	0	73	1	1	5
NOVEL-M1605-5P	ID_1670	0	0.00	-2.91	-6.51	-9.70	-9.70	22	AGTGTTGTTTTGGTTCAGTAGA	80	1	67	12	0	0
NOVEL-M2323-3P	ID_1671	1	0.00	-3.79	-9.80	-9.80	-4.22	23	CTGATGATCTGAATCAGGTGTGA	80	0	72	7	1	0
NOVEL-M1878-3P	ID_1672	0	0.00	-9.96	-9.96	-9.96	-9.96	24	CCCACCGACAGCAATGAATGTTTA	80	0	80	0	0	0
NOVEL-M1735-3P	ID_1673	0	0.00	-5.09	-6.69	-9.88	-9.88	22	CTATAGAAGTCGATGGGGACCA	80	1	76	3	0	0
NOVEL-M2935-3P	ID_1674	0	0.00	-5.09	-6.69	-9.88	-9.88	22	CTATAGAAGTCGATGGGGACCA	80	1	76	3	0	0
NOVEL-M1945-3P	ID_1675	1	0.00	-3.79	-9.80	-9.80	-4.22	23	CTGATGATCTGAATCAGGTGTGA	80	0	72	7	1	0
NOVEL-M3591-5P	ID_1676	9	0.00	0.48	0.56	1.45	-0.96	22	TATAAATTTAGAGTTGCAAGAT	80	30	15	28	2	5
NOVEL-M2465-3P	ID_1677	0	0.00	-9.96	-9.96	-9.96	-9.96	24	CCCACCGACAGCAATGAATGTTTA	80	0	80	0	0	0
NOVEL-M4392-3P	ID_1678	18	0.00	8.25	8.15	8.67	9.17	20	CTGTTCTGCTGTCCTTGGGG	80	31	0	33	12	4
NOVEL-M3296-5P	ID_1679	16	0.00	1.16	0.32	1.92	-7.33	22	TAAGTGGACCATTGACACTCCT	80	22	13	39	0	6
NOVEL-M1425-5P	ID_1680	16	0.00	1.16	0.32	1.92	-7.33	22	TAAGTGGACCATTGACACTCCT	80	22	13	39	0	6
NOVEL-M1565-3P	ID_1681	1	0.00	-3.79	-9.80	-9.80	-4.22	23	CTGATGATCTGAATCAGGTGTGA	80	0	72	7	1	0
NOVEL-M2961-5P	ID_1682	0	0.00	-1.88	-2.97	-9.33	-9.33	22	CTCAAATGGACCGTTGACACTC	80	9	52	19	0	0
NOVEL-M0778-5P	ID_1683	16	0.00	1.16	0.32	1.92	-7.33	22	TAAGTGGACCATTGACACTCCT	80	22	13	39	0	6
NOVEL-M2405-5P	ID_1684	9	0.00	0.00	0.00	12.97	0.00	24	TGTAGAGTGCTGGAGAGAAGGAGA	79	0	0	0	0	79
NOVEL-M2404-5P	ID_1685	9	0.00	0.00	0.00	12.97	0.00	24	TGTAGAGTGCTGGAGAGAAGGAGA	79	0	0	0	0	79
NOVEL-M3234-5P	ID_1686	2	0.00	-6.62	-9.82	-0.83	-9.82	20	TAGAGAAATGGACTTGTAAC	79	0	73	1	0	5
NOVEL-M4273-5P	ID_1687	0	0.00	-1.91	-3.36	-9.36	-9.36	21	CACGCGAGCGGCTGATGTCGT	79	7	53	19	0	0
NOVEL-M1819-5P	ID_1688	6	0.00	-6.63	-2.44	5.79	2.75	24	TGCATGGGCTCAGGATCCGTCTGG	78	2	8	0	14	54
NOVEL-M2462-5P	ID_1689	6	0.00	-4.43	-1.85	4.08	2.41	24	ATGGAGCACATGGCCTCTCGGCAA	78	6	16	1	22	33
NOVEL-M0232-3P	ID_1690	9	0.00	-3.88	-1.90	5.25	1.95	23	TTTGAACTCATGACTGGGCGGCA	78	4	11	1	11	51
NOVEL-M1402-3P	ID_1691	9	0.00	-3.88	-1.90	5.25	1.95	23	TTTGAACTCATGACTGGGCGGCA	78	4	11	1	11	51
NOVEL-M4000-5P	ID_1692	8	0.00	-3.26	-4.85	-9.63	-4.05	22	AGTCAGAATTATGAGATATGAA	77	3	64	9	1	0
NOVEL-M4608-5P	ID_1693	6	0.00	-4.43	-1.85	4.04	2.41	24	ATGGAGCACATGGCCTCTCGGCAA	77	6	16	1	22	32
NOVEL-M2407-3P	ID_1694	0	0.00	-1.21	-1.60	-8.88	-8.88	23	TACACTGATTGGTTTGCGCAGCA	77	17	38	22	0	0
NOVEL-M0559-5P	ID_1695	9	0.00	-5.22	-5.22	7.45	3.68	22	CAGGAATTGTGGGTGGGAGGAG	77	0	3	0	10	64
NOVEL-M4470-5P	ID_1696	9	0.00	-4.63	-4.63	8.06	4.27	22	CAGGAATTGTGGGTGGGAGGAG	77	0	2	0	10	65
NOVEL-M4750-5P	ID_1697	6	0.00	-6.63	0.37	4.84	3.70	24	ATCAACAGCAGCAGACGACCAGGG	77	14	8	0	27	28
NOVEL-M0224-5P	ID_1698	9	0.00	-5.22	-5.22	7.45	3.68	22	CAGGAATTGTGGGTGGGAGGAG	77	0	3	0	10	64
NOVEL-M1149-3P	ID_1699	8	0.00	-3.23	-4.83	-9.61	-4.03	22	AGTCAGAATTATGAGATATGAA	76	3	63	9	1	0
NOVEL-M4504-3P	ID_1700	8	0.00	-3.23	-4.83	-9.61	-4.03	22	AGTCAGAATTATGAGATATGAA	76	3	63	9	1	0
NOVEL-M1397-5P	ID_1701	1	0.00	-4.95	-9.74	-9.74	-2.16	22	ATTTTTTTTTCTCAGAATCGCA	76	0	69	3	4	0
NOVEL-M0672-3P	ID_1702	12	0.00	9.46	0.00	0.00	0.00	21	TAAAGCTAGATAACCGAAGTA	76	0	0	76	0	0
NOVEL-M1398-5P	ID_1703	1	0.00	-4.95	-9.74	-9.74	-2.16	22	ATTTTTTTTTCTCAGAATCGCA	76	0	69	3	4	0
NOVEL-M4484-3P	ID_1704	0	0.00	2.25	-3.76	-6.96	-6.96	22	TAGCAGGTGTGTTTCAGTAACT	75	1	10	64	0	0
NOVEL-M3174-3P	ID_1705	0	0.00	-1.03	-4.90	-9.09	-9.09	22	TAAAAGCAATCGTTATAGTACT	75	2	44	29	0	0
NOVEL-M4485-3P	ID_1706	0	0.00	2.25	-3.76	-6.96	-6.96	22	TAGCAGGTGTGTTTCAGTAACT	75	1	10	64	0	0
NOVEL-M2889-3P	ID_1707	16	0.00	1.78	1.47	-6.63	-6.63	21	AAAGCAGTGACTCTTCGGGAA	75	30	8	37	0	0
NOVEL-M3020-3P	ID_1708	8	0.00	-3.82	-4.42	-9.61	-4.03	22	ATTATGAACGCGATATTGTGTA	74	4	63	6	1	0
NOVEL-M0748-3P	ID_1709	0	0.00	-2.30	-4.22	-9.41	-9.41	22	CTATGGAGGTCAATGGGGACCA	74	4	55	15	0	0
NOVEL-M4200-3P	ID_1710	8	0.00	-3.82	-4.42	-9.61	-4.03	22	ATTATGAACGCGATATTGTGTA	74	4	63	6	1	0
NOVEL-M1148-3P	ID_1711	8	0.00	-3.82	-4.42	-9.61	-4.03	22	ATTATGAACGCGATATTGTGTA	74	4	63	6	1	0
NOVEL-M1825-3P	ID_1712	7	0.00	-0.52	-2.07	-0.33	-3.01	21	TATGAAAGTCAATGGGGACCA	74	10	31	29	1	3
NOVEL-M4062-5P	ID_1713	1	0.00	-0.59	-5.61	-2.13	-1.64	22	ATCGAAGTCGTGGCCTAGTGGT	73	1	36	32	3	1
NOVEL-M1746-5P	ID_1714	8	0.00	0.85	-2.69	-7.88	-0.30	22	TCGGGTAACTTTAACTTGCATA	73	4	19	46	4	0
NOVEL-M2822-3P	ID_1715	8	0.00	-1.11	-4.06	-8.84	0.06	22	TCTGATCGGTGAACGGTGTTGT	73	3	37	23	10	0
NOVEL-M2693-3P	ID_1716	5	0.00	-2.01	0.26	-0.55	-8.22	22	TAGATCAGTGAACTTGCCTTTA	73	39	24	8	0	2
NOVEL-M0842-5P	ID_1717	1	0.00	-0.59	-5.61	-2.13	-1.64	22	ATCGAAGTCGTGGCCTAGTGGT	73	1	36	32	3	1
NOVEL-M0202-3P	ID_1718	8	0.00	-3.79	-4.39	-9.59	-4.01	22	ATTATGAACGCGATATTGTGTA	73	4	62	6	1	0
NOVEL-M0746-3P	ID_1719	8	0.00	-3.79	-4.39	-9.59	-4.01	22	ATTATGAACGCGATATTGTGTA	73	4	62	6	1	0
NOVEL-M0745-3P	ID_1720	8	0.00	-3.79	-4.39	-9.59	-4.01	22	ATTATGAACGCGATATTGTGTA	73	4	62	6	1	0
NOVEL-M4789-5P	ID_1721	7	0.00	-3.62	-9.63	-2.96	-9.63	22	TGGAACCACTGACTTACATAGA	72	0	64	7	0	1
NOVEL-M2690-3P	ID_1722	8	0.00	-4.06	-4.39	-9.59	-4.01	22	ATTATGAACGCGATATTGTGTA	72	4	62	5	1	0
NOVEL-M2258-5P	ID_1723	6	0.00	-7.88	-3.10	3.37	2.40	24	TCTTGTTGGAAGGTGAGCCTTCGG	72	3	19	0	26	24
NOVEL-M3622-5P	ID_1724	6	0.00	-4.01	-1.70	4.49	2.75	24	TGGACGAGTGGTACCTGCCGGGAC	72	5	12	1	21	33
NOVEL-M1709-3P	ID_1725	0	0.00	-2.27	-4.61	-9.39	-9.39	22	CTATGGAGGTCAATGGGGACCA	72	3	54	15	0	0
NOVEL-M1879-3P	ID_1726	8	0.00	-4.06	-4.39	-9.59	-4.01	22	ATTATGAACGCGATATTGTGTA	72	4	62	5	1	0
NOVEL-M2842-5P	ID_1727	0	0.00	1.80	-2.02	-7.22	-7.22	22	TGGCAGCATGACTCAGAGCAGA	72	4	12	56	0	0
NOVEL-M1610-5P	ID_1728	18	0.00	7.46	8.69	9.67	0.00	25	TCAGTAACTGGTATCTGTCCCTGTC	72	45	0	19	0	8
NOVEL-M2852-3P	ID_1729	8	0.00	-4.06	-4.39	-9.59	-4.01	22	ATTATGAACGCGATATTGTGTA	72	4	62	5	1	0
NOVEL-M0589-3P	ID_1730	6	0.00	-5.22	0.56	6.74	4.89	24	TAATATCACACAGAGACACTGAGG	71	6	3	0	23	39
NOVEL-M3868-3P	ID_1731	6	0.00	-5.22	0.56	6.74	4.89	24	TAATATCACACAGAGACACTGAGG	71	6	3	0	23	39
NOVEL-M1469-3P	ID_1732	6	0.00	-5.63	1.02	6.43	3.75	24	TGCTCTTGATGCAGGGCCGCGAGG	71	11	4	0	14	42
NOVEL-M1630-5P	ID_1733	19	0.00	-4.63	-0.44	6.79	6.27	23	TGAGTGATTACTGGGTGCAGGTG	71	2	2	0	40	27
NOVEL-M0436-5P	ID_1734	8	0.00	-3.14	-5.32	-9.52	-3.94	22	AGTCAGAATTATGAGATATGAA	71	2	59	9	1	0
NOVEL-M0764-5P	ID_1735	0	0.00	-3.11	-4.30	-9.49	-9.49	24	TAAGGCATGTGCTAATCAGGAGCT	71	4	58	9	0	0
NOVEL-M3467-5P	ID_1736	0	0.00	-1.43	-2.30	-8.96	-8.96	22	ACGTTATTAAGGATTAAAATGA	71	11	40	20	0	0
NOVEL-M1256-3P	ID_1737	5	0.00	-2.01	0.19	-0.55	-8.22	22	TAGATCAGTGAACTTGCCTTTA	71	37	24	8	0	2
NOVEL-M1843-3P	ID_1738	5	0.00	-2.01	0.19	-0.55	-8.22	22	TAGATCAGTGAACTTGCCTTTA	71	37	24	8	0	2
NOVEL-M0749-5P	ID_1739	6	0.00	-6.44	-2.25	5.84	2.72	24	TGCATGGGCTCAGGATCCGTCTGG	70	2	7	0	12	49
NOVEL-M3981-5P	ID_1740	8	0.00	-2.51	-6.22	-9.41	-3.83	22	GAGGCCGTGCTGTATCGTGAGT	70	1	55	13	1	0
NOVEL-M1377-5P	ID_1741	6	0.00	-6.22	0.15	5.91	2.82	24	TGAGTCAGTAGATCTTTCCTCAGA	70	9	6	0	11	44
NOVEL-M0750-5P	ID_1742	6	0.00	-6.44	-2.25	5.84	2.72	24	TGCATGGGCTCAGGATCCGTCTGG	70	2	7	0	12	49
NOVEL-M0337-5P	ID_1743	8	0.00	-0.86	-1.29	-8.39	-0.00	22	TCAGCGTTGTTTATGTTCAGTA	69	15	27	20	7	0
NOVEL-M3159-5P	ID_1744	4	0.00	-1.18	-0.14	-1.42	0.07	22	AATATGTCTGATATTTAGTTGA	69	27	22	13	6	1
NOVEL-M3549-5P	ID_1745	4	0.00	-1.18	-0.14	-1.42	0.07	22	AATATGTCTGATATTTAGTTGA	69	27	22	13	6	1
NOVEL-M0128-3P	ID_1746	6	0.00	-5.22	-0.44	6.97	4.45	24	TAAGTAGATAGCCCACTCTCTGTG	69	3	3	0	17	46
NOVEL-M0907-5P	ID_1747	8	0.00	-0.86	-1.29	-8.39	-0.00	22	TCAGCGTTGTTTATGTTCAGTA	69	15	27	20	7	0
NOVEL-M1719-5P	ID_1748	8	0.00	-0.86	-1.29	-8.39	-0.00	22	TCAGCGTTGTTTATGTTCAGTA	69	15	27	20	7	0
NOVEL-M3172-3P	ID_1749	12	0.00	3.57	-5.63	-5.63	-5.63	23	AGGATCATATGACCTGATTCTGC	68	0	4	64	0	0
NOVEL-M1882-3P	ID_1750	12	0.00	3.57	-5.63	-5.63	-5.63	23	AGGATCATATGACCTGATTCTGC	68	0	4	64	0	0
NOVEL-M4590-3P	ID_1751	6	0.00	-7.54	-4.35	3.65	2.90	24	TAACTTCGGAATTTGACAGCGCTT	68	1	15	0	29	23
NOVEL-M1325-5P	ID_1752	9	0.00	-3.75	-3.76	4.52	3.43	24	TCCAGGTAAGGGGTGGAGTCCGGC	68	1	10	1	28	28
NOVEL-M3173-3P	ID_1753	12	0.00	3.57	-5.63	-5.63	-5.63	23	AGGATCATATGACCTGATTCTGC	68	0	4	64	0	0
NOVEL-M2579-3P	ID_1754	12	0.00	9.23	4.78	0.00	0.00	22	TCCCTCCGTCAGGGAACTAGGA	68	3	0	65	0	0
NOVEL-M4589-3P	ID_1755	6	0.00	-7.54	-4.35	3.65	2.90	24	TAACTTCGGAATTTGACAGCGCTT	68	1	15	0	29	23
NOVEL-M2306-3P	ID_1756	1	0.00	0.57	-4.83	-1.36	-0.86	22	TCTCTCACTGTACTTTGATGTC	68	1	21	42	3	1
NOVEL-M1643-3P	ID_1757	1	0.00	0.57	-4.83	-1.36	-0.86	22	TCTCTCACTGTACTTTGATGTC	68	1	21	42	3	1
NOVEL-M2687-3P	ID_1758	18	0.00	3.58	3.37	3.62	2.53	21	CAATGGAAGTCAATGAGGACC	68	28	2	32	3	3
NOVEL-M2578-3P	ID_1759	12	0.00	9.23	4.78	0.00	0.00	22	TCCCTCCGTCAGGGAACTAGGA	68	3	0	65	0	0
NOVEL-M4518-3P	ID_1760	6	0.00	-7.54	-4.35	3.65	2.90	24	TAACTTCGGAATTTGACAGCGCTT	68	1	15	0	29	23
NOVEL-M3608-3P	ID_1761	1	0.00	-4.82	-4.83	2.34	2.51	24	TCTTGTGTGAAGGCCCTGGCTCGA	67	1	21	1	31	13
NOVEL-M2209-5P	ID_1762	0	0.00	-1.29	-3.44	-8.96	-8.96	22	TTGGTTCCCGCTGACTTCCATT	67	5	40	22	0	0
NOVEL-M3351-3P	ID_1763	14	0.00	9.09	6.00	6.67	0.00	24	CAGACTGTCCTTCCTGTCCTCTGC	67	7	0	59	0	1
NOVEL-M0622-3P	ID_1764	0	0.00	-5.45	-9.66	-9.66	-9.66	22	GTGAAAGTCAGTGGGGACCTAC	67	0	65	2	0	0
NOVEL-M3772-3P	ID_1765	14	0.00	9.09	6.00	6.67	0.00	24	CAGACTGTCCTTCCTGTCCTCTGC	67	7	0	59	0	1
NOVEL-M4059-3P	ID_1766	8	0.00	-1.15	-1.78	-8.68	-3.10	21	ATAACATGTCAGCAGCGTCGT	67	13	33	20	1	0
NOVEL-M3680-5P	ID_1767	1	0.00	-4.33	-9.54	-1.87	-3.96	20	TAGAGATATGGACTTGTAAC	67	0	60	4	1	2
NOVEL-M0112-3P	ID_1768	8	0.00	-1.15	-1.78	-8.68	-3.10	21	ATAACATGTCAGCAGCGTCGT	67	13	33	20	1	0
NOVEL-M0985-5P	ID_1769	0	0.00	-6.47	-9.68	-9.68	-9.68	23	TCGGACACGCAGACGGTTGTCTG	67	0	66	1	0	0
NOVEL-M3461-3P	ID_1770	0	0.00	-2.18	-0.19	-8.39	-8.39	22	CTACCAGCAGTTTGTTTGGATA	67	32	27	8	0	0
NOVEL-M2184-3P	ID_1771	2	0.00	-1.48	-1.49	1.18	-1.91	22	TCTCGGGTTTGCATTATTTTTC	67	14	29	14	2	8
NOVEL-M4373-3P	ID_1772	19	0.00	0.00	3.19	11.48	10.79	23	TGCTAACTTAGGGAGACGTGTGA	66	1	0	0	37	28
NOVEL-M3141-3P	ID_1773	6	0.00	-4.63	1.15	7.65	4.12	23	CACAAACAGAGCTGGAGAGAGAG	66	6	2	0	9	49
NOVEL-M4623-3P	ID_1774	8	0.00	4.22	2.26	-4.63	0.95	22	ACAGCACGGCTCAGATTGTAGT	66	13	2	50	1	0
NOVEL-M0277-5P	ID_1775	1	0.00	-1.47	-2.68	-0.01	-0.51	22	TCTGCTGGTGTTGGTTCATTGA	66	7	33	16	6	4
NOVEL-M3255-5P	ID_1776	9	0.00	-3.63	-3.63	9.01	1.95	24	TTGACGGTGGGAGGAGCCATGGTG	65	0	1	0	1	63
NOVEL-M0162-5P	ID_1777	15	0.00	4.13	1.88	3.04	2.95	22	TGTTTTTTGCGTCACTCGCCTA	65	10	2	47	4	2
NOVEL-M2119-5P	ID_1778	0	0.00	-0.92	-8.88	-8.88	-8.88	22	TGCAGATTACTGGTCCATCACT	65	0	38	27	0	0
NOVEL-M3760-5P	ID_1779	16	0.00	1.48	0.95	2.62	-6.63	22	TAAGTGGACCATTGACACTCCT	65	21	8	30	0	6
NOVEL-M3289-5P	ID_1780	7	0.00	-1.43	-1.44	0.13	-8.54	22	GTTCCCATTGACTTCCGTTGTA	64	15	30	15	0	4
NOVEL-M1892-5P	ID_1781	19	0.00	-4.63	0.56	7.12	5.53	24	TTCTGGATCAGTTGTGGAGGCTTG	64	4	2	0	24	34
NOVEL-M3019-5P	ID_1782	19	0.00	-4.63	0.56	7.12	5.53	24	TTCTGGATCAGTTGTGGAGGCTTG	64	4	2	0	24	34
NOVEL-M0556-3P	ID_1783	19	0.00	-4.63	0.56	7.12	5.53	24	TTCTGGATCAGTTGTGGAGGCTTG	64	4	2	0	24	34
NOVEL-M4164-5P	ID_1784	6	0.00	-5.22	-0.02	7.06	3.36	24	TGTTCTGTTATTGGACTTCTGTGC	64	4	3	0	8	49
NOVEL-M3167-5P	ID_1785	6	0.00	-5.22	-0.02	7.06	3.36	24	TGTTCTGTTATTGGACTTCTGTGC	64	4	3	0	8	49
NOVEL-M0497-3P	ID_1786	19	0.00	-3.63	1.56	8.68	5.12	24	ATGGTGTGTAGCACGTCCCTGGGG	64	4	1	0	9	50
NOVEL-M4555-5P	ID_1787	6	0.00	-5.22	-0.02	7.06	3.36	24	TGTTCTGTTATTGGACTTCTGTGC	64	4	3	0	8	49
NOVEL-M0647-3P	ID_1788	18	0.00	3.62	3.20	3.04	1.95	21	CAATGGAAGTCAATGAGGACC	64	25	2	33	2	2
NOVEL-M2703-5P	ID_1789	7	0.00	-1.43	-1.44	0.13	-8.54	22	GTTCCCATTGACTTCCGTTGTA	64	15	30	15	0	4
NOVEL-M3288-5P	ID_1790	7	0.00	-1.43	-1.44	0.13	-8.54	22	GTTCCCATTGACTTCCGTTGTA	64	15	30	15	0	4
NOVEL-M1885-5P	ID_1791	19	0.00	-4.63	0.56	7.12	5.53	24	TTCTGGATCAGTTGTGGAGGCTTG	64	4	2	0	24	34
NOVEL-M2107-5P	ID_1792	6	0.00	-5.22	-0.02	7.06	3.36	24	TGTTCTGTTATTGGACTTCTGTGC	64	4	3	0	8	49
NOVEL-M2267-5P	ID_1793	7	0.00	-1.43	-1.44	0.13	-8.54	22	GTTCCCATTGACTTCCGTTGTA	64	15	30	15	0	4
NOVEL-M0741-3P	ID_1794	19	0.00	0.00	0.00	12.28	9.39	24	TATCAGTTTAGCGGAAGTCGGATG	63	0	0	0	14	49
NOVEL-M2070-3P	ID_1795	18	0.00	3.58	3.20	3.04	1.95	21	CAATGGAAGTCAATGAGGACC	63	25	2	32	2	2
NOVEL-M4678-5P	ID_1796	8	0.00	-0.07	-3.50	-8.28	-1.11	22	TGCGCAGACCGATCGGTGTATG	63	3	25	32	3	0
NOVEL-M2870-5P	ID_1797	0	0.00	-4.75	-9.54	-9.54	-9.54	22	TCAAGCTTCCACAGGCACAGCT	63	0	60	3	0	0
NOVEL-M4362-5P	ID_1798	1	0.00	-7.22	-7.22	3.70	3.36	23	TGTACCAGGAGAGGAGCGGTAGT	63	0	12	0	32	19
NOVEL-M1869-5P	ID_1799	0	0.00	-0.54	-1.87	-8.39	-8.39	22	TGGGGACCCACAGCTCTGCACA	62	10	27	25	0	0
NOVEL-M2804-3P	ID_1800	0	0.00	-0.54	-1.87	-8.39	-8.39	22	TGGGGACCCACAGCTCTGCACA	62	10	27	25	0	0
NOVEL-M1090-3P	ID_1801	1	0.00	-6.96	-6.96	4.57	3.15	24	TGTCAATGATGGCCTTCTGGACGG	62	0	10	0	23	29
NOVEL-M0465-3P	ID_1802	1	0.00	-6.96	-6.96	4.57	3.15	24	TGTCAATGATGGCCTTCTGGACGG	62	0	10	0	23	29
NOVEL-M1467-3P	ID_1803	1	0.00	-6.96	-6.96	4.57	3.15	24	TGTCAATGATGGCCTTCTGGACGG	62	0	10	0	23	29
NOVEL-M0877-3P	ID_1804	1	0.00	-6.96	-6.96	4.57	3.15	24	TGTCAATGATGGCCTTCTGGACGG	62	0	10	0	23	29
NOVEL-M0032-3P	ID_1805	0	0.00	-0.54	-1.87	-8.39	-8.39	22	TGGGGACCCACAGCTCTGCACA	62	10	27	25	0	0
NOVEL-M4128-3P	ID_1806	1	0.00	-6.96	-6.96	4.57	3.15	24	TGTCAATGATGGCCTTCTGGACGG	62	0	10	0	23	29
NOVEL-M1440-3P	ID_1807	1	0.00	-6.96	-6.96	4.57	3.15	24	TGTCAATGATGGCCTTCTGGACGG	62	0	10	0	23	29
NOVEL-M1417-5P	ID_1808	8	0.00	0.20	-2.58	-8.09	-2.51	22	TTTCTGCAGACATTGATAAGGG	62	5	22	34	1	0
NOVEL-M0977-3P	ID_1809	1	0.00	-6.96	-6.96	4.57	3.15	24	TGTCAATGATGGCCTTCTGGACGG	62	0	10	0	23	29
NOVEL-M3812-3P	ID_1810	0	0.00	-1.16	-1.54	-8.54	-8.54	22	CTGACTGCTCTGGAAACCAGGC	62	14	30	18	0	0
NOVEL-M0305-3P	ID_1811	0	0.00	-0.54	-1.87	-8.39	-8.39	22	TGGGGACCCACAGCTCTGCACA	62	10	27	25	0	0
NOVEL-M1871-5P	ID_1812	0	0.00	-0.54	-1.87	-8.39	-8.39	22	TGGGGACCCACAGCTCTGCACA	62	10	27	25	0	0
NOVEL-M1870-5P	ID_1813	0	0.00	-0.54	-1.87	-8.39	-8.39	22	TGGGGACCCACAGCTCTGCACA	62	10	27	25	0	0
NOVEL-M3307-3P	ID_1814	8	0.00	-0.89	-4.30	-8.49	0.41	22	TACTGTGGAAGTCTGTGGCAAT	62	2	29	21	10	0
NOVEL-M2309-3P	ID_1815	1	0.00	-6.96	-6.96	4.57	3.15	24	TGTCAATGATGGCCTTCTGGACGG	62	0	10	0	23	29
NOVEL-M3148-3P	ID_1816	0	0.00	-0.54	-1.87	-8.39	-8.39	22	TGGGGACCCACAGCTCTGCACA	62	10	27	25	0	0
NOVEL-M2520-5P	ID_1817	8	0.00	0.20	-2.58	-8.09	-2.51	22	TTTCTGCAGACATTGATAAGGG	62	5	22	34	1	0
NOVEL-M2002-3P	ID_1818	1	0.00	-6.96	-6.96	4.57	3.15	24	TGTCAATGATGGCCTTCTGGACGG	62	0	10	0	23	29
NOVEL-M0374-5P	ID_1819	6	0.00	-5.22	-1.02	6.36	5.12	24	TTCGTGAAGACACAGGGAGACAGG	62	2	3	0	27	30
NOVEL-M0605-5P	ID_1820	8	0.00	0.20	-2.58	-8.09	-2.51	22	TTTCTGCAGACATTGATAAGGG	62	5	22	34	1	0
NOVEL-M1774-5P	ID_1821	2	0.00	-1.24	-1.89	-0.87	-1.96	22	TGCAATATCGCGTTCATAATCG	62	11	30	17	2	2
NOVEL-M4848-5P	ID_1822	8	0.00	0.20	-2.58	-8.09	-2.51	22	TTTCTGCAGACATTGATAAGGG	62	5	22	34	1	0
NOVEL-M4187-3P	ID_1823	1	0.00	-6.96	-6.96	4.57	3.15	24	TGTCAATGATGGCCTTCTGGACGG	62	0	10	0	23	29
NOVEL-M0002-3P	ID_1824	1	0.00	-6.96	-6.96	4.57	3.15	24	TGTCAATGATGGCCTTCTGGACGG	62	0	10	0	23	29
NOVEL-M0634-3P	ID_1825	7	0.00	0.39	-4.83	-1.36	-1.44	22	TCTCTCACTGTACTTTGATGTC	62	1	21	37	2	1
NOVEL-M0595-3P	ID_1826	1	0.00	-6.96	-6.96	4.57	3.15	24	TGTCAATGATGGCCTTCTGGACGG	62	0	10	0	23	29
NOVEL-M2093-3P	ID_1827	1	0.00	-6.96	-6.96	4.57	3.15	24	TGTCAATGATGGCCTTCTGGACGG	62	0	10	0	23	29
NOVEL-M2377-3P	ID_1828	6	0.00	-7.63	-4.44	4.12	1.27	24	TGTTGGAAATTGCAAGGTCTTCCC	61	1	16	0	10	34
NOVEL-M2402-3P	ID_1829	6	0.00	-7.63	-4.44	4.12	1.27	24	TGTTGGAAATTGCAAGGTCTTCCC	61	1	16	0	10	34
NOVEL-M2991-3P	ID_1830	6	0.00	-7.63	-4.44	4.12	1.27	24	TGTTGGAAATTGCAAGGTCTTCCC	61	1	16	0	10	34
NOVEL-M0218-5P	ID_1831	6	0.00	-6.80	-3.61	4.77	3.17	24	TGGACGATCGGGTCTGGCTCGATG	61	1	9	0	21	30
NOVEL-M0800-5P	ID_1832	6	0.00	-5.22	0.30	5.62	5.49	24	TCGGAGAGAGCCACAGAGGTCTGA	61	5	3	0	35	18
NOVEL-M1435-3P	ID_1833	6	0.00	-7.63	-4.44	4.12	1.27	24	TGTTGGAAATTGCAAGGTCTTCCC	61	1	16	0	10	34
NOVEL-M0362-3P	ID_1834	9	0.00	-5.63	-5.63	6.12	4.47	24	TGAGCAGTTGGTCAAAGCCTGGCC	61	0	4	0	23	34
NOVEL-M2378-3P	ID_1835	6	0.00	-7.63	-4.44	4.12	1.27	24	TGTTGGAAATTGCAAGGTCTTCCC	61	1	16	0	10	34
NOVEL-M2243-5P	ID_1836	6	0.00	-5.22	-1.02	6.81	4.17	26	TACTGAGAGATGCCCGGCCGACGTCC	60	2	3	0	14	41
NOVEL-M4514-5P	ID_1837	0	0.00	-1.27	-3.61	-8.80	-8.80	22	GACATCAAAGTATGGTGAGAGA	60	4	36	20	0	0
NOVEL-M1079-5P	ID_1838	0	0.00	-1.27	-3.61	-8.80	-8.80	22	GACATCAAAGTATGGTGAGAGA	60	4	36	20	0	0
NOVEL-M0354-3P	ID_1839	6	0.00	-6.80	-2.61	4.99	2.58	23	GAACAGATCAGCGTTGCCCTGGA	60	2	9	0	14	35
NOVEL-M2962-3P	ID_1840	6	0.00	-4.63	1.15	7.39	4.41	22	TGACATGTCAGTGGGGTTGAGG	60	6	2	0	11	41
NOVEL-M3767-5P	ID_1841	5	0.00	-1.93	0.64	-1.05	-7.72	22	TTCCCACTGACTTCCGTTGTAT	60	36	17	6	0	1
NOVEL-M2059-3P	ID_1842	16	0.00	2.93	1.26	2.04	-5.63	22	TTGAATCACTCTTGTGGTACTT	60	13	4	41	0	2
NOVEL-M2241-5P	ID_1843	6	0.00	-5.22	-1.02	6.81	4.17	26	TACTGAGAGATGCCCGGCCGACGTCC	60	2	3	0	14	41
NOVEL-M0662-3P	ID_1844	8	0.00	0.86	1.15	-6.80	-1.22	21	TTAGCAACTATGATTTTGGGA	59	27	9	22	1	0
NOVEL-M3209-3P	ID_1845	9	0.00	0.57	1.15	8.71	2.95	24	AGTGTTTCTGTAGCTCAAGTGGTA	59	3	1	2	2	51
NOVEL-M3208-3P	ID_1846	9	0.00	0.57	1.15	8.71	2.95	24	AGTGTTTCTGTAGCTCAAGTGGTA	59	3	1	2	2	51
NOVEL-M4845-5P	ID_1847	0	0.00	-1.35	-3.61	-8.80	-8.80	22	GACATCAAAGTATGGTGAGAGA	59	4	36	19	0	0
NOVEL-M4003-5P	ID_1848	0	0.00	-1.19	-3.53	-2.05	-8.72	23	GACAGACTGATGATCAGATCAGA	59	4	34	20	0	1
NOVEL-M4198-5P	ID_1849	6	0.00	-8.03	-4.83	1.81	2.36	24	TTCTCCAGCATCCACTTGAAGGTT	59	1	21	0	28	9
NOVEL-M3946-3P	ID_1850	0	0.00	0.73	-4.61	-7.80	-7.80	21	CACAGAAGAATGTATGCTGCT	59	1	18	40	0	0
NOVEL-M3319-3P	ID_1851	0	0.00	-2.50	-2.23	-8.88	-8.88	22	ATTATGAACGCGATATTGCGTA	58	11	38	9	0	0
NOVEL-M2832-5P	ID_1852	18	0.00	2.69	2.44	2.45	2.68	23	TGGGACAGGAAGCTCACATAGAT	58	22	3	26	5	2
NOVEL-M4463-5P	ID_1853	0	0.00	-2.36	-3.51	-9.03	-9.03	22	GTACGCGGATACGTTGTTTACG	58	5	42	11	0	0
NOVEL-M2181-5P	ID_1854	0	0.00	-2.36	-3.51	-9.03	-9.03	22	GTACGCGGATACGTTGTTTACG	58	5	42	11	0	0
NOVEL-M1244-3P	ID_1855	0	0.00	-1.97	-2.88	-8.88	-8.88	22	AATGGAAGTGAACGGTGACTAA	58	7	38	13	0	0
NOVEL-M3708-5P	ID_1856	0	0.00	-2.36	-3.51	-9.03	-9.03	22	GTACGCGGATACGTTGTTTACG	58	5	42	11	0	0
NOVEL-M1156-5P	ID_1857	0	0.00	-2.36	-3.51	-9.03	-9.03	22	GTACGCGGATACGTTGTTTACG	58	5	42	11	0	0
NOVEL-M3577-5P	ID_1858	0	0.00	-2.36	-3.51	-9.03	-9.03	22	GTACGCGGATACGTTGTTTACG	58	5	42	11	0	0
NOVEL-M3899-5P	ID_1859	0	0.00	-2.36	-3.51	-9.03	-9.03	22	GTACGCGGATACGTTGTTTACG	58	5	42	11	0	0
NOVEL-M4850-5P	ID_1860	16	0.00	8.73	6.65	0.00	0.00	22	GAGGTCACGCGAGTGGTGGCAG	57	11	0	46	0	0
NOVEL-M4833-5P	ID_1861	0	0.00	-3.80	-9.33	-9.33	-9.33	20	ACTGGAACCACTGACTTCCA	57	0	52	5	0	0
NOVEL-M1409-5P	ID_1862	0	0.00	-3.80	-9.33	-9.33	-9.33	20	ACTGGAACCACTGACTTCCA	57	0	52	5	0	0
NOVEL-M0734-3P	ID_1863	1	0.00	-7.09	-7.09	4.16	2.95	24	TGTGCATGGGTTCAGGGTCTGGCA	57	0	11	0	22	24
NOVEL-M1550-5P	ID_1864	0	0.00	-3.80	-9.33	-9.33	-9.33	20	ACTGGAACCACTGACTTCCA	57	0	52	5	0	0
NOVEL-M1497-5P	ID_1865	0	0.00	-3.80	-9.33	-9.33	-9.33	20	ACTGGAACCACTGACTTCCA	57	0	52	5	0	0
NOVEL-M4522-5P	ID_1866	0	0.00	-3.80	-9.33	-9.33	-9.33	20	ACTGGAACCACTGACTTCCA	57	0	52	5	0	0
NOVEL-M0964-3P	ID_1867	0	0.00	1.48	-7.22	-7.22	-7.22	20	CGGGCCGGATCTGGGCCGAA	57	0	12	45	0	0
NOVEL-M4630-3P	ID_1868	0	0.00	1.48	-7.22	-7.22	-7.22	20	CGGGCCGGATCTGGGCCGAA	57	0	12	45	0	0
NOVEL-M3008-5P	ID_1869	16	0.00	8.73	6.65	0.00	0.00	22	GAGGTCACGCGAGTGGTGGCAG	57	11	0	46	0	0
NOVEL-M0696-5P	ID_1870	0	0.00	-3.80	-9.33	-9.33	-9.33	20	ACTGGAACCACTGACTTCCA	57	0	52	5	0	0
NOVEL-M4144-3P	ID_1871	16	0.00	2.86	1.26	1.04	-5.63	22	TTGAATCACTCTTGTGGTACTT	57	13	4	39	0	1
NOVEL-M3534-3P	ID_1872	6	0.00	-6.44	0.08	5.09	2.60	23	TCAGGTAGTAGGCCTCTCCAGGT	57	10	7	0	11	29
NOVEL-M0238-3P	ID_1873	1	0.00	-2.88	-8.09	3.04	0.49	24	TCCACGGCTTGCTCCCTCATGGTG	56	0	22	4	8	22
NOVEL-M4712-5P	ID_1874	0	0.00	-1.33	-1.92	-1.77	-1.86	22	TGCAATATCGCGTTCATAATCG	56	10	28	15	2	1
NOVEL-M2034-3P	ID_1875	6	0.00	-6.44	-0.08	5.09	2.60	23	TCAGGTAGTAGGCCTCTCCAGGT	56	9	7	0	11	29
NOVEL-M0489-5P	ID_1876	12	0.00	8.91	5.19	0.00	0.00	21	ACGCTGTATTTGTTATTTGTG	56	4	0	52	0	0
NOVEL-M3658-5P	ID_1877	17	0.00	4.74	3.73	-3.63	1.95	22	ATGCCGCTGACTTACGACGCTG	56	18	1	36	1	0
NOVEL-M4012-3P	ID_1878	6	0.00	-7.22	-2.44	3.36	3.06	24	TTGGTACAGTTCTGGAGTTTCTGC	56	3	12	0	26	15
NOVEL-M0174-3P	ID_1879	6	0.00	-6.22	-1.02	5.66	2.36	24	TTCTATTGGATTTAGGTCAGGTGA	55	4	6	0	8	37
NOVEL-M0407-3P	ID_1880	0	0.00	0.53	-3.61	-7.80	-7.80	22	TGGCACCTCGGAGTCTGAGGGT	55	2	18	35	0	0
NOVEL-M1158-5P	ID_1881	9	0.00	-3.63	-3.63	8.46	5.41	24	TACTTCCAGGAAACATTGTCGGTG	55	0	1	0	11	43
NOVEL-M2639-3P	ID_1882	8	0.00	-0.43	-1.76	-7.96	0.43	22	TCTGACTTGAATTGTATGGACA	55	8	20	20	7	0
NOVEL-M1809-3P	ID_1883	2	0.00	-7.72	-7.72	3.53	1.67	20	GGACGGTTGAGACTGCGATC	55	0	17	0	14	24
NOVEL-M2710-5P	ID_1884	6	0.00	-7.09	-2.31	3.28	3.30	24	TGGACGAGTCTGGCCAAGAGCACC	55	3	11	0	28	13
NOVEL-M0406-3P	ID_1885	0	0.00	0.53	-3.61	-7.80	-7.80	22	TGGCACCTCGGAGTCTGAGGGT	55	2	18	35	0	0
NOVEL-M3061-3P	ID_1886	6	0.00	-3.43	-0.56	0.04	-1.05	22	AAAACACGTCAGCAGCGTCGTT	55	22	24	3	3	3
NOVEL-M3285-3P	ID_1887	6	0.00	-6.22	-1.02	5.66	2.36	24	TTCTATTGGATTTAGGTCAGGTGA	55	4	6	0	8	37
NOVEL-M0731-3P	ID_1888	0	0.00	-1.19	-5.53	-8.72	-8.72	22	TCGCCGCCGGATGACGCGTTGT	55	1	34	20	0	0
NOVEL-M1823-5P	ID_1889	9	0.00	-3.63	0.56	8.71	1.95	23	TTCGTGGACGTCCGGCGCTGGGG	55	2	1	0	1	51
NOVEL-M3301-3P	ID_1890	19	0.00	-5.22	-5.22	5.97	5.17	21	TGGATGATCAGCTGAGATGTG	54	0	3	0	28	23
NOVEL-M4031-3P	ID_1891	6	0.00	-5.22	-1.02	6.31	4.68	24	TGGGTATTGAGGGTGGAGGAGAGC	54	2	3	0	20	29
NOVEL-M1826-3P	ID_1892	14	0.00	1.57	0.66	1.81	-0.86	22	TATGGAAGTCAATGGGGAACAT	54	15	7	28	1	3
NOVEL-M2651-3P	ID_1893	12	0.00	3.66	-5.22	-5.22	-5.22	22	TTGGACTTCTAAGCTACACTTA	54	0	3	51	0	0
NOVEL-M3897-3P	ID_1894	19	0.00	-4.63	-0.44	6.84	5.41	24	TCGTTACAGAACCGGAGGGTGCCA	54	2	2	0	22	28
NOVEL-M0390-3P	ID_1895	13	0.00	2.54	-0.44	0.71	1.63	21	GGCTCATCTTGATAGTCCTGG	54	5	5	39	4	1
NOVEL-M1339-5P	ID_1896	19	0.00	-4.63	0.88	5.94	5.95	24	TCGGAGAGAGCCACAGAGGTCTGA	54	5	2	0	32	15
NOVEL-M3754-5P	ID_1897	0	0.00	-2.23	-9.03	-9.03	-9.03	24	ATCCACGTCTTGGCTCTACATTGC	54	0	42	12	0	0
NOVEL-M3830-3P	ID_1898	8	0.00	-1.43	-2.35	-8.54	-2.96	22	GAGTCATTGGAGACCAGAAACT	54	8	30	15	1	0
NOVEL-M0391-3P	ID_1899	13	0.00	2.54	-0.44	0.71	1.63	21	GGCTCATCTTGATAGTCCTGG	54	5	5	39	4	1
NOVEL-M0804-3P	ID_1900	0	0.00	-4.45	-5.05	-9.25	-9.25	22	CCCATATCGCCCAGCCCTAACT	54	2	49	3	0	0
NOVEL-M3989-5P	ID_1901	0	0.00	-1.07	-1.38	-8.28	-8.28	21	CAAGTGGACCATTGACACTCC	54	13	25	16	0	0
NOVEL-M1663-3P	ID_1902	8	0.00	-1.43	-2.35	-8.54	-2.96	22	GAGTCATTGGAGACCAGAAACT	54	8	30	15	1	0
NOVEL-M1374-3P	ID_1903	0	0.00	-4.45	-5.05	-9.25	-9.25	22	CCCATATCGCCCAGCCCTAACT	54	2	49	3	0	0
NOVEL-M4026-5P	ID_1904	6	0.00	-5.22	-1.02	6.31	4.68	24	TGGGTATTGAGGGTGGAGGAGAGC	54	2	3	0	20	29
NOVEL-M1373-3P	ID_1905	0	0.00	-4.45	-5.05	-9.25	-9.25	22	CCCATATCGCCCAGCCCTAACT	54	2	49	3	0	0
NOVEL-M0848-3P	ID_1906	6	0.00	-5.22	-1.02	6.31	4.68	24	TGGGTATTGAGGGTGGAGGAGAGC	54	2	3	0	20	29
NOVEL-M4410-5P	ID_1907	19	0.00	-4.63	-1.44	6.89	5.34	24	TGGTCTTTGATGGCAGGTCAGGGA	53	1	2	0	21	29
NOVEL-M1692-5P	ID_1908	6	0.00	-6.96	-0.59	3.96	2.53	22	TACTGTGTCGCCCAGCGGCGGG	53	9	10	0	15	19
NOVEL-M4835-5P	ID_1909	6	0.00	-6.96	-0.59	3.96	2.53	22	TACTGTGTCGCCCAGCGGCGGG	53	9	10	0	15	19
NOVEL-M3612-5P	ID_1910	6	0.00	-6.96	-0.59	3.96	2.53	22	TACTGTGTCGCCCAGCGGCGGG	53	9	10	0	15	19
NOVEL-M1003-5P	ID_1911	8	0.00	-1.48	-2.39	-8.39	-0.22	22	TCAAATGGACCATTGACACTAT	53	7	27	13	6	0
NOVEL-M3207-5P	ID_1912	6	0.00	-6.96	-0.59	3.96	2.53	22	TACTGTGTCGCCCAGCGGCGGG	53	9	10	0	15	19
NOVEL-M1252-5P	ID_1913	6	0.00	-6.96	-0.59	3.96	2.53	22	TACTGTGTCGCCCAGCGGCGGG	53	9	10	0	15	19
NOVEL-M1713-5P	ID_1914	19	0.00	-3.63	-3.63	7.84	6.53	23	TGACATCAAGGGTGGCCCCGGCA	53	0	1	0	24	28
NOVEL-M4856-5P	ID_1915	8	0.00	-1.48	-2.39	-8.39	-0.22	22	TCAAATGGACCATTGACACTAT	53	7	27	13	6	0
NOVEL-M1211-5P	ID_1916	6	0.00	-6.96	-0.59	3.96	2.53	22	TACTGTGTCGCCCAGCGGCGGG	53	9	10	0	15	19
NOVEL-M2798-3P	ID_1917	8	0.00	-1.38	-2.30	-8.49	-2.91	22	GAGTCATTGGAGACCAGAAACT	53	8	29	15	1	0
NOVEL-M3855-5P	ID_1918	6	0.00	-6.96	-0.59	3.96	2.53	22	TACTGTGTCGCCCAGCGGCGGG	53	9	10	0	15	19
NOVEL-M2611-5P	ID_1919	6	0.00	-6.96	-0.59	3.96	2.53	22	TACTGTGTCGCCCAGCGGCGGG	53	9	10	0	15	19
NOVEL-M0250-5P	ID_1920	9	0.00	-5.22	-5.22	6.21	4.89	24	TCAAGAGAACGTCCTTCCTGCTCC	53	0	3	0	23	27
NOVEL-M2741-3P	ID_1921	0	0.00	-2.36	-9.03	-9.03	-9.03	22	ATGCTGGACTCCCTCGGTCAGT	53	0	42	11	0	0
NOVEL-M0444-5P	ID_1922	6	0.00	-6.96	-0.59	3.96	2.53	22	TACTGTGTCGCCCAGCGGCGGG	53	9	10	0	15	19
NOVEL-M2302-5P	ID_1923	6	0.00	-5.63	-0.44	5.84	4.03	24	TCTGATGTTGGCTTTCTGCTCTGT	53	4	4	0	17	28
NOVEL-M2535-5P	ID_1924	6	0.00	-6.96	-0.59	3.96	2.53	22	TACTGTGTCGCCCAGCGGCGGG	53	9	10	0	15	19
NOVEL-M2409-5P	ID_1925	8	0.00	-1.48	-2.39	-8.39	-0.22	22	TCAAATGGACCATTGACACTAT	53	7	27	13	6	0
NOVEL-M1347-5P	ID_1926	6	0.00	-6.96	-0.59	3.96	2.53	22	TACTGTGTCGCCCAGCGGCGGG	53	9	10	0	15	19
NOVEL-M1363-3P	ID_1927	9	0.00	-5.22	-5.22	6.91	2.68	23	TGTGTCGTGCTGGCACCCAGGTA	52	0	3	0	5	44
NOVEL-M4726-3P	ID_1928	12	0.00	8.91	0.00	0.00	0.00	23	AGTGAAGGGCGTGTGAGGTGTCT	52	0	0	52	0	0
NOVEL-M2096-5P	ID_1929	2	0.00	-4.88	-4.90	2.48	1.19	24	TGGGACTGGCGTGCACAGCAGGTG	52	1	22	1	13	15
NOVEL-M1033-3P	ID_1930	7	0.00	0.73	-1.33	0.92	-7.33	21	TGGAGGTTGTCTGTGATCTTA	52	7	13	29	0	3
NOVEL-M0360-3P	ID_1931	9	0.00	-5.22	-5.22	6.91	2.68	23	TGTGTCGTGCTGGCACCCAGGTA	52	0	3	0	5	44
NOVEL-M2660-5P	ID_1932	19	0.00	0.00	5.19	11.71	9.49	24	TCGGTGATGACGTCACGTTGGGGA	52	4	0	0	15	33
NOVEL-M1510-3P	ID_1933	7	0.00	0.73	-1.33	0.92	-7.33	21	TGGAGGTTGTCTGTGATCTTA	52	7	13	29	0	3
NOVEL-M0098-3P	ID_1934	0	0.00	-2.05	-4.65	-8.84	-8.84	21	TGTGGAGGTCAATGGGGACCA	51	2	37	12	0	0
NOVEL-M1253-5P	ID_1935	6	0.00	-6.96	-0.95	3.96	2.53	22	TACTGTGTCGCCCAGCGGCGGG	51	7	10	0	15	19
NOVEL-M1675-3P	ID_1936	6	0.00	-6.96	-2.18	3.62	3.15	24	TGCTGGTATAGTGCTGGTCCAGGC	51	3	10	0	23	15
NOVEL-M3442-5P	ID_1937	0	0.00	-1.75	-2.18	-8.54	-8.54	22	TGATCGGATCAAGACCAGAACC	51	9	30	12	0	0
NOVEL-M3226-3P	ID_1938	0	0.00	-3.33	-9.12	-9.12	-9.12	22	TTTGGCAGTCAGCGGCTATACC	51	0	45	6	0	0
NOVEL-M0866-5P	ID_1939	13	0.00	0.94	0.08	0.23	3.05	23	ATTACAGACAGACATGCAGGATT	51	10	7	18	15	1
NOVEL-M1333-3P	ID_1940	7	0.00	0.73	-1.33	0.33	-7.33	21	TGGAGGTTGTCTGTGATCTTA	51	7	13	29	0	2
NOVEL-M4080-5P	ID_1941	4	0.00	-5.98	-5.99	-9.19	-2.61	24	AGTCTGTACGGTTGGGATCAGTGG	51	1	47	1	2	0
NOVEL-M0859-5P	ID_1942	6	0.00	-6.96	-2.18	3.62	3.15	24	TGCTGGTATAGTGCTGGTCCAGGC	51	3	10	0	23	15
NOVEL-M0231-5P	ID_1943	6	0.00	-6.96	-0.95	3.96	2.53	22	TACTGTGTCGCCCAGCGGCGGG	51	7	10	0	15	19
NOVEL-M3225-5P	ID_1944	6	0.00	-6.22	-2.02	4.84	3.82	24	TTCACAAGGAATGGACTGGGGCTG	51	2	6	0	22	21
NOVEL-M1343-5P	ID_1945	0	0.00	-1.75	-2.18	-8.54	-8.54	22	TGATCGGATCAAGACCAGAACC	51	9	30	12	0	0
NOVEL-M0965-3P	ID_1946	6	0.00	-6.22	-2.02	4.84	3.82	24	TTCACAAGGAATGGACTGGGGCTG	51	2	6	0	22	21
NOVEL-M2016-3P	ID_1947	11	0.00	3.21	8.81	0.00	5.58	22	TCAGCGGTTCTCAATTCTCTGT	51	49	0	1	1	0
NOVEL-M1232-3P	ID_1948	0	0.00	0.73	-1.33	-0.67	-7.33	21	TGGAGGTTGTCTGTGATCTTA	50	7	13	29	0	1
NOVEL-M2422-3P	ID_1949	17	0.00	8.57	6.19	0.00	5.58	22	GTGTCAATGGTCAACTTGAGAG	50	8	0	41	1	0
NOVEL-M0294-5P	ID_1950	0	0.00	-3.56	-5.90	-9.09	-9.09	22	GCCACAAGATGCGCTGTTTTCT	50	1	44	5	0	0
NOVEL-M0142-3P	ID_1951	6	0.00	-5.63	-0.44	5.62	4.12	24	TTTGATCTTGTTCGGAGGGAGTGA	50	4	4	0	18	24
NOVEL-M3256-3P	ID_1952	0	0.00	-2.54	-4.72	-8.92	-8.92	22	TATGGAAGTCAATGGGGACCAC	50	2	39	9	0	0
NOVEL-M3883-5P	ID_1953	2	0.00	-3.75	-8.96	0.04	-3.37	23	ACCCGATTCAGATCTTCGAGTCT	50	0	40	4	1	5
NOVEL-M1934-3P	ID_1954	6	0.00	-5.63	-0.44	5.62	4.12	24	TTTGATCTTGTTCGGAGGGAGTGA	50	4	4	0	18	24
NOVEL-M4177-3P	ID_1955	0	0.00	0.73	-1.33	-0.67	-7.33	21	TGGAGGTTGTCTGTGATCTTA	50	7	13	29	0	1
NOVEL-M3469-5P	ID_1956	8	0.00	1.52	-0.08	-6.44	1.95	23	TTTCATTTGACCGAAAGAACATT	50	9	7	27	7	0
NOVEL-M0535-5P	ID_1957	8	0.00	-3.01	-2.80	-8.80	-3.22	22	TCAGTAAAGCCGGTTCTGGAGA	50	7	36	6	1	0
NOVEL-M0544-5P	ID_1958	8	0.00	2.45	2.50	-5.22	1.36	22	TTTCCCAAAAGCATCATAAGTC	50	23	3	22	2	0
NOVEL-M4294-3P	ID_1959	0	0.00	-0.13	-4.90	-8.09	-8.09	22	CTTTAGCATGGTGGTGGAAAGA	50	1	22	27	0	0
NOVEL-M4839-3P	ID_1960	19	0.00	-4.63	-4.63	6.49	5.65	24	TTTGAACAAGATGCGCTGTGTGCT	50	0	2	0	26	22
NOVEL-M1303-3P	ID_1961	9	0.00	-5.96	-2.76	6.00	1.95	23	TGTTCTCACATTGCTCACTGGGA	50	1	5	0	5	39
NOVEL-M4547-3P	ID_1962	19	0.00	-4.63	-4.63	6.49	5.65	24	TTTGAACAAGATGCGCTGTGTGCT	50	0	2	0	26	22
NOVEL-M3199-5P	ID_1963	8	0.00	2.45	2.50	-5.22	1.36	22	TTTCCCAAAAGCATCATAAGTC	50	23	3	22	2	0
NOVEL-M3492-3P	ID_1964	1	0.00	-5.85	-9.06	-2.39	-1.16	22	AACTAAACATTGTGGACATAGA	50	0	43	1	5	1
NOVEL-M0534-5P	ID_1965	8	0.00	-3.01	-2.80	-8.80	-3.22	22	TCAGTAAAGCCGGTTCTGGAGA	50	7	36	6	1	0
NOVEL-M1743-5P	ID_1966	19	0.00	-4.63	-4.63	5.84	6.04	24	TTCAAGCTCAGGACCAGGATGATG	50	0	2	0	34	14
NOVEL-M4152-3P	ID_1967	6	0.00	-5.63	-0.44	5.62	4.12	24	TTTGATCTTGTTCGGAGGGAGTGA	50	4	4	0	18	24
NOVEL-M4293-3P	ID_1968	0	0.00	-0.13	-4.90	-8.09	-8.09	22	CTTTAGCATGGTGGTGGAAAGA	50	1	22	27	0	0
NOVEL-M2173-3P	ID_1969	0	0.00	0.73	-1.33	-0.67	-7.33	21	TGGAGGTTGTCTGTGATCTTA	50	7	13	29	0	1
NOVEL-M3468-5P	ID_1970	8	0.00	1.52	-0.08	-6.44	1.95	23	TTTCATTTGACCGAAAGAACATT	50	9	7	27	7	0
NOVEL-M1307-5P	ID_1971	12	0.00	5.19	-3.63	-3.63	-3.63	22	GCTGTCAGGGGATTGTTTGAGT	50	0	1	49	0	0
NOVEL-M1891-5P	ID_1972	8	0.00	-3.01	-2.80	-8.80	-3.22	22	TCAGTAAAGCCGGTTCTGGAGA	50	7	36	6	1	0
NOVEL-M1901-3P	ID_1973	0	0.00	0.73	-1.33	-0.67	-7.33	21	TGGAGGTTGTCTGTGATCTTA	50	7	13	29	0	1
NOVEL-M2366-3P	ID_1974	0	0.00	0.73	-1.33	-0.67	-7.33	21	TGGAGGTTGTCTGTGATCTTA	50	7	13	29	0	1
NOVEL-M3257-3P	ID_1975	0	0.00	-2.54	-4.72	-8.92	-8.92	22	TATGGAAGTCAATGGGGACCAC	50	2	39	9	0	0
NOVEL-M3031-3P	ID_1976	0	0.00	-2.67	-4.10	-8.88	-8.88	22	TTCACCGATCGGTCTGCTCAGC	49	3	38	8	0	0
NOVEL-M2787-3P	ID_1977	8	0.00	-3.27	-5.61	-8.80	-0.42	23	TGAGCTCCTGAAACTTACTTAGA	49	1	36	5	7	0
NOVEL-M3070-5P	ID_1978	7	0.00	-0.70	-2.64	-1.49	-2.58	23	TTACCACTCTTAGTATTTTAGCT	49	5	23	19	1	1
NOVEL-M1473-5P	ID_1979	0	0.00	-1.85	-5.57	-8.76	-8.76	22	TTCGGCCCACATCTGGCCCGCA	49	1	35	13	0	0
NOVEL-M4359-5P	ID_1980	0	0.00	-1.61	-1.76	-1.61	-1.70	22	TGCAATATCGCGTTCATAATCG	49	10	25	11	2	1
NOVEL-M0896-5P	ID_1981	7	0.00	-0.70	-2.64	-1.49	-2.58	23	TTACCACTCTTAGTATTTTAGCT	49	5	23	19	1	1
NOVEL-M3444-5P	ID_1982	8	0.00	2.38	2.50	-5.22	1.36	22	TTTCCCAAAAGCATCATAAGTC	49	23	3	21	2	0
NOVEL-M3795-5P	ID_1983	6	0.00	-5.33	-3.76	0.71	0.21	23	TGGTAAGATGGGCTATGGCCAGA	49	3	30	1	9	6
NOVEL-M4626-5P	ID_1984	16	0.00	0.06	0.82	-0.29	-6.96	22	CCGGCCCATGTGTGACAAACCG	49	24	10	14	0	1
NOVEL-M2699-3P	ID_1985	0	0.00	-2.71	-4.72	-8.92	-8.92	22	TATGGAAGTCAATGGGGACCAC	49	2	39	8	0	0
NOVEL-M0022-3P	ID_1986	0	0.00	-1.70	-2.30	-8.49	-8.49	22	AAACAACATATCCGCGTACATA	49	8	29	12	0	0
NOVEL-M0490-5P	ID_1987	0	0.00	-2.98	-8.99	-8.99	-8.99	22	TATCGCGTTTATTATCGAAGGC	48	0	41	7	0	0
NOVEL-M0208-5P	ID_1988	0	0.00	-2.98	-8.99	-8.99	-8.99	22	TATCGCGTTTATTATCGAAGGC	48	0	41	7	0	0
NOVEL-M0119-3P	ID_1989	9	0.00	-3.63	-3.63	7.99	5.95	24	TGCCTTGACATTTTTGGATCCGGG	48	0	1	0	16	31
NOVEL-M3517-3P	ID_1990	7	0.00	0.74	-2.44	2.04	-7.22	20	TATGGAAGTCAATGGCAACC	48	3	12	27	0	6
NOVEL-M0381-5P	ID_1991	0	0.00	-2.98	-8.99	-8.99	-8.99	22	TATCGCGTTTATTATCGAAGGC	48	0	41	7	0	0
NOVEL-M0272-5P	ID_1992	0	0.00	-0.12	-4.83	-8.03	-8.03	22	AAGCTCATTGGCTGCTGCTGAT	48	1	21	26	0	0
NOVEL-M3670-5P	ID_1993	16	0.00	0.06	0.76	-0.29	-6.96	22	CCGGCCCATGTGTGACAAACCG	48	23	10	14	0	1
NOVEL-M3518-3P	ID_1994	7	0.00	0.74	-2.44	2.04	-7.22	20	TATGGAAGTCAATGGCAACC	48	3	12	27	0	6
NOVEL-M3238-5P	ID_1995	0	0.00	-5.95	-9.16	-9.16	-9.16	21	AGTGAAAGTCATTGGGGTTCA	47	0	46	1	0	0
NOVEL-M2391-5P	ID_1996	12	0.00	5.10	-3.63	-3.63	-3.63	23	AGGTGAACTTCAGAAGAGCTGAA	47	0	1	46	0	0
NOVEL-M4836-5P	ID_1997	9	0.00	-5.96	-5.96	6.00	1.21	24	TCCAGACGCTCTAAACAATCTAGG	47	0	5	0	3	39
NOVEL-M0372-3P	ID_1998	0	0.00	-0.64	-2.31	-8.09	-8.09	22	TTAAGGTACTACTATGAATCTT	47	6	22	19	0	0
[truncated: 3,591 more rows]
